# Supplementary material for: Stage-resolved gene drivers of pancreatic ductal adenocarcinoma progression and therapeutic vulnerabilities
Source: iScience. 2026 Feb 27;29(4):115164. doi: 10.1016/j.isci.2026.115164 (PMC13091467; doi:10.1016/j.isci.2026.115164)
Supplement: Table S1. Differential Gene Expression of Cluster C1 [file mmc1.xlsx]

## Sheet: Annotation
Suplemental Table 1
Differential Gene Expression of Cluster C1
Gene	Resected	BL_LA	Primary_Meta	Liver_Meta
MUC2	1.03865529033617	0.652549496393385	-0.664926540959213	-1.02627824577034
RASA4	1.24171761265421	0.376635217773387	-0.867272634026225	-0.751080196401375
LINC01913	1.08354582409282	0.523422558886604	-0.442386157715045	-1.16458222526438
KRT40	1.07234751780245	0.610381225258443	-0.665697713405911	-1.01703102965498
ASTL	1.13068862900064	0.483030033770082	-0.501751768845961	-1.11196689392476
IL17A	1.12249802307914	0.525940515283374	-0.595407168116312	-1.0530313702462
LYG2	1.18279515641725	0.44086604154201	-0.601479810424267	-1.02218138753499
C20orf173	1.11435266511286	0.5158155200706	-0.529227195685268	-1.10094098949819
EDDM13	1.26225296178008	0.34062021146366	-0.74623637254787	-0.856636800695871
SYT2	1.25059428670772	0.356816935868824	-0.712026319464321	-0.895384903112223
MYH4	1.20935145654676	0.418526853445031	-0.677355057417229	-0.950523252574565
KCNAB1	1.24861507442558	0.361598936090623	-0.722004581996191	-0.88820942852001
SMCP	1.09809207009694	0.583514499227681	-0.69972829080544	-0.98187827851918
LRIT2	1.1320619945981	0.509672636594195	-0.585258376604408	-1.05647625458789
TEX101	1.0888756621678	0.599589382322365	-0.723019359361819	-0.965445685128347
SLFN14	1.26216252301893	0.339293539676397	-0.731826293167404	-0.869629769527927
OPN1LW	1.08503125091929	0.552954540160781	-0.522809054696199	-1.11517673638387
SLC2A7	1.09079114801653	0.566534095244737	-0.587986169356537	-1.06933907390473
BCAN	1.17935722248688	0.432646168680321	-0.558356417083283	-1.05364697408392
PAX5	0.913543257075974	0.571150446171857	-0.135276761330863	-1.34941694191697
RNF212B	1.16898771522031	0.464930262119679	-0.613902845335285	-1.0200151320047
CHRM1	1.06938141239569	0.569073040618983	-0.510752939117409	-1.12770151389727
CT45A1	1.02806288251361	0.59880723741998	-0.452074154191908	-1.17479596574168
CATSPERD	1.1819490234014	0.437124441892349	-0.584570862600325	-1.03450260269343
DNAJB8	0.80268330454746	0.883519175188411	-0.566104869547438	-1.12009761018843
TSPY1	1.20778699467874	0.407164171338492	-0.61848579657434	-0.996465369442888
SFTPC	1.14666799345641	0.426996188378704	-0.423089538212129	-1.15057464362299
C22orf42	1.13561976360829	0.494274127130952	-0.552474287539687	-1.07741960319956
KCNC1	1.08799587558776	0.587575176816535	-0.654412667706922	-1.02115838469737
SPINK14	1.09471184635362	0.555007736384344	-0.567192335942414	-1.08252724679555
LINC02181	1.07664734614485	0.620045976440643	-0.75618006298858	-0.940513259596913
OR2L13	1.18160991593054	0.435329706939266	-0.577126796814159	-1.03981282605564
XAGE1B	0.787763937468849	0.81302561584663	-0.332872729156875	-1.2679168241586
OR2T8	1.13437372489491	0.504213845400824	-0.577964096122338	-1.0606234741734
DPP6	1.06141368442925	0.449459921320191	-0.240646921778564	-1.27022668397088
CHIAP2	1.21574104419499	0.400016916021657	-0.639618338016275	-0.976139622200374
USP17L11	1.13798238371848	0.510666229344267	-0.617932722549814	-1.03071589051294
PIGR	0.939932775676973	0.483382323691191	-0.0521293204526184	-1.37118577891555
PDYN	1.23159258307824	0.382651680392912	-0.676996942543786	-0.937247320927363
PRR32	1.24817535720324	0.352367085957647	-0.664205689162095	-0.936336753998791
BPIFB2	1.15879408592201	0.431964357073833	-0.474952280785485	-1.11580616221036
KRT72	0.73072874533386	0.930443424077926	-0.498498711324416	-1.16267345808737
RGS22	1.01571525681715	0.544910796629587	-0.304068393453332	-1.2565576599934
TEX13C	1.11603040148516	0.50242621196688	-0.499112892987699	-1.11934372046434
CNGA2	1.21568379018819	0.398788739586828	-0.634291636822118	-0.9801808929529
RBMY1E	1.04636493287902	0.616517677679359	-0.564573274127821	-1.09830933643056
KY	1.22334579279762	0.410431580782404	-0.803533247265233	-0.830244126314789
KCNJ1	1.23069480494101	0.397119541584791	-0.77651336759221	-0.851300978933592
SPATA31A5	1.21367034485463	0.416393628830435	-0.703080299189125	-0.926983674495941
BPIFA3	1.20410608327916	0.383259248199826	-0.525936012082781	-1.0614293193962
LINC02212	1.24847893328704	0.367011017430544	-0.778595568947253	-0.836894381770334
CLEC17A	1.11694241990008	0.506092941934401	-0.512195386500877	-1.1108399753336
OR12D2	1.14438854041473	0.471338083042998	-0.522443428779418	-1.09328319467831
FAM230G	1.1891334015436	0.450021146380786	-0.67810482937864	-0.961049718545741
MAGEB3	1.06271137534067	0.538571702061321	-0.414292404190956	-1.18699067321104
MS4A18	0.933849965338482	0.76418482129002	-0.622870612608655	-1.07516417401984
GFAP	0.75331402796075	0.902869425040686	-0.477468736947575	-1.17871471605386
C4orf51	1.20516117864167	0.440256300426381	-0.817159720765966	-0.828257758302082
ATCAY	0.725545476137863	0.838980671438674	-0.259853195539946	-1.30467295203659
SSTR5	1.24720986346793	0.364618899262877	-0.885049185925349	-0.726779576805457
MYT1	0.760179490998746	0.865185841070678	-0.392757452139944	-1.23260787992948
UCMA	1.08818645222886	0.584925500953732	-0.644123391540904	-1.02898856164169
LPO	1.05320370048871	0.537494607127395	-0.385043804306311	-1.20565450330979
FCER2	1.06776099018085	0.47687059402019	-0.30352077348836	-1.24111081071268
LRRC53	0.99231803174169	0.667536203730805	-0.519973654228438	-1.13988058124406
MAP3K19	0.967912305396158	0.719857625709787	-0.598256081260555	-1.08951384984539
WASIR2	1.20399550163731	0.442146581879358	-0.825233518028693	-0.820908565487971
SNCA	0.750846956891693	0.725302461366925	-0.0975059640484497	-1.37864345421017
CLEC19A	1.12119231983522	0.565426284464842	-0.82233621709723	-0.86428238720283
RAB19	0.791899432847412	0.86270546073692	-0.466902738597197	-1.18770215498713
LINC02254	1.01193515920886	0.701093273561744	-0.76371806995892	-0.949310362811682
NEGR1	1.05783329255107	0.52897454560525	-0.379764524402615	-1.20704331375371
GPR139	0.998633068900925	0.6902424754844	-0.620666665340951	-1.06820887904437
PDC	1.10466607219519	0.502070777559422	-0.459249149710933	-1.14748770004368
LINC01869	1.23292862912048	0.365928220648439	-0.615292714331518	-0.9835641354374
HTR3D	1.20060067980663	0.387104652034945	-0.521544122498382	-1.0661612093432
KCNJ9	1.13893186913881	0.466639108049356	-0.489613763414131	-1.11595721377404
UMOD	0.701927999695102	0.801129316722125	-0.144940555409568	-1.35811676100766
ADGB	0.873448917116284	0.674173301038301	-0.232973756311856	-1.31464846184273
LINC00507	1.03955522949474	0.648972667086271	-0.653743380583364	-1.03478451599765
LYPD8	0.766296507400078	0.906248038684287	-0.5257875505444	-1.14675699553996
GDPD4	1.22545726823067	0.377025902068726	-0.611333979504912	-0.991149190794488
NUTM2A	1.27675927356935	0.314175006390221	-0.848589080546352	-0.742345199413223
NBPF4	1.15671029782605	0.495079483824715	-0.663548270570917	-0.988241511079846
CDKL4	1.15444335718251	0.518090170079902	-0.845180539916531	-0.827352987345882
MROH9	1.08917383135088	0.607180731182027	-0.792398594169208	-0.903955968363704
BPIFB4	0.81806345723892	0.84329789214429	-0.484588144850882	-1.17677320453233
LINC00943	0.956707000168788	0.76045314256606	-0.731885051949021	-0.985275090785829
GLB1L3	0.885889386338021	0.735926360699988	-0.387546781701226	-1.23426896533678
KCNH8	1.07419293537746	0.619410198772788	-0.727858817738209	-0.965744316412037
SLC36A3	1.16106207516099	0.491423221764314	-0.676102303357708	-0.9763829935676
LHFPL3	1.12986501279112	0.492296836698351	-0.523553235227897	-1.09860861426157
RFX6	1.24315678379672	0.374462677798744	-0.754071478314705	-0.863547983280756
ADAM30	1.14342424820784	0.51369668362402	-0.661719501991611	-0.995401429840244
RHOXF2	0.682007382055686	0.971321563256554	-0.491513722343105	-1.16181522296913
ACTC1	1.12692793874954	0.541480872586128	-0.684141244602491	-0.984267566733173
PLET1	1.13654541712629	0.543931231403719	-0.826052994069312	-0.854423654460702
CBLIF	0.879212196678032	0.655195844886754	-0.210202988895386	-1.3242050526694
LINC01159	0.78183483288691	0.894950177561844	-0.53673501059354	-1.14004999985521
AKAIN1	0.798349292925751	0.81063033484428	-0.351108547495618	-1.25787108027441
SLC5A4	1.18016037098375	0.479487679748345	-0.822851307832216	-0.836796742899881
CYP4Z2P	0.867264427265068	0.84088285094603	-0.651731253338903	-1.0564160248722
SLC17A8	0.933873980120504	0.757271472268727	-0.596140535034919	-1.09500491735431
NPY2R	0.767861857020284	0.932232883616277	-0.630765638671763	-1.0693291019648
AQP4	0.84483016579734	0.78235605638131	-0.395075792942089	-1.23211042923656
DCDC2B	1.10705642474125	0.500210498262014	-0.462633425594446	-1.14463349740882
LINC02293	0.982058530323573	0.667130841217746	-0.4850474194642	-1.16414195207712
DNAI2	1.13785590741791	0.438110829698158	-0.419535776214678	-1.15643096090139
DLEU1	1.13692080428219	0.493011565201532	-0.554187622717999	-1.07574474676572
FGF3	1.23113945310598	0.383120123704483	-0.675604834201818	-0.938654742608645
EIF4E1B	1.09239085989172	0.564391448164271	-0.587890952031838	-1.06889135602416
TUBA3D	0.819590967676508	0.807260561871711	-0.39314128888131	-1.23371024066691
DNAH10	1.00793339772185	0.647367174191473	-0.515419589317168	-1.13988098259615
GRIK1	1.09564265962545	0.565882155255453	-0.608262751778009	-1.05326206310289
SLC5A1	1.00889864713675	0.554861572583904	-0.306706908445844	-1.2570533112748
LINC01516	1.01501427412962	0.618398254540035	-0.46081907877776	-1.17259344989189
FBXO40	0.99486751771571	0.656462405369987	-0.497145194184078	-1.15418472890162
OR8B3	1.07877136023154	0.578530013039825	-0.575439850144861	-1.0818615231265
FLACC1	1.19958774248947	0.385582985826648	-0.513361538030262	-1.07180919028586
SLC22A6	0.797575184774171	0.860049249788862	-0.475025749521755	-1.18259868504128
LINC02167	1.11682854877568	0.546446322641856	-0.643423780297815	-1.01985109111972
PAX2	1.06936938391795	0.628093955068961	-0.745638966690377	-0.95182437229653
ZNF831	0.870573311443273	0.637199577841895	-0.16253660547412	-1.34523628381105
TSPAN16	1.00700101837215	0.702074836303948	-0.726925751767278	-0.982150102908823
NUTM1	1.01525159568562	0.694419693940807	-0.741792452097939	-0.967878837528485
GMDS	0.905005062569637	0.529890308918932	-0.057629629884389	-1.37726574160418
LINC01038	0.81985078617716	0.876896733688632	-0.60401671198303	-1.09273080788276
CRYGB	1.15764888873876	0.463404721876216	-0.554404071153696	-1.06664953946128
ALOX15	0.97991188442954	0.549657470629161	-0.231934718456463	-1.29763463660224
XAGE1A	0.738053985792972	0.841135267615338	-0.28917059321424	-1.29001866019407
RESP18	1.12581878914128	0.552330052707899	-0.740657452895016	-0.937491388954166
LIX1	0.948696331500629	0.692347266092527	-0.450306665981407	-1.19073693161175
GRIP1	1.20767813838817	0.432656881334873	-0.753189720154855	-0.887145299568183
LINC00945	0.813523779810408	0.886135720246401	-0.616890555258934	-1.08276894479787
GUCY2C	0.820405377836367	0.784614433485382	-0.34247136954899	-1.26254844177276
LINC02529	0.999141302703358	0.638935041154916	-0.464191996620344	-1.17388434723793
LINC01695	0.992877387959604	0.642089335640222	-0.453232291865837	-1.18173443173399
NXPE2	0.589257631472233	1.03286705332061	-0.443423356834914	-1.17870132795793
LINC01845	1.04093415661081	0.668564898971368	-0.790392916063339	-0.919106139518841
PYY	0.709775766365619	0.971833106378141	-0.578264368589609	-1.10334450415415
KCNA4	1.01131665368601	0.702382207371085	-0.768770013092725	-0.944928847964369
LINC00906	1.0407400977615	0.652733504119676	-0.67810613739324	-1.01536746448793
POTEG	0.972661981048119	0.744243486212354	-0.744110895050513	-0.972794572209958
CFAP161	0.99589732725805	0.603176765198562	-0.371841285843719	-1.22723280661289
LIPM	0.85024624121327	0.847733100869489	-0.607263590608369	-1.09071575147439
DLG2	1.11954816972339	0.503647192633066	-0.515312507035056	-1.10788285532139
SIRPD	1.06819506573243	0.527270018833603	-0.405182411249109	-1.19028267331692
OR5H14	1.264658014539	0.338684435844515	-0.784649877153773	-0.818692573229743
SRMS	1.19007962107094	0.447156809976416	-0.671156835445684	-0.966079595601675
ALX3	0.908653745341985	0.798772068869856	-0.655394857560664	-1.05203095665118
UBE2U	0.752600053817275	0.878138662713826	-0.407440891960081	-1.22329782457102
PROKR2	1.05301455982125	0.610808427123495	-0.573145251260893	-1.09067773568385
CECR3	0.729731412815213	0.895620027146489	-0.397661756100092	-1.22768968386161
TEX52	1.1591039292431	0.434268097137609	-0.4816684789201	-1.1117035474606
FAM184B	1.0628677356522	0.600705741896097	-0.581061360559707	-1.08251211698859
DYDC1	0.928546028048224	0.688319241700798	-0.386003797648631	-1.23086147210039
CDH16	1.03695143754325	0.659595455718762	-0.689323972813581	-1.00722292044843
NPY6R	1.16438713455329	0.477188006642225	-0.634898174574116	-1.0066769666214
TBR1	1.18552856889847	0.455181449818163	-0.676537108336863	-0.964172910379764
RARB	0.921346011522643	0.738984149752111	-0.493508110378978	-1.16682205089578
LINC02687	0.780283924108419	0.819270728540547	-0.33038147646579	-1.26917317618318
SLC6A19	0.943081018437078	0.540300496424933	-0.142331429936432	-1.34105008492558
OC90	1.01002631829255	0.690369592335493	-0.680546053033755	-1.01984985759429
OPALIN	0.808614748815411	0.859880245427711	-0.506520187751262	-1.16197480649186
PRAC1	0.726070863093904	0.952602017234571	-0.559694545098826	-1.11897833522965
FOXD4L1	0.94484121779114	0.733257524713352	-0.554795276456215	-1.12330346604828
PDE7B	1.23046311200525	0.372458809147464	-0.62460562021757	-0.978316300935147
VAX1	1.10506779394999	0.565978610617781	-0.659036177281685	-1.01201022728608
LINC02764	0.812786515121095	0.863000346244693	-0.529285523415643	-1.14650133795015
LINC00838	0.944013845585091	0.743164894681468	-0.585463676087715	-1.10171506417884
CDC14A	1.10747975649381	0.500712402662964	-0.465249013493074	-1.14294314566369
OTOP3	0.847045505761572	0.825972800347202	-0.519659253284649	-1.15335905282413
THEM5	1.11762036076137	0.565729591110267	-0.757885869481821	-0.925464082389816
SLC17A6	0.853011919587898	0.553857961821848	-0.00487549743659641	-1.40199438397315
MCHR2	0.925715006568478	0.778165710357578	-0.644690382490313	-1.05919033443574
RYR3	1.07812935054408	0.599767615983613	-0.651536110178053	-1.02636085634964
MYADML	0.932608764201364	0.591465107716139	-0.20570549888264	-1.31836837303486
LY6G6D	0.745923553038178	0.778079919526188	-0.180238726260534	-1.34376474630383
SPATA19	0.815150577026521	0.865135410863868	-0.544009783132605	-1.13627620475778
TCHHL1	0.77704052929226	0.927441972101244	-0.647999842745487	-1.05648265864802
DEFB4A	1.11797158180381	0.566743084727731	-0.772321398278264	-0.912393268253275
ZNF716	0.706862141059521	0.85165425734372	-0.249850861965371	-1.30866553643787
FAM9C	1.12679801857265	0.541230747374423	-0.681969124211863	-0.986059641735212
TFAP2B	0.991052875505357	0.678099707064779	-0.547383139137475	-1.12176944343266
SPATA31A3	0.827288239625928	0.860554394065969	-0.569481956170057	-1.11836067752184
SLC13A1	0.836421566227858	0.836710148668971	-0.519840248311355	-1.15329146658547
C1orf105	0.754991701456233	0.826635004881578	-0.292872302272235	-1.28875440406558
RSPH10B2	0.985487081989553	0.7267517618769	-0.724274515664573	-0.987964328201877
CHST8	0.907651110626951	0.709756988939342	-0.381849274854896	-1.2355588247114
ITLN1	0.880806890197696	0.692757656313345	-0.283685184821661	-1.28987936168938
LINC01539	0.981459736659784	0.686534272937374	-0.53878058471659	-1.12921342488057
TRIM58	0.643713131081854	0.849922487722423	-0.135347659330973	-1.3582879594733
FAM138E	1.23141194010268	0.392479250138613	-0.73753668062939	-0.886354509611904
CFAP47	0.987257558881424	0.680327321604041	-0.540485790898819	-1.12709908958664
TRIM43B	0.819787440857291	0.866545645026148	-0.564609943104013	-1.12172314277943
P2RX3	1.09276762426083	0.527114211082998	-0.48130666230339	-1.13857517304044
OR4K15	0.788136040439388	0.805766068880306	-0.317722165216183	-1.27617994410351
CSN3	0.857794501991932	0.819670285335196	-0.534277832743788	-1.14318695458334
ANKRD66	0.94512335312981	0.602564723242654	-0.251355564246651	-1.29633251212581
LINC00456	0.973854927063416	0.739500249366786	-0.720749331548797	-0.992605844881407
RGS7	0.916075141895755	0.668043230953872	-0.312575575454899	-1.27154279739473
DRC7	0.989240184791898	0.686044522353903	-0.566112111111031	-1.10917259603477
PRAMEF33	0.801406667122615	0.88814043792957	-0.578625843245531	-1.11092126180666
MYL4	0.929702450778631	0.713844371616424	-0.450655850695924	-1.19289097169913
C10orf90	0.91488959625328	0.781471812933927	-0.610002392222951	-1.08635901696426
DEFB135	0.805306358794847	0.848747544069157	-0.464285915614895	-1.18976798724911
PSG9	0.985136773756761	0.724594121041869	-0.70844306108284	-1.00128783371579
KLHL32	0.802968946325291	0.846868600345249	-0.452714206071116	-1.19712334059943
PWRN1	0.934454753142358	0.766450978827403	-0.635038083692231	-1.06586764827753
PPDPFL	0.794513755334579	0.889000245912214	-0.557752811257132	-1.12576118998966
GPR15	0.764591426833557	0.758767395412766	-0.17885828118135	-1.34450054106497
LINC00298	0.774022432644289	0.783217527027201	-0.242447697298696	-1.31479226237279
NEFM	0.923251366499845	0.718985374031386	-0.445488106435746	-1.19674863409549
ZP2	0.804811615767927	0.885873566000911	-0.582380524932419	-1.10830465683642
ERICH6	0.924503915942563	0.763647416258397	-0.582152325366211	-1.10599900683475
MEGF11	1.10333186753575	0.507139656157853	-0.467109383906393	-1.1433621397872
SERPINB12	0.802943362673952	0.898937377974659	-0.628460574474707	-1.0734201661739
NPS	0.795386985814186	0.890360748576381	-0.565615352276022	-1.12013238211454
CRACD	1.0893786954287	0.435380944963702	-0.282144716198267	-1.24261492419413
NUTM2D	1.13880433719356	0.477176460306728	-0.516674128715817	-1.09930666878448
GYPB	0.900089985074059	0.770057917026503	-0.51714957659251	-1.15299832550805
OR1C1	1.07783754970869	0.600587724533287	-0.653464284543154	-1.02496098969882
ATP4B	0.721797733087601	0.699025285530509	-0.0100535088617639	-1.41076950975635
MEIOB	1.14920076413275	0.511371811183843	-0.690490301491913	-0.970082273824682
ERICH6B	0.916409118481717	0.797093924423056	-0.688244453070286	-1.02525858983448
GSG1L	1.05803547998428	0.55786547144423	-0.444784469285412	-1.1711164821431
GBX1	1.09461682557912	0.598539605860706	-0.775251521165268	-0.917904910274557
LRRIQ4	1.18512870926046	0.398589299582972	-0.489770319614509	-1.09394768922892
LINC02346	0.988988999864765	0.706052569338847	-0.639185037774266	-1.05585653142935
NPHS2	0.772694328431915	0.908391948569077	-0.553539647908916	-1.12754662909207
PDE4D	1.06431433517965	0.565662157382862	-0.484194022871246	-1.14578246969127
CACNG5	0.797776976591354	0.905451695229318	-0.635726437950418	-1.06750223387026
SPATA42	0.736797429085932	0.948875909118726	-0.582052509288646	-1.10362082891601
CGA	0.968994334710397	0.597813939594263	-0.295436725990906	-1.27137154831376
KIF5C	1.21637320410815	0.417041527139144	-0.737679677939801	-0.895735053307487
CFAP52	0.973734851887917	0.690970621946362	-0.52512490572426	-1.13958056811002
ROR1	0.945515579949255	0.495695308091018	-0.0796132296731686	-1.3615976583671
DGAT2L6	1.10308351541962	0.589797145983232	-0.811629285588812	-0.881251375814036
TMEM212	0.947999896103141	0.760454677722955	-0.67590683841644	-1.03254773540965
ZNF890P	0.799557219071261	0.893756955177304	-0.593427633715245	-1.09988654053332
SPTA1	0.850625646603033	0.865135632809132	-0.690462059166044	-1.02529922024612
DEFB123	0.974374075746477	0.731682041102054	-0.679934421447354	-1.02612169540118
BSPH1	0.803922330490549	0.866719811695621	-0.513620067886102	-1.15702207430007
LINC01879	0.794756621519156	0.898780719760893	-0.595252500998189	-1.09828484028186
PDE1C	1.10945530040124	0.524966229454214	-0.536272581587768	-1.09814894826768
A2MP1	1.10359010518654	0.548151723373956	-0.583494106614665	-1.06824772194583
TBC1D3P5	1.00730520650634	0.639807751997593	-0.492277357971116	-1.15483560053282
OR6F1	0.785793769012038	0.782102594741939	-0.263518465131632	-1.30437789862235
WDR87	0.921715639548482	0.764972818677235	-0.576138419912518	-1.1105500383132
FER1L6	0.931164377095612	0.469740000341334	-0.0181726647891434	-1.3827317126478
GOLGA2P2Y	1.05027921596444	0.611605607291872	-0.564557758581644	-1.09732706467467
VWC2L	0.862074686545282	0.840720249341214	-0.627498606484387	-1.07529632940211
CATSPERB	1.10966864754654	0.550808054060789	-0.622086312687751	-1.03839038891958
LINC02671	0.771870398985863	0.852892278999855	-0.389969237068582	-1.23479344091714
FMO6P	1.09125547593917	0.593402603126219	-0.704491426459064	-0.980166652606322
PAX1	0.84953201412639	0.72698975493646	-0.28473789149771	-1.29178387756514
FAM3D	0.900700553273631	0.533533862480464	-0.0554655052220526	-1.37876891053204
BTNL8	0.817752292626511	0.509154455159755	0.108460536473398	-1.43536728425966
ARSF	1.00767300423233	0.667972246339649	-0.578482412650986	-1.09716283792099
CCSER1	1.09463945662062	0.455585799321486	-0.332051194654211	-1.21817406128789
LINC02375	0.813285428781313	0.886983996055846	-0.619517991911628	-1.08075143292553
KALRN	1.15181550761381	0.48134862485845	-0.584190160212846	-1.04897397225942
MLC1	1.00199062178127	0.529138761381232	-0.244101188028743	-1.28702819513376
GCM2	0.664460798300185	0.911119391500732	-0.294268649212907	-1.28131154058801
CCDC200	1.05817887331304	0.645786298639318	-0.776256517312923	-0.927708654639428
CTSL3P	0.770671716599139	0.893857916693297	-0.499283075446691	-1.16524655784574
DNAH9	0.850315745049767	0.66283038761198	-0.168009815021379	-1.34513631764037
ROS1	1.0526293737104	0.468758507877405	-0.253285663479929	-1.26810221810788
DUX4	0.808033706976877	0.877354392884191	-0.562458190252144	-1.12292990960892
USP17L19	1.20554379456223	0.431558499669049	-0.717631724140586	-0.919470570090695
ULK4	1.19534916183494	0.43980168139296	-0.674649352805668	-0.960501490422232
TMEM179	1.11442790647361	0.462949735889367	-0.401604934924573	-1.1757727074384
OR9K2	0.783952971209022	0.853346422276102	-0.420627730911688	-1.21667166257343
LINC01994	0.743208304435239	0.907484795409443	-0.463601537944456	-1.18709156190022
C3orf84	0.806324278113598	0.873136684099725	-0.54209065883428	-1.13737030337904
LINC00200	0.795420713408167	0.900937137713699	-0.606514713235146	-1.08984313788672
CCL25	0.58782635010438	0.986438764281493	-0.316896753973113	-1.25736836041276
GTF2IRD1P1	0.799942641004254	0.887430234686049	-0.570789260449958	-1.11658361524034
SHOX	0.833039792029681	0.669064970549922	-0.146801849144393	-1.35530291343521
LINC00861	0.690134660267713	0.721179004731487	0.00417126757989363	-1.4154849325791
OR56A3	1.27730705156685	0.31543918009335	-0.779572216363707	-0.813174015296493
LINC00971	0.7894931186735	0.858428889484476	-0.448476660344172	-1.1994453478138
FLG2	0.752437675605802	0.925940067018052	-0.549364257836837	-1.12901348478702
HEPHL1	1.11271674078603	0.560918962798021	-0.68400565039361	-0.989630053190442
AKR1B15	0.835287026689332	0.8144839343844	-0.452032029652253	-1.19773893142148
EPB42	0.905037810232874	0.62087537243148	-0.20116712300684	-1.32474605965751
MAGEC3	0.815116066865863	0.895120630956305	-0.665526587111324	-1.04471011071084
LINC01726	0.947127885097742	0.758900596000262	-0.663604545044852	-1.04242393605315
HNRNPKP3	1.085207267403	0.59267826325374	-0.660886965017585	-1.01699856563915
NRG2	0.895487269815039	0.461209150990238	0.0514038295154267	-1.4081002503207
GLYATL3	0.787355899605224	0.915294743091543	-0.635922657613713	-1.06672798508305
MAML3	1.00138194222823	0.538284265375389	-0.258854513247245	-1.28081169435637
LINC01989	0.829113808718224	0.854694144912864	-0.555143102140517	-1.12866485149057
SPAG6	0.705887002778904	0.860907906717071	-0.26709426317902	-1.29970064631695
LINC02685	0.817256972845986	0.836034533638521	-0.461645139412954	-1.19164636707155
SLCO6A1	0.796485223617081	0.88195218702097	-0.539889824609288	-1.13854758602877
FHIT	0.919449832632875	0.795838082721861	-0.699297130933083	-1.01599078442165
IRS4	0.858116121474293	0.842861116543928	-0.619663925620178	-1.08131331239804
PRR23A	0.7429824631161	0.859372530579918	-0.339828848711203	-1.26252614498482
C1orf87	0.795600122511837	0.871038131159759	-0.502055270654575	-1.16458298301702
CCDC65	1.1972867719	0.445570020776184	-0.72529691918925	-0.917559873486938
ATP1A4	0.837138275616544	0.733897061745372	-0.272429667145483	-1.29860567021643
TRIM64C	0.726037150516389	0.860115209303137	-0.305668635592413	-1.28048372422711
TMC2	0.934098068905332	0.717122924226346	-0.472106518414955	-1.17911447471672
DACH2	0.597894328915166	0.868842940118975	-0.0961970686615153	-1.37054020037262
CCDC171	1.15341709009855	0.41039951627924	-0.408786296256253	-1.15503031012154
QRFPR	0.802903724533666	0.888192562792334	-0.584247307435425	-1.10684897989058
LRRC72	0.817056327391513	0.878358690811211	-0.59902203890634	-1.09639297929638
ZSCAN5B	0.966907467539893	0.690869908657605	-0.502028011348784	-1.15574936484871
OR7G2	1.2714621377301	0.326274497195234	-0.782318279584239	-0.815418355341088
HBG2	0.777500766582354	0.897174993239591	-0.530499046643583	-1.14417671317836
LINC00639	0.758348766270994	0.87476113951312	-0.412713328422838	-1.22039657736127
MORN5	0.910869269431729	0.680001874818084	-0.325074473900655	-1.26579667034916
TMEM207	1.04141066101106	0.661700526012235	-0.734674475862821	-0.968436711160476
ST6GALNAC3	1.18857941905322	0.42646445646996	-0.582551192954139	-1.03249268256904
OR2T33	0.737682682945609	0.876553077032344	-0.368597402684042	-1.24563835729391
TRPM5	0.744777114910848	0.891572168788062	-0.423468024336739	-1.21288125936217
DMRT2	0.869849826346637	0.775177271946993	-0.442116125653066	-1.20291097264056
LINC02483	1.26457539674157	0.33881296474924	-0.783978058262504	-0.819410303228298
PRR9	0.740257682977139	0.902377535441613	-0.441443869705823	-1.20119134871293
BTG4	0.800546789399397	0.880915736178458	-0.549652071438741	-1.13181045413911
GABRA4	0.966939424969881	0.693519339775973	-0.50968498678555	-1.1507737779603
OLFM3	0.794305442039406	0.872445406423403	-0.502551693121061	-1.16419915534175
TMEM132D	1.01930863289576	0.657303277355455	-0.589862235458726	-1.08674967479249
TRIM51	0.790989701796947	0.898171348239405	-0.579070643494877	-1.11009040654147
SPANXN3	1.01654699574065	0.673223414472978	-0.637833979513659	-1.05193643069996
KRT35	0.796194892229638	0.803768418175542	-0.330892790375431	-1.26907052002975
SRRM4	0.912622063498562	0.792613417361193	-0.646497730189325	-1.05873775067043
FRMPD2	0.888140527267666	0.828372560614744	-0.697326878855047	-1.01918620902736
NANOG	1.11077856872611	0.579926464716439	-0.8278238013337	-0.862881232108849
HOXD13	1.10784839499697	0.48465661847487	-0.429003417625648	-1.1635015958462
ESRG	0.970071944979912	0.610794560118506	-0.323356720586033	-1.25750978451238
LINC01191	1.09088782861557	0.474308657215574	-0.358289968520848	-1.2069065173103
LINC01541	0.805699849532242	0.863370787838989	-0.508544338056855	-1.16052629931438
ALK	0.870272788997504	0.833636476036303	-0.632840385127262	-1.07106887990654
FRMD3	1.03165188470364	0.471109243178968	-0.210730507971054	-1.29203061991155
PANTR1	0.80824705570664	0.885028673603988	-0.591814792599341	-1.10146093671129
RHD	0.857689406772365	0.841598403610732	-0.612692984859887	-1.08659482552321
OR4K1	0.809157370249079	0.880904317662228	-0.579401705095819	-1.11065998281549
TTTY13	0.804507181774426	0.892044025845482	-0.605497257999963	-1.09105394961995
HNRNPA3	0.878355175150499	0.519537668729281	0.00159643741010475	-1.39948928128988
LACTBL1	0.723938176747477	0.872740978688365	-0.329540826832239	-1.2671383286036
LINC01258	0.802457862633737	0.90138900835155	-0.637433162476453	-1.06641370850884
TDRG1	0.751686324849144	0.9139742530866	-0.506942153801093	-1.15871842413465
ANKFN1	0.932264158472755	0.765223417677008	-0.62006866451047	-1.0774189116393
GPR26	1.03709753709715	0.668022970722213	-0.741979884852988	-0.96314062296637
SMIM21	0.731500369404059	0.810133633429216	-0.213917995221339	-1.32771600761194
FAM182A	1.04126111206375	0.626229129648528	-0.575529590164643	-1.09196065154763
ANAPC1P1	0.78071146913871	0.883465048611195	-0.496501184688091	-1.16767533306181
ATP1A3	0.806616968528602	0.782512995260047	-0.307545753616106	-1.28158421017254
SPAG16	0.768012848253298	0.734492566905894	-0.142189626779874	-1.36031578837932
ADAM7	0.983036137575939	0.709663328663891	-0.625666509170786	-1.06703295706904
PRAMEF19	0.766645226257475	0.907246022137679	-0.530185297032347	-1.14370595136281
LINC00547	0.904260936305731	0.784826903435687	-0.580110539286986	-1.10897730045443
LINC01957	1.25000186521579	0.364783236021775	-0.789184501778717	-0.825600599458848
TAC4	0.793017871015024	0.915038462295124	-0.660251168676833	-1.04780516463332
CABP5	0.754946156573022	0.899631342885618	-0.472389893210992	-1.18218760624765
CYP4F8	0.783043925499655	0.808842005578162	-0.313466845938854	-1.27841908513896
COL2A1	0.683426145794017	0.942785087405157	-0.411980016120135	-1.21423121707904
C6orf58	1.10800961050076	0.583664103003546	-0.826203448714753	-0.865470264789542
LINC00488	0.807642444257684	0.903580090512395	-0.672423630642527	-1.03879890412755
OR4F17	1.09044425034769	0.580547613229528	-0.638279170854689	-1.03271269272253
PRR27	0.743416777571148	0.82482685866184	-0.265808159815295	-1.30243547641769
LGALS2	1.24654776322921	0.349683764068433	-0.640219603521813	-0.956011923775829
PEBP4	0.981147471382046	0.630450742963723	-0.39272702033097	-1.2188711940148
MMP20	0.782714795214447	0.856114106731245	-0.424733503445664	-1.21409539850003
CCDC140	0.755571109147431	0.889965951952603	-0.446486193959559	-1.19905086714047
PRR23D1	0.748039277805971	0.916536555750212	-0.504422374212675	-1.16015345934351
EPHA3	0.868235924109225	0.823522620273644	-0.584198753488178	-1.10755979089469
SYT4	1.12558827189434	0.434857775910396	-0.37620951988952	-1.18423652791521
PRDM5	1.15185426310086	0.468031909257374	-0.543332618647753	-1.07655355371048
BPIFA2	0.721025502842149	0.953140490630597	-0.545338637303843	-1.1288273561689
KPRP	0.797097273705141	0.912529788321736	-0.667046419849103	-1.04258064217777
CDH12	0.934676670347534	0.785058186928881	-0.734729154360875	-0.985005702915541
KCNK10	0.806658787679873	0.82385765958526	-0.402179408755497	-1.22833703850963
MC3R	1.23767446954569	0.386131005780969	-0.793293023010209	-0.830512452316455
LYPD4	0.705133584960503	0.81321103700217	-0.172320864217711	-1.34602375774496
DEFB128	0.790757051143158	0.859630163588636	-0.455159630114576	-1.19522758461722
LINC02431	0.805647092315208	0.891378701342555	-0.607236601612146	-1.08978919204562
SEMA6D	0.902837906196314	0.758283670081581	-0.491276876617422	-1.16984469966047
HDGFL1	1.27749315417732	0.315077821557532	-0.779022072560871	-0.813548903173986
TEX48	0.895990986471084	0.812732719963616	-0.658406085763126	-1.05031762067157
SALL3	0.77048408465226	0.869908209406109	-0.430215029984791	-1.21017726407358
VSX1	1.09218831559948	0.59817736228994	-0.743594296238016	-0.946771381651403
OPN5	0.802848593243856	0.879161370283669	-0.551237262181021	-1.13077270134651
SLC1A6	0.851456836358551	0.812132517532552	-0.491429240543279	-1.17216011334782
MYH7	0.825361180379129	0.87820318733902	-0.632154878872543	-1.0714094888456
OR8B2	0.765370393978292	0.920634746479309	-0.573435179051967	-1.11256996140563
C1orf141	0.81140445674158	0.88362020467193	-0.598229519350407	-1.0967951420631
TESPA1	0.899145606810873	0.492181746668882	0.00483557512559875	-1.39616292860535
PCSK1N	1.06402601157897	0.527746864985596	-0.39435098038479	-1.19742189617978
USP17L21	0.819696622008323	0.870159936666954	-0.577429178368138	-1.11242738030714
LINC01566	0.768501779964887	0.933840112765305	-0.640976158003	-1.06136573472719
OR51B4	0.826035110021281	0.853947968911294	-0.542277506664242	-1.13770557226833
LINC01551	0.772552371468367	0.87092143775876	-0.438229667535136	-1.20524414169199
LINC02203	0.913104588608075	0.805516802275285	-0.716915209357779	-1.00170618152558
CACNA1E	0.766014702846299	0.781122341108031	-0.222999340648724	-1.3241377033056
OR4C45	0.824851021337185	0.860964213870212	-0.562394773508142	-1.12342046169926
LINC01580	0.800465623742653	0.907249224269704	-0.656362323804463	-1.05135252420789
M1AP	1.20674159567623	0.430384154440181	-0.722506016832258	-0.914619733284157
TACR1	1.0607768616762	0.642199445228604	-0.7731677495307	-0.9298085573741
DOK6	0.724005863307148	0.916080468464368	-0.438159350201521	-1.20192698156999
LINC02047	0.807877421327901	0.889412193670754	-0.607933358595027	-1.08935625640363
LINC02215	0.773400632382195	0.919335376098446	-0.59737369619166	-1.09536231228898
SLC25A12	0.949364507758241	0.478483385470538	-0.0618557453736496	-1.36599214785513
OR6C74	0.792220312222883	0.873595125989911	-0.499930245653529	-1.16588519255926
CEACAM3	1.08110238103514	0.543638743575857	-0.483902377238582	-1.14083874737241
ATP13A5	1.11838459449154	0.478027506727962	-0.447179126318034	-1.14923297490147
AQP10	0.830992292845275	0.837447731773517	-0.505368185566587	-1.16307183905221
IGSF21	1.25213930552642	0.36084078667751	-0.78315876556841	-0.82982132663552
GABRB3	0.977773106707321	0.663899699418864	-0.463308684050749	-1.17836412207544
LRRC39	0.942937360416215	0.777319571457493	-0.7439358191586	-0.976321112715107
KNCN	0.883886429979099	0.706585959622872	-0.318434428067932	-1.27203796153404
ANAPC1	1.11439286295089	0.416588446158411	-0.311271143134019	-1.21971016597529
SLC14A2	0.835172312662117	0.878656946309375	-0.681068369344245	-1.03276088962725
TRIML1	0.752429289897477	0.940061434588845	-0.603477740156698	-1.08901298432962
LINC01533	0.775320123843944	0.905135983729506	-0.550710185788764	-1.12974592178469
TMCO5A	0.694057706440625	0.918957803818976	-0.374714438390437	-1.23830107186916
OR4D11	0.762979311151401	0.917252131013929	-0.552955270041043	-1.12727617212428
ZSCAN10	0.735801192071359	0.860343327682226	-0.326602589436932	-1.26954193031665
GRIA1	0.92443898510647	0.601845063425013	-0.207073870149069	-1.31921017838241
DCX	0.850316261292279	0.683161461795386	-0.203500142483944	-1.32997758060372
OR8U1	1.15131911098337	0.464491733196675	-0.531057636843785	-1.08475320733626
FAM117A	1.19029357746528	0.390073678030595	-0.488303358410223	-1.09206389708565
LINC01095	0.802313032711048	0.90054250545283	-0.632957517689389	-1.06989802047449
PHGR1	0.883924479241622	0.752247240019711	-0.421681610520707	-1.21449010874063
PRKD1	1.16635665037967	0.420725250440017	-0.474802854316348	-1.11227904650333
CSMD3	0.867353547753798	0.839764321993648	-0.646957874736181	-1.06015999501127
PRR23C	0.808143519299917	0.886145683692565	-0.595806256035261	-1.09848294695722
C17orf78	0.954643327410847	0.750829437548648	-0.664863290831377	-1.04060947412812
TRHDE	1.17156882134312	0.482208136576645	-0.709814364393987	-0.943962593525782
ACVR1C	1.08320162636194	0.598032896302642	-0.673650001836398	-1.00758452082818
OLAH	0.729961838941548	0.850706482380353	-0.293243613823743	-1.28742470749816
LINC00486	0.800442142841754	0.907803221712167	-0.65901428439013	-1.04923108016379
SLC6A5	0.791395046368512	0.910891570706513	-0.633105968085432	-1.06918064898959
LINC02398	0.790744486372348	0.900774196050142	-0.58816345759721	-1.10335522482528
CMAHP	0.850988715290598	0.807194585302325	-0.475913806481166	-1.18226949411176
SIX6	0.813995635546866	0.850490279812755	-0.493996961369883	-1.17048895398974
LINC01648	0.806261870698767	0.899228032842914	-0.644198991290333	-1.06129091225135
TGM6	0.799196796949891	0.905233712563462	-0.640916030309887	-1.06351447920347
ATP6V1G3	0.804173222690613	0.889432222127791	-0.59375524782297	-1.09985019699543
GOLGA6L22	0.727921914081552	0.856010168161789	-0.300562002461215	-1.28337007978213
OR8H2	0.784951487315245	0.868979658293808	-0.465730608532431	-1.18820053707662
DSCR4	0.822391991433181	0.89126817297691	-0.682192061256065	-1.03146810315403
OR5B3	1.20034553732996	0.447671627259785	-0.804254876725781	-0.843762287863964
LINC01793	0.774239211270095	0.920800979774552	-0.606585898333802	-1.08845429271084
LINC01102	0.787529586998561	0.917277487222633	-0.645986991166376	-1.05882008305482
LINC02270	0.796562488193699	0.852113720865477	-0.449956088430663	-1.19872012062851
SLC22A12	0.769437618787194	0.892882876964027	-0.49272915923108	-1.16959133652014
MRGPRX2	0.812654803130979	0.888704065345932	-0.62430998454035	-1.07704888393656
SORCS3	0.80792071829539	0.871997120021158	-0.54346004573985	-1.1364577925767
CRISP1	0.813508649104917	0.883914074754818	-0.607591438920465	-1.08983128493927
LINC00458	0.801318377977965	0.898530638195793	-0.619937323177827	-1.07991169299593
SLC9C2	0.744366740805353	0.912490664951212	-0.481520422453526	-1.17533698330304
CDX1	0.733602243085485	0.9173239117387	-0.466599589752041	-1.18432656507214
CHIA	0.75941762386348	0.923195563546401	-0.562558271027508	-1.12005491638237
TBC1D5	0.921355227740096	0.649225564193114	-0.287169577731026	-1.28341121420218
CPSF4L	0.766746418157224	0.889937483840508	-0.476340225484998	-1.18034367651273
ATP12A	0.682414812351013	0.86159405043436	-0.2242891623157	-1.31971970046967
TTC29	0.785791251295162	0.855239516374452	-0.430254901079755	-1.21077586658986
ZCCHC13	0.769061568600222	0.930988306103795	-0.630115536280139	-1.06993433842388
ANK2	0.850795070626347	0.63507563919484	-0.122886648296784	-1.3629840615244
SCGB1C2	0.691202945955856	0.978566535834026	-0.542839400845393	-1.12693008094449
LINC01492	0.799559518009663	0.903452097203432	-0.634302441560433	-1.06870917365266
MTNR1B	0.742357223803055	0.930290694697897	-0.532523493489531	-1.14012442501142
TRIM48	0.799751461123105	0.897469389080136	-0.609166288700997	-1.08805456150224
FLRT1	0.953757743009279	0.55691816610769	-0.190042689800355	-1.32063321931661
OR10G4	1.19291027653567	0.459421199613424	-0.806196011676548	-0.846135464472549
C22orf15	0.996326079481686	0.701361729381741	-0.656030367923561	-1.04165744093986
ELF3	0.749062829709791	0.689015906778152	-0.0370838230709529	-1.40099491341699
ARHGAP24	0.920641717790941	0.646230252685902	-0.279818371346951	-1.28705359912989
PKD2L2	1.04506215369088	0.648455125131673	-0.683432801317302	-1.01008447750524
EFCAB8	0.924450607000637	0.542802380458433	-0.111396236356503	-1.35585675110257
LINC00901	0.761764437045632	0.934527769711483	-0.616123297669534	-1.08016890908758
ZNF560	0.790755659377686	0.893272636118643	-0.560239561680082	-1.12378873381625
ZNF99	0.931722673704668	0.628935276539432	-0.2711597211412	-1.2894982291029
PTPRM	1.11158148584046	0.54492358457875	-0.609803040881657	-1.04670202953756
TRIM49B	0.768789445586588	0.851974920617708	-0.380461866290817	-1.24030249991348
SPATA31D5P	1.22081129214893	0.414590847212964	-0.802467231455409	-0.832934907906488
SSX1	1.09327673691652	0.588201595822908	-0.69060561340361	-0.990872719335821
NOL4	1.21686318728594	0.373889976923119	-0.556417951935878	-1.03433521227318
RHOXF2B	0.756537613547089	0.944370596494728	-0.639183370806674	-1.06172483923514
MAS1L	0.819389954169371	0.845717758473015	-0.495604506522802	-1.16950320611958
TMEM232	1.13812271860705	0.421136096662173	-0.384865529486404	-1.17439328578283
SHANK2	1.09444186808139	0.551823682301749	-0.556119208258822	-1.09014634212432
CST9	1.22467044952004	0.408091969535406	-0.797851828356199	-0.83491059069925
GJA8	0.65956806998721	0.824678944693539	-0.116272087697445	-1.3679749269833
SLC9A4	1.06253690112057	0.570530242242033	-0.490913832507596	-1.14215331085501
TMC3	1.147634717136	0.445364192310486	-0.468046619842093	-1.1249522896044
RAET1K	1.00814563934525	0.668518814705088	-0.582282311465224	-1.09438214258511
TMEM174	0.785644308023527	0.902365299862829	-0.575852171366716	-1.11215743651964
PYGM	1.14378179537653	0.533299566195624	-0.815586045149253	-0.861495316422904
LINC01007	0.805775011332499	0.894052802084061	-0.618949709736664	-1.0808781036799
ATP8B4	1.14203656173598	0.4674574832402	-0.503084584808074	-1.10640946016811
TRIM60	0.899993763223271	0.795450345124023	-0.602768372494324	-1.09267573585297
EDN3	1.01912354543756	0.577762738244364	-0.378589288741209	-1.21829699494072
CHD5	0.870850088326131	0.561468126963009	-0.0451129351860418	-1.3872052801031
FRMPD4	0.818528905667218	0.892831364431659	-0.670632035575436	-1.04072823452344
FOXN1	0.761483512419301	0.808383203133196	-0.268010392090891	-1.3018563234616
SLC6A10P	0.720473965850518	0.832714942766103	-0.237472392201396	-1.31571651641523
TECRL	0.854805934635464	0.862106566760395	-0.696924809585222	-1.01998769181064
ARHGAP36	0.675751930880802	0.81413893634382	-0.124200026009422	-1.3656908412152
GLT6D1	0.897919920425906	0.812591237148481	-0.667490981859815	-1.04302017571457
MYRFL	0.773528545941127	0.931678518696127	-0.652899802045496	-1.05230726259175
LINC00299	1.07317759438737	0.440160844967868	-0.251965511821714	-1.26137292753354
TAFA4	0.75468606356542	0.927109837281764	-0.560989421594698	-1.12080647925249
OPRM1	0.807023479987163	0.881714294952831	-0.5747623514118	-1.11397542352819
FAM230J	0.743124274291669	0.92772673840111	-0.526218570374803	-1.14463244231798
PPIAL4H	0.826566418582971	0.865008301140784	-0.583264905180183	-1.10830981454357
CFAP299	0.790786478244257	0.902731816788418	-0.596030304960546	-1.09748799007213
LMO7DN	1.09738607552403	0.568261873894102	-0.625905273012078	-1.03974267640605
FAM230B	0.815853858826555	0.895519179599421	-0.671256259112158	-1.04011677931382
OR6C68	0.794653452254907	0.88307181203128	-0.537757140327454	-1.13996812395873
IFIT1B	0.97412983334256	0.729696486598536	-0.668743783469262	-1.03508253647183
PMFBP1	0.978741455224445	0.641253921512989	-0.410832270500374	-1.20916310623706
SPANXN5	0.802719956448107	0.833705042053489	-0.41719305675825	-1.21923194174334
SDR9C7	0.611841218429591	0.944182287745161	-0.266364631012645	-1.28965887516211
CCDC178	0.841279071519357	0.870773693772883	-0.671039406774513	-1.04101335851773
MAP2K4P1	0.955798772394253	0.693130730612237	-0.473370573234815	-1.17555892977168
PLA2G4E	0.770616979472141	0.893753140937511	-0.498800263642846	-1.16556985676681
ST18	1.19446467083454	0.439602937285379	-0.667175648284542	-0.966891959835378
S100G	1.07154831522855	0.616773484822934	-0.692240812009596	-0.996080988041893
GNAI1	1.00617858187246	0.677400873817077	-0.605661769183547	-1.077917686506
POU4F3	0.737788836041199	0.906033930430547	-0.445285901798322	-1.19853686467342
HUNK	1.0656172523176	0.612937006219867	-0.639282256156737	-1.03927200238074
EFCAB10	0.748255299184019	0.818499280718432	-0.26241041102139	-1.30434416888106
EFCAB5	0.837014155888123	0.835079585465193	-0.516593705998558	-1.15550003535476
LRP2	0.771695301051531	0.825269927639576	-0.325055250305126	-1.27190997838598
ASB15	0.753375430054482	0.946004060973684	-0.63340700146367	-1.06597248956449
DBX1	0.707162095858902	0.809230729217785	-0.168559321991086	-1.3478335030856
LCE3A	0.79213845037369	0.855706238397351	-0.448031768651066	-1.19981292011997
TUBA4B	1.18093555162168	0.45405202848829	-0.640525170259338	-0.994462409850629
ESX1	0.757295031585207	0.830392623667534	-0.305696165348892	-1.28199148990385
LINC00158	0.912906879327289	0.794844740642398	-0.658152701748379	-1.04959891822131
MYADML2	0.585398236388313	1.05531511325101	-0.505993215798786	-1.13472013384053
SSX3	0.794878198683139	0.892251971401801	-0.570754744895305	-1.11637542518964
ZSWIM2	0.803067933150071	0.879013836965277	-0.551457539116937	-1.13062423099841
CST8	0.766662732264736	0.922993901129713	-0.587106815802568	-1.10254981759188
LINC02067	1.19844826774098	0.448610364987213	-0.768441113668504	-0.878617519059685
SLC6A15	0.726982064572805	0.954929239904413	-0.571516970437983	-1.11039433403923
ASB5	0.739181630601553	0.909636114133954	-0.459119480811436	-1.18969826392407
KLHL38	0.77291493738008	0.885983556660211	-0.481840609226218	-1.17705788481407
NOX1	1.05613388658632	0.600197524202607	-0.551916475203571	-1.10441493558535
LINC02324	0.785207199823588	0.906685230395488	-0.590876079057136	-1.10101635116194
TFAP2D	0.777484818683414	0.912250704969507	-0.584375019075201	-1.10536050457772
TRIM40	0.946340550760784	0.713428771721246	-0.49970149408992	-1.16006782839211
RFPL4B	1.15113660336738	0.522667903309136	-0.815783305057742	-0.858021201618768
PRAMEF25	1.14924578648932	0.525426964779732	-0.816167825880717	-0.85850492538834
CA1	0.791507570086455	0.889545360582165	-0.549618111975555	-1.13143481869306
OR10T2	0.80633659142981	0.873449499393418	-0.543188969041615	-1.13659712178161
NCAN	0.717573080217128	0.961494670738994	-0.564777058876728	-1.11429069207939
SEC14L3	0.869650978366674	0.642374856322157	-0.169518817882303	-1.34250701680653
HECW2	1.06601704341166	0.630520531382001	-0.732226443146423	-0.964311131647233
TXNIP	0.899944308113952	0.529276357138568	-0.0480404094092851	-1.38118025584325
SSX2B	0.778113537772991	0.909671792121292	-0.576753288356881	-1.1110320415374
LINC01180	1.01454866575908	0.675572875950759	-0.637651897840461	-1.05246964386938
LINC01399	0.802292865787987	0.906872928178557	-0.663162164028473	-1.04600362993807
LINC00208	1.1815830547803	0.477094513043028	-0.81149679298954	-0.847180774833787
TRPC5OS	0.743346151924852	0.953850574284321	-0.627954740232291	-1.06924198597688
HHAT	1.10261154296811	0.494876729032945	-0.435866457722665	-1.16162181427839
ZCWPW2	1.13851565250216	0.480562529672309	-0.524815818341692	-1.09426236383277
PAX3	0.756402256855284	0.937777446101491	-0.609070257272116	-1.08510944568466
RBP2	0.514573945022377	1.07834939053864	-0.406799076208241	-1.18612425935278
OVOL3	0.941392546349135	0.711582428681035	-0.479163872688294	-1.17381110234187
LINC01255	0.756210618261321	0.945166359421761	-0.641566223466428	-1.05981075421665
KRT27	0.882103601238676	0.630768426525444	-0.173497962891728	-1.33937406487239
SLC4A9	0.907890724236296	0.796030611131645	-0.639362760325929	-1.06455857504201
VSTM2B	0.8045431372557	0.899513755675288	-0.637925204461918	-1.06613168846907
C11orf97	0.897611921394338	0.772500387237484	-0.516545221562463	-1.15356708706936
CALR3	0.795712416402087	0.891570167054318	-0.571168238579247	-1.11611434487716
NCKAP5	0.906474711475738	0.734205937492849	-0.437372478017239	-1.20330817095135
DPYD	0.85051615088872	0.720297198397778	-0.273514628451179	-1.29729872083532
GOLGA6L6	0.734204355505902	0.936869929006589	-0.529780647394828	-1.14129363711767
SP8	0.70270317571777	0.9573213773264	-0.504510149804535	-1.15551440323963
SLC26A3	0.60335573916754	1.0330642659147	-0.479237394512814	-1.15718261056943
CRYGD	0.662548654672536	1.00979358067534	-0.568793174909087	-1.10354906043879
NT5C1A	0.750355134224117	0.936872751665346	-0.582972762133836	-1.10425512375563
CST13P	0.794136580858712	0.905397010079587	-0.620206202469003	-1.0793273884693
GFI1B	0.699723152467365	0.98991446771765	-0.617861531367886	-1.07177608881713
LIN28B	0.806241992976208	0.86444817639553	-0.513552932769055	-1.15713723660268
ANKRD36BP2	0.586655650643806	0.781232303728006	0.0610233064318979	-1.42891126080371
LINC01922	1.26182783482864	0.343922904097057	-0.790837231963751	-0.81491350696195
TBC1D3E	1.14233514701118	0.527100681930917	-0.725797554727945	-0.943638274214147
DEFB136	0.807340643354044	0.873992851333088	-0.548351488394503	-1.13298200629263
ERBB4	1.16933977507537	0.434238714780451	-0.520409392727739	-1.08316909712808
PI4KA	1.05972942157526	0.570406309464515	-0.481197423308746	-1.14893830773103
OR56B4	0.770850773037283	0.825662778195165	-0.324103687059136	-1.27240986417331
LINC01101	0.817693612738945	0.850124621749195	-0.503866353699596	-1.16395188078855
LINC01950	0.786500930240042	0.921429575550943	-0.661779772531042	-1.04615073325995
SLC26A8	0.899632789595328	0.759612171643894	-0.485309198943961	-1.17393576229526
ASB4	0.748253655100077	0.949943366121422	-0.63025209488903	-1.06794492633247
C1QL1	1.24012168919545	0.38075280769356	-0.768553909944121	-0.852320586944895
C4orf54	0.978477507832957	0.682086046598883	-0.515158997535953	-1.14540455689589
PTPRN2	1.01663069664681	0.639752504874158	-0.52374447562852	-1.13263872589245
TLE7	1.11175459879021	0.578458270191133	-0.822993423826862	-0.867219445154478
CNR2	0.776135815681265	0.784335000106739	-0.248776463213744	-1.31169435257426
LCN15	0.964080563558028	0.612078275580536	-0.311754683472844	-1.26440415566572
SPIDR	1.16160110429212	0.459370538517777	-0.559600340106891	-1.06137130270301
OXGR1	0.717048997299128	0.699287804810496	-0.00324559215635647	-1.41309120995327
COL28A1	0.828093917949015	0.76516982291311	-0.317293299488777	-1.27597044137335
LIN28A	1.06012684341955	0.456485620756241	-0.249535522112668	-1.26707694206313
MBD3L1	0.741336743933313	0.951730438742013	-0.610534903269053	-1.08253227940627
RTN1	0.884711341391213	0.813672389743161	-0.611526727723559	-1.08685700341081
KHDRBS2	0.997334646464813	0.521895714541678	-0.22160123031144	-1.29762913069505
HBM	0.520096065786312	0.773255972002985	0.158058576263426	-1.45141061405272
GABRQ	0.609100983014937	0.921222931066222	-0.213166185877584	-1.31715772820357
NANOGNB	0.712563949307412	0.975975639835053	-0.605375260785624	-1.08316432835684
MYO1A	0.368268099830805	0.910934547660532	0.140269546928151	-1.41947219441949
HSP90AA1	-0.234858002898112	1.24805676837916	0.154426392926171	-1.16762515840723
C20orf203	0.675613451783342	0.948277824707542	-0.408334320263809	-1.21555695622707
OR52N1	0.724099426552932	0.910252622935422	-0.422481920359842	-1.21187012912851
BARHL2	0.689245884204151	0.955045813577704	-0.460911844831109	-1.18337985295074
DMBT1	0.318878757768725	1.20360751160472	-0.380019397468521	-1.14246687190493
KLF5	-0.455987557101177	1.32942219284806	0.130410511399125	-1.003845147146
CLEC18C	0.785590081176214	0.911147700455181	-0.610462877330251	-1.08627490430114
SMYD1	0.623978964699871	1.00102107760532	-0.432832742436068	-1.19216729986912
TRIM71	0.633289447019197	0.98840227074389	-0.419014636445306	-1.20267708131778
EPPIN	0.773345646014341	0.927583924242687	-0.63258422864192	-1.06834534161511
CYLC2	0.71992326248836	0.917522191775342	-0.431909002011185	-1.20553645225252
SLC6A18	0.758142730211232	0.936370452444452	-0.60983027294688	-1.08468290970881
POM121L2	0.737458967276364	0.91821945104504	-0.479707194790729	-1.17597122353068
ACTRT1	0.755601928012754	0.91539668537977	-0.523252247623431	-1.1477463657691
SIGLECL1	0.726382722206644	0.95734774948306	-0.578826002277722	-1.10490446941198
OCM2	0.639095571205202	0.942137546644948	-0.314284422924007	-1.26694869492614
CALM1	-0.320308434096518	1.36738755374609	-0.0339139663842921	-1.01316515326526
CA6	0.738974598923435	0.907645928647843	-0.45289439651928	-1.193726131052
LINC01361	0.607979781061514	1.043275691812	-0.526784886139791	-1.12447058673372
LINC02393	0.730460065206697	0.966513082433325	-0.633519573192214	-1.06345357444781
TMPRSS11F	0.761957495769592	0.933135666201989	-0.610894738376342	-1.08419842359524
MKRN3	0.600571078783456	0.966294861004012	-0.294528999622944	-1.27233694016452
ADGRF2	0.727708858653156	0.912650608740825	-0.438002358471692	-1.20235710892229
NPY	0.612381653908387	1.01410982716704	-0.443223647012064	-1.18326783406336
TOPAZ1	0.711976321685054	0.962973678706099	-0.55195559667464	-1.12299440371651
OR2V1	0.622342734141997	1.00103725811057	-0.428980818347538	-1.19439917390503
GP9	0.501012597037182	1.05407084822173	-0.314519712526254	-1.24056373273266
PKM	0.338636722539249	1.16389305778973	-0.303001435380909	-1.19952834494807
MAP1LC3C	0.724337785060649	0.950877306212926	-0.547784909661506	-1.12743018161207
AMBN	0.754495443283301	0.942985699290704	-0.624248386232841	-1.07323275634116
GACAT3	0.773515890821499	0.905931588700274	-0.547585754379315	-1.13186172514246
ZNF705A	0.797751028998065	0.88814022534131	-0.565740310541177	-1.1201509437982
USP17L18	0.7430703022479	0.947934067536916	-0.601043967394548	-1.08996040239027
DAZL	0.555210463753336	0.96815726898869	-0.216666335064274	-1.30670139767775
PRAMEF1	0.631849294795801	1.00089962297784	-0.451660941764566	-1.18108797600908
LINC01844	0.725492425882642	0.96529430146658	-0.608235428056889	-1.08255129929233
LINC01122	0.723799754767108	0.842123853483301	-0.262921922502878	-1.30300168574753
PPEF2	0.785650364185295	0.919500771347958	-0.648245394712264	-1.05690574082099
OR6B1	0.728810527572684	0.947087139292009	-0.548514323926617	-1.12738334293808
LINC02092	0.721799937277285	0.959681943636504	-0.5721103765928	-1.10937150432099
OLFM4	0.201323303420113	1.12476758302734	-0.0246457674283159	-1.30144511901913
IFNL3	0.728834019991456	0.948566912161518	-0.553933156803084	-1.12346777534989
TRIM77	0.683617904188045	0.866201899573239	-0.235748461223058	-1.31407134253823
LACRT	0.70541690200774	0.968355051067781	-0.550600093212892	-1.12317185986263
NXF4	0.671998398716821	0.989926921636319	-0.52480505637893	-1.13712026397421
OR8B8	0.687176189822503	0.979748906963774	-0.534663850022195	-1.13226124676409
KRT85	0.775247777697981	0.929087314527562	-0.647951249184028	-1.05638384304152
LINC01999	0.736488088110938	0.960258823323514	-0.629269316586012	-1.06747759484844
IQCA1L	0.748480579004782	0.919222417985267	-0.514328161286931	-1.15337483570312
NXPH1	0.74714134316093	0.919718909805881	-0.511960540966459	-1.15489971200035
KCNV2	0.646697605424181	0.993633010945671	-0.467225241603131	-1.17310537476672
TRPM1	0.551452453850224	1.01777202942101	-0.321574690338824	-1.24764979293241
ZMAT4	0.617144616846053	0.942836859454277	-0.27332513089413	-1.2866563454062
WFDC5	0.684412996853397	0.980982792045517	-0.530638260761328	-1.13475752813759
LINC00511	-0.265553187082603	1.27414224043673	0.127139205670308	-1.13572825902443
SPPL2C	0.756250744549806	0.864463991751587	-0.381738253959248	-1.23897648234215
AGR2	0.358841333676871	1.00011727562773	0.00885712520392457	-1.36781573450853
LINC01718	0.811143191384921	0.87045875298235	-0.548862851363142	-1.13273909300413
SOX1	0.502730380421278	0.934483004847799	-0.0700650513909708	-1.36714833387811
POTEE	0.731290346722784	0.94406994008238	-0.545678147072945	-1.12968213973222
HEPACAM	0.783025036897282	0.910036554580873	-0.596054764301624	-1.09700682717653
LINC00837	0.676858169444863	0.966859946535154	-0.463990199438906	-1.17972791654111
RBP3	0.778390281836448	0.890789384982581	-0.512469932841503	-1.15670973397752
GPR179	0.783096659143236	0.923050598092391	-0.653990751260598	-1.05215650597503
LINC00582	0.825974748264673	0.866680064551506	-0.587395732734108	-1.10525908008207
LINC01822	0.740890299532921	0.952347957220304	-0.611473391258144	-1.08176486549508
ZIC3	0.806477558396246	0.884589487392866	-0.583577887413749	-1.10748915837536
TBXT	0.726141358605355	0.90848706189095	-0.422748024955752	-1.21188039554055
MMP21	0.748341898110022	0.934624829540995	-0.567373597173196	-1.11559313047782
POU5F1P4	0.684771735904215	0.904481424523336	-0.320212089270208	-1.26904107115734
TAGLN2	0.546277953114806	0.983765749264341	-0.234329622623882	-1.29571407975526
SEPTIN14	0.418219096886486	1.08751555187939	-0.24849430013755	-1.25724034862833
NAALADL2	0.68777283680834	0.979259164450734	-0.534750066178385	-1.13228193508069
LINC02150	0.784395917032221	0.918055281873773	-0.635903163977007	-1.06654803492899
NPPB	0.753746428522154	0.877035209113011	-0.40737661033816	-1.223405027297
SLC2A13	0.565632162894603	0.950093180257912	-0.19720611574677	-1.31851922740575
HCG22	0.534772865320653	1.0124270790595	-0.277567937862248	-1.26963200651791
S100A7A	0.711558809351161	0.951729224691873	-0.511775292693242	-1.15151274134979
ARL15	0.222893828877478	1.25299609730544	-0.356373486116592	-1.11951644006632
LINC00612	0.690296224278656	0.986890141282178	-0.57114045857005	-1.10604590699079
TGIF2LX	0.703276038677606	0.956779553291868	-0.50438733810981	-1.15566825385966
DDX4	0.775514745216155	0.906654252909158	-0.556735526401328	-1.12543347172398
HTN1	0.714959835876445	0.960175982459903	-0.551338533619482	-1.12379728471687
ZDHHC22	0.734726411577013	0.956050825882384	-0.603748302241156	-1.08702893521824
PRAMEF11	0.713265943009017	0.945486459046359	-0.496526922343482	-1.1622254797119
TUBA3C	0.771196503867598	0.881346885619946	-0.463619111297217	-1.18892427819033
CACNA2D3	0.797876777817656	0.866059143913427	-0.493594771288012	-1.17034115044306
NWD2	0.8632467856527	0.813888235917329	-0.533608508452486	-1.14352651311755
OR51I1	0.789339256898699	0.877444977497433	-0.503279252432551	-1.16350498196358
OPRK1	0.709746365378818	0.941897197444816	-0.475731409529942	-1.17591215329369
OR51G2	0.781893882748405	0.904066862576252	-0.569052237265174	-1.11690850805948
CCDC182	0.669463265594812	0.978440866780126	-0.479947421244637	-1.1679567111303
STATH	0.697619411001263	0.983755981189754	-0.583744392879715	-1.0976309993113
CAGE1	0.843865373180053	0.869396434553129	-0.677176089755333	-1.03608571797785
ITIH6	0.71753238983561	0.918489640722547	-0.428626881558697	-1.20739514899946
DDX17	0.503544821550079	0.777166228927069	0.172769578265876	-1.45348062874302
HBE1	0.831987684206729	0.871056515775202	-0.629174100103589	-1.07387009987835
OR51B5	0.493350926978491	1.01119591237659	-0.203521611600507	-1.30102522775458
OR56A5	0.699140935799043	0.942765802443732	-0.450503827962845	-1.19140291027993
LINC00457	0.833533493315408	0.868785310511485	-0.625893620191539	-1.07642518363535
LINC00635	0.750523927611395	0.935725965993369	-0.5791065773586	-1.10714331624616
ZNF157	0.736683013886608	0.881761063216557	-0.379038967585863	-1.2394051095173
CRYBA1	0.689816646809894	0.961899062538512	-0.483205848246889	-1.16850986110152
MUC19	0.30207853811505	1.11999409461273	-0.143931168059711	-1.27814146466807
KCNJ3	-0.383257652303507	1.24176641154928	0.257262592580991	-1.11577135182677
CEACAM6	-0.282834962231453	1.31985767834988	0.047294278253989	-1.08431699437242
SPRR2B	0.622520238425209	1.00134133415242	-0.430275914826559	-1.19358565775107
LINC00308	0.738277824917212	0.959660740995114	-0.633911815494533	-1.06402675041779
UNC5D	0.466097669488282	1.08486741180829	-0.326556422231608	-1.22440865906496
PRR30	0.665773561022167	0.967421163897537	-0.437665078051262	-1.19552964686844
SH3GL3	0.661000040435536	0.952898536121776	-0.386991541181196	-1.22690703537611
LINC01447	0.794599488336199	0.910761609891253	-0.646529263148327	-1.05883183507912
LINC01788	0.454160307846756	0.986320804255556	-0.0943744486817529	-1.34610666342056
LINC02763	0.560459562238077	1.00925753045371	-0.318340357646892	-1.2513767350449
PRR23B	0.65805178894703	0.9623943925677	-0.405351529256047	-1.21509465225868
LINC02789	0.856566347143199	0.852815517093828	-0.657198390671343	-1.05218347356568
NEUROD6	0.739573912875489	0.940025531917909	-0.557970625902608	-1.12162881889079
HEATR9	0.68727586232039	0.989297551087317	-0.570431298683392	-1.10614211472432
KCNJ10	0.558371473743805	1.03945002678596	-0.391941362382795	-1.20588013814697
SLC35G4	0.664280481562397	1.0004854245964	-0.539093338678346	-1.12567256748045
PCAT4	0.802162989653538	0.893558541994178	-0.602552884160319	-1.09316864748739
FAM95B1	0.680095838557194	0.936839379020794	-0.388609371183052	-1.22832584639493
OTOG	0.633006044569557	0.887449096164309	-0.18758216011573	-1.33287298061813
TMEM151B	-0.327962018477142	1.26768736381069	0.179701719730151	-1.1194270650637
AGBL1	0.81438118013763	0.884400173784706	-0.613074594319594	-1.08570675960274
ZSCAN4	0.366645721233097	1.15835440310828	-0.337662856713986	-1.18733726762739
OR2T6	0.684704725611379	0.957371439780519	-0.456063906524576	-1.18601225886732
LINC01483	0.544495617179334	0.936770263575725	-0.136931154970095	-1.34433472578496
LINC01117	0.447045331504822	1.03205594562946	-0.173361313932487	-1.30573996320179
LINC02268	0.663099123999483	0.907355659273735	-0.283310493045725	-1.28714429022749
MDGA2	0.369132221226798	1.13305321222238	-0.27588156192535	-1.22630387152383
LINC01508	0.734407867151525	0.857851335782171	-0.31806502125871	-1.27419418167499
EVX2	0.771937824105749	0.82739787261107	-0.330313280511659	-1.26902241620516
HDAC9	1.01850016556422	0.656343628784835	-0.583138997666467	-1.09170479668258
KLHL40	0.731532175343581	0.83662922065867	-0.266708906336135	-1.30145248966612
GK2	0.825045825041767	0.875768495922785	-0.620250419399995	-1.08056390156456
KIAA1210	0.530372093759961	0.75083971530875	0.176153948245884	-1.45736575731459
ABCC13	-0.21719159278603	1.35628698751567	-0.0876015072296614	-1.05149388749998
MRGPRD	0.707758550298122	0.937823085206987	-0.458376056953189	-1.18720557855192
BPIFB3	0.827062883150345	0.869733217669607	-0.60347702893753	-1.09331907188242
TSPEAR	0.55774193435889	0.995404745728367	-0.280609116582896	-1.27253756350436
CHP2	-0.05082766309432	1.32045552533317	-0.161614026219351	-1.1080138360195
TMCO2	0.741046316851893	0.944640232755391	-0.580416508660565	-1.10527004094672
LINC02328	0.295214875721024	1.14903543046865	-0.197894152859133	-1.24635615333054
TKTL1	0.748676869174692	0.917285174941264	-0.508669376277069	-1.15729266783889
CNTN5	0.644181311544935	0.950229825430793	-0.343873306310398	-1.25053783066534
UNC45B	0.774447922854039	0.748323882822845	-0.177937192538305	-1.34483461313858
HBD	0.846980629375241	0.853785097481399	-0.618679613605728	-1.08208611325091
RSPH6A	0.675080365872844	0.703315960876848	0.0522952425264951	-1.43069156927619
FBXO47	0.380344286421376	1.08577635650957	-0.18457465272958	-1.28154599020136
NXF5	0.821316012030625	0.86625426370231	-0.568924408376952	-1.11864586735598
PPP1R1B	0.83627832931801	0.719641360762639	-0.243024415851697	-1.31289527422895
CCNG2	-0.112137612653553	1.26723253566241	0.0201249888421521	-1.17521991185101
STS	0.170727532161107	1.1982625767476	-0.137708099698007	-1.2312820092107
GSX1	0.853565368504925	0.69453815083779	-0.230576523152146	-1.31752699619057
KCNH5	0.348566226173194	1.11276320275605	-0.195633037535043	-1.2656963913942
PRELID2	0.279811777556126	1.07124008178525	-0.0192182682028746	-1.3318335911385
FILNC1	0.483330493317521	1.01579113360083	-0.196895824075826	-1.30222580284253
GPR25	0.620587292428074	0.99567965982231	-0.409803213011434	-1.20646373923895
ZAR1	0.697848157065434	0.98971728025855	-0.609764447780472	-1.07780098954351
LINC02119	0.443954000507219	1.02934873302925	-0.163050652454838	-1.31025208108164
TENT5D	0.513321710489627	0.963039720577175	-0.138500058616812	-1.33786137244999
MAGEB2	0.778968487249907	0.869934588123081	-0.452308264019306	-1.19659481135368
C13orf42	0.452554329633621	0.989908675922383	-0.0987663909586223	-1.34369661459738
SSBP2	0.112538692410221	1.14320885821242	0.0399426642017727	-1.29569021482441
PSAPL1	0.858070524759939	0.808645372161858	-0.50106538452552	-1.16565051239628
LINC01227	-0.0108316569004786	1.31738602648698	-0.200047346806584	-1.10650702277992
YIPF7	0.469308958813203	0.973158377528334	-0.0918069984077404	-1.3506603379338
CTSE	0.903813067604594	0.723450278337796	-0.403906987922606	-1.22335635801978
EPHB1	0.727773402024822	0.964165766066844	-0.612088015096295	-1.07985115299537
TIAM2	-0.105734471441187	1.14046886478066	0.241847317692038	-1.27658171103151
PTPRR	0.423172016256028	1.16260710645461	-0.467372704905007	-1.11840641780563
LRRC3B	0.457549085797341	0.993291190242239	-0.112414146130692	-1.33842612990889
LINC01903	0.745514310461835	0.925428002416697	-0.525820289529669	-1.14512202334886
SLC27A6	0.765512041192797	0.87863878502724	-0.44104442319274	-1.2031064030273
NCR2	0.465359800231212	0.896513796218647	0.0444435927303154	-1.40631718918017
CSDE1	-0.382941379585172	1.30282004054571	0.145423150314743	-1.06530181127529
LINC02141	0.567042626694621	0.954927025471302	-0.209450047270792	-1.31251960489513
LINC02355	0.497132355760076	0.997273092725492	-0.180774451135543	-1.31363099735002
PAK5	0.619377996856999	1.00129177747053	-0.422713670852109	-1.19795610347543
LINC02240	0.498144574942997	1.00443239512079	-0.197168114262282	-1.30540885580152
LINC02539	0.36742676118259	0.945587848626189	0.0880924241150706	-1.40110703392385
PRKCH	0.300813601581981	1.06591598446088	-0.0355378830788107	-1.33119170296406
AUTS2	0.594713192663373	0.942784535147984	-0.232314381771374	-1.30518334603998
LINC01445	0.523057035668681	0.984686535760352	-0.197024218988675	-1.31071935244036
DLGAP1	0.187315478849606	1.09746452766681	0.0414062709800452	-1.32618627749647
LINC01591	0.50555069640517	0.991210479339772	-0.181912022812335	-1.31484915293261
LINC00269	0.435521896962648	0.918166416546614	0.0480886276213561	-1.40177694113061
LINC01233	0.6083422027508	1.03412944123311	-0.495936334994528	-1.14653530898939
C10orf105	0.469472981323101	0.844245057386729	0.119001103434587	-1.43271914214441
ROPN1L	0.849565214726681	0.798013226891738	-0.446856551099248	-1.20072189051917
CACNG1	0.387660761165967	0.963233329507571	0.0349905891779207	-1.38588467985145
TLX1NB	0.519066854155661	0.973610536232901	-0.16814788379868	-1.32452950658989
LINC01098	0.451783739934242	1.03296536917297	-0.182627272325689	-1.30212183678151
CDH18	0.531701134971879	1.02532917157579	-0.30216323229979	-1.25486707424789
GABRG3	0.319011078370505	1.15299407288735	-0.243337873677043	-1.22866727758082
DISC1	0.318682007228811	1.17968361848603	-0.310868676431042	-1.1874969492838
INPP4B	-0.307967858206257	1.34510261678549	0.00965155964672483	-1.04678631822596
PRKN	0.366970055410839	0.944994308515522	0.0895691204965024	-1.40153348442287
SP9	0.695629518311994	0.803342161553589	-0.138223663692551	-1.36074801617303
SPACA4	0.6707461899828	0.945505741226057	-0.38980593897174	-1.22644599223712
LINC00993	0.504933294449191	0.965561417115845	-0.130451452372302	-1.34004325919273
LINC01425	0.521177287434807	0.968905459161492	-0.162193558505487	-1.32788918809081
LINC00836	0.464082550892962	1.00756514877537	-0.149920111597068	-1.32172758807126
OR9Q1	0.501625945838168	1.0419407698048	-0.286277570080426	-1.25728914556254
RHO	0.637719500846426	1.02892504963905	-0.563345376569904	-1.10329917391557
CAPN14	0.497867428483063	0.969892415706736	-0.127960271686458	-1.33979957250334
HBQ1	0.545513107782282	0.962922055918605	-0.189634442747557	-1.31880072095333
LINC00539	0.735336671919346	0.886911970933286	-0.388737173700912	-1.23351146915172
LINC01854	0.52502423571467	0.961495656613371	-0.153766536920812	-1.33275335540723
UMAD1	0.775705832534624	0.916888374975494	-0.596138560468843	-1.09645564704127
PLAC1	0.6165805010767	0.886395593968508	-0.157912961477646	-1.34506313356756
SWT1	-0.0961941484873781	1.11905046540002	0.268108633222157	-1.2909649501348
LINC01954	0.470334008919361	0.926001919040462	-0.0102619550907846	-1.38607397286903
CAV3	0.648911499139486	0.894942250265121	-0.23051666275594	-1.31333708664867
LINC00114	0.554727460383458	1.05998917302941	-0.443321577731601	-1.17139505568126
LINC02179	0.492637764346558	0.991575992838905	-0.162175915004883	-1.32203784218058
AHCYL2	0.324853739646704	1.07697950038067	-0.0877213056257893	-1.31411193440158
GAS1RR	0.860671042363208	0.701039344211662	-0.257252515230494	-1.30445787134437
CERS3	0.328157825866542	0.892008018591672	0.212179746295828	-1.43234559075404
SLC5A5	0.496069708215848	1.08302355537482	-0.380763648089306	-1.19832961550136
ADAMTS18	0.770010135522583	0.93150784129943	-0.636521013175602	-1.06499696364641
SUGCT	0.541263338927366	1.09281772326033	-0.518986037115767	-1.11509502507193
CLEC6A	0.54116493134758	0.934467825086126	-0.12742126641291	-1.3482114900208
DAB1	0.443193771487029	1.10829094110076	-0.344628645022547	-1.20685606756523
FABP7	0.915013812537301	0.769147508377293	-0.565528535360995	-1.1186327855536
OR2T1	0.567905890394591	1.04533900068883	-0.430145531249062	-1.18309935983436
OR7E24	0.634710997169207	1.03350861015477	-0.571885115962369	-1.09633449136161
MOBP	0.749220098180327	0.937368917266384	-0.580884995783759	-1.10570401966295
LINC02401	0.501686244582933	0.964105131252619	-0.122756347622588	-1.34303502821297
LINC02800	0.418637238722751	0.898678418196002	0.0994515610886154	-1.41676721800738
LINC01340	0.42375226760452	1.01505577108762	-0.104989049159315	-1.33381898953282
HTR2C	0.467272328216407	1.05109305109709	-0.247253369989613	-1.27111200932389
CCDC172	0.800736114489854	0.733955495678952	-0.200560203576611	-1.33413140659219
GABRB1	0.708938924358008	0.876798489828845	-0.307405816447831	-1.27833159773903
RPRM	0.694709823215173	0.86802638454923	-0.260390067048689	-1.30234614071571
IL9R	0.817245766202518	0.872098398279482	-0.575774436000161	-1.11356972848184
PLA2G10	0.720250688941171	0.734289181683265	-0.0623582024015215	-1.39218166822292
UGT1A8	-0.54990124524431	1.2986251701817	0.230157487161528	-0.978881412098927
PDE4B	0.910286348377269	0.76866115338361	-0.546978931778977	-1.13196856998191
XAGE2	0.869386115648642	0.830663461552632	-0.616484949293028	-1.08356462790825
CCNB3	0.638543510171714	0.701878319052123	0.104793495289165	-1.44521532451301
ADTRP	0.727552857649045	0.804233122615838	-0.195501993032089	-1.33628398723279
LINC00550	0.492224888708725	0.905219850878041	-0.00522911805525907	-1.39221562153152
PADI4	0.916558333973814	0.663883717181174	-0.30530830561886	-1.27513374553613
STPG3	0.506599069213248	1.02289865723126	-0.251253939923447	-1.27824378652106
EPHA7	0.0531767389726916	1.21412602571686	-0.033633849511649	-1.23366891517791
VAT1L	0.126629195323839	1.13062672202027	0.0478711327896128	-1.30512705013373
FGFBP2	0.4406632110363	1.03043824609954	-0.160249413246601	-1.31085204388924
GRID2	0.593902741198897	0.947782636749568	-0.241413418352357	-1.30027195959611
ALX1	0.946280192817543	0.762170295568162	-0.674992571945225	-1.03345791644048
LRRTM4	0.714358055115525	0.915167444686503	-0.411969726112731	-1.2175557736893
LINC01933	0.767632023577273	0.816022970682648	-0.296415538617268	-1.28723945564264
GREB1L	0.178427565607969	1.01475214253971	0.186545761600286	-1.37972546974797
ADH7	0.822129931834232	0.891678849092592	-0.683064037736817	-1.03074474319
CACNA1C	0.345526251366155	0.993963299556751	0.035780716719829	-1.37527026764274
RALGPS1	0.777957960284603	0.817981223767379	-0.322481847705711	-1.27345733634628
FAM153B	-0.581865963338969	1.35175295134812	0.133628088362	-0.903515076371151
NYAP2	0.896505407648807	0.782631519780187	-0.544597661960185	-1.13453926546881
SAMD5	-0.0871867980180671	1.13917336303844	0.229435286152449	-1.28142185117282
OR52A5	0.512066077427368	0.860865197149017	0.0395609814837263	-1.41249225606011
LINC01531	0.545300926838064	1.0390138327737	-0.363164066494003	-1.22115069311776
RYR1	0.0761074064002859	1.07064046935701	0.198125026083424	-1.34487290184072
FBXL7	0.555966524076726	1.06970318109325	-0.477249294707947	-1.14842041046204
LINC00706	0.262063707150096	0.999246720682643	0.123459037016456	-1.38476946484919
DEFB119	0.6217773883796	0.826022511223628	-0.0594387336248926	-1.38836116597834
LINC01602	0.232200697352872	1.14797879654129	-0.108806768890146	-1.27137272500401
TENM3	0.63070309824603	0.954785417945898	-0.327066531522903	-1.25842198466902
LINC01393	1.00985496352912	0.683416573543079	-0.647198446912464	-1.04607309015974
PTGES3	-0.334890281555142	1.31428019198197	0.0937918818107124	-1.07318179223753
OR51Q1	0.73508294897371	0.94910956202349	-0.576962430464745	-1.10723008053246
DIAPH3	-0.0217238908842925	1.24981705781812	-0.0295044629927259	-1.1985887039411
POTEB2	0.759631840280469	0.775032979124553	-0.199580133378712	-1.33508468602631
H3C7	0.585625909426528	0.947121227498804	-0.225380600969968	-1.30736653595536
LINC00970	0.550715555009518	0.959332631282446	-0.190989290334386	-1.31905889595758
TREML1	0.687041135913771	0.83009227938686	-0.172019870068795	-1.34511354523184
ANO5	0.761896211392451	0.911962669112473	-0.531203683005469	-1.14265519749945
LINC01375	0.680925453563533	0.810808410731559	-0.126877721080873	-1.36485614321422
LYZL4	0.386286229934144	0.934818869834571	0.0824943150060887	-1.4035994147748
NLRP5	0.589407497520321	0.767544262498228	0.0774393161153209	-1.43439107613387
C5orf64	0.732522180314471	0.801647176100963	-0.199662765820392	-1.33450659059505
SLC13A2	0.789004490933528	0.794378410999667	-0.295262127519053	-1.28812077441414
CALHM1	0.409233430480576	0.949076680135886	0.031224517982658	-1.38953462859912
LINC01801	0.526892045099329	0.845068913939118	0.0444662560275784	-1.41642721506603
HCN1	0.0879076078115072	1.30026594109368	-0.282949428799952	-1.10522412010524
B3GALT1	0.75018363214852	0.78411658564869	-0.199106484253111	-1.33519373354411
HORMAD1	0.827470806246586	0.870014831296168	-0.606217033232647	-1.09126860431011
SLC25A31	0.646313051447496	0.858568980784437	-0.155446971214287	-1.34943506101765
PLCB1	0.845617372328004	0.862009912944855	-0.649027538496382	-1.05859974677647
CLEC4C	0.40560132595233	0.963401502538184	0.0120115924837544	-1.38101442097427
LINC02458	0.663954202950043	0.822143358019425	-0.118948574231827	-1.36714898673763
LINC02133	0.36032538973995	1.00203991670817	0.00367572802185081	-1.36604103446996
ANKRD20A8P	0.885883103081426	0.815320816125514	-0.623208350299344	-1.0779955689076
NPIPA3	0.79886498305853	0.79335588400867	-0.314022508259798	-1.2781983588074
PRH1	0.965530122912365	0.740894485850075	-0.675892720168476	-1.03053188859396
TP53TG3D	0.551546232000072	1.05473066521497	-0.420204222820435	-1.18607267439461
SPINK5	0.387253709199343	0.853761363023916	0.201400881832928	-1.44241595405619
LAD1	0.158078327958425	1.23595138188597	-0.20927721649371	-1.18475249335069
IFNL2	0.892189466195574	0.739083008820255	-0.411143148190729	-1.2201293268251
ACTN3	0.266138060485923	1.06961499661404	0.000321113245915077	-1.33607417034588
CASC18	0.430807120290194	1.01267335949496	-0.110561074542493	-1.33291940524267
CLCA2	0.796437007323958	0.709916223094703	-0.150201896769393	-1.35615133364927
SGCD	-0.0548978489847914	1.26847043346101	-0.0360018422414674	-1.17757074223475
ERI2	0.151255898678347	1.27246926118608	-0.296864407022934	-1.12686075284149
LINC00689	0.186105499536374	1.1319180748208	-0.0204457594039829	-1.29757781495319
PVT1	-0.12085937749866	1.31611044360109	-0.0785235413360578	-1.11672752476637
C11orf16	0.850526836334579	0.851132177561337	-0.622404007924991	-1.07925500597092
OPRPN	0.345625415283124	0.887426184534442	0.19981044068289	-1.43286204050045
RASSF3	-0.127842092246198	1.29739175073785	-0.0295686320863636	-1.13998102640528
LINC01729	0.426373608696697	0.92150755272334	0.0542893154853028	-1.40217047690534
KLHL29	0.443693992393548	1.11569418476669	-0.36586055703749	-1.19352762012275
PLCL1	0.884489024454706	0.772884550540765	-0.477342900680327	-1.18003067431514
IL1RAPL2	0.872355522961137	0.835716686517519	-0.651776216181641	-1.05629599329701
GLRA1	0.365044979712978	1.03695639567719	-0.0651313347802966	-1.33687004060988
SULT1C2	0.708429254253413	0.655637455487839	0.0722638426474412	-1.43633055238869
DYM	0.831916231601373	0.66762855864107	-0.142372114287654	-1.35717267595479
ACYP2	0.31438094071458	1.12970500356333	-0.182488006538191	-1.26159793773972
MUC17	0.130485117113592	1.24950935968915	-0.205483246726205	-1.17451123007654
LIPE	0.292925385715661	0.944934887269002	0.173264205038968	-1.41112447802363
OR7D4	0.431702619637647	0.881601818755044	0.10951578046653	-1.42282021885922
TNR	0.919665994996165	0.53689925561315	-0.0937897245057302	-1.36277552610358
HNRNPD	0.730046397095497	0.784387812825863	-0.163494724934423	-1.35093948498693
LRRC4C	0.66756040204648	1.00355893803801	-0.560866529336706	-1.11025281074779
GARNL3	0.190573610561024	1.09663398753419	0.0392665751983364	-1.32647417329355
FRMPD3	0.618533559053586	0.860311200057029	-0.113407218154868	-1.36543754095576
ALDH1A2	0.82549329923107	0.867750361707807	-0.589684994821326	-1.10355866611755
PCAT5	0.707207698134555	0.926274377905791	-0.424477604749926	-1.20900447129042
ACE2	0.765717837322032	0.916059822009706	-0.557761165534693	-1.12401649379704
MAGI2	0.921971776592087	0.72487002651353	-0.457027993869117	-1.1898138092365
PPY2P	0.349373966889161	0.938710007436855	0.119889027634885	-1.4079730019609
BABAM2	1.03174566350329	0.539703294081244	-0.333233966707627	-1.23821499087691
LINC01446	0.293519393393599	0.926980533076902	0.198991478406577	-1.41949140487707
MTERF1	0.649483409301856	0.862243031381517	-0.167624391231843	-1.34410204945153
LDHC	0.0439500290907016	1.06124634605025	0.241472046768269	-1.34666842190922
CT69	0.496153352257793	1.04490100927236	-0.283398112001256	-1.25765624952889
CSN1S1	0.629738438274298	0.882923559183799	-0.173320566266172	-1.33934143119192
MUC12	0.465633919138731	1.07840340214521	-0.309306260316292	-1.23473106096765
BMP7	0.144457941534142	1.2757747648086	-0.295990658168973	-1.12424204817378
ENOX1	0.583849327600046	1.05124777807625	-0.487983081910728	-1.14711402376557
ZIC4	0.558572461007077	1.02106231665086	-0.343832223197377	-1.23580255446055
SPAM1	0.605158946762765	1.03324781745398	-0.484544425583989	-1.15386233863276
DCAF4L2	0.840018957755348	0.829957019624832	-0.5100806067536	-1.15989537062658
GRM8	0.655545961996238	0.987514424806864	-0.471350928475702	-1.1717094583274
LINC02275	0.0702114144410258	1.11486378634262	0.132013115372015	-1.31708831615566
TBC1D3P2	0.742063056588803	0.920403830426125	-0.499344053972001	-1.16312283304293
CADPS	0.448386194587171	1.06555309969793	-0.248275083166519	-1.26566421111858
KRT83	0.760430538386856	0.857262646936959	-0.373886520049628	-1.24380666527419
PDE10A	0.393263097665526	1.15702294511875	-0.384663423168763	-1.16562261961551
KRT1	0.553016293264539	0.869264410053398	-0.0302911887443079	-1.39198951457363
LINC00317	0.624782472103125	1.03909901531075	-0.562061792273497	-1.10181969514038
KIF6	0.802323654118866	0.719994215489249	-0.178424331558604	-1.34389353804951
LINC01235	0.385177535122016	1.1750089805413	-0.423791994673782	-1.13639452098954
ZNF675	-0.422976196764669	1.35371896526858	0.0615987522270942	-0.992341520731007
LINC01962	0.655219570202599	0.789588195491715	-0.0502792454255198	-1.3945285202688
METTL15	0.54288007825265	1.0427295128116	-0.36800043108268	-1.21760915998157
ZFP36	-0.175049729547685	1.298849822671	0.00857493346848753	-1.13237502659181
LINC01987	0.630510148221378	0.731492816906499	0.0739320155984799	-1.43593498072636
SSMEM1	0.220716451424158	0.979921533373853	0.196635288357127	-1.39727327315514
LUCAT1	0.354019062939959	1.19700472165383	-0.429814908490473	-1.12120887610332
PRAMEF14	0.620714773283987	1.03733032604164	-0.542576927246874	-1.11546817207874
SCGB3A2	0.950423141160508	0.749908888137838	-0.639490900658998	-1.06084112863935
REEP1	-0.0421370213694239	1.28877192942638	-0.0940528281750109	-1.15258207988195
GRIN2C	-0.275897844535093	1.25721574743601	0.165769464487974	-1.14708736738889
PROK2	0.964232010107283	0.587628512225295	-0.265629456778727	-1.28623106555385
TENM4	0.990637814316699	0.694097634140792	-0.599779153309416	-1.08495629514807
CAPN5	0.189050074536444	0.987353015540885	0.217227525968939	-1.39363061604627
SBK2	-0.114705385060326	1.12978050299554	0.26552451556578	-1.28059963350099
JAZF1	0.49938685777226	0.917801706043785	-0.0362695530894351	-1.38091901072661
LINC01744	0.921593248890958	0.576825988189689	-0.15958789322786	-1.3388313438528
ABTB2	0.141127779511667	1.08805672338106	0.10678429567711	-1.33596879856984
USP17L22	0.617256477833113	1.0357133097625	-0.526370064772356	-1.12659972282325
XKR9	-0.38253558999805	1.31223289070624	0.126566105744181	-1.05626340645236
RFLNA	-0.0832809933805713	1.27454614972818	-0.0215942292847074	-1.16967092706291
LINC00924	0.442954857225235	1.08625799844115	-0.287852520499687	-1.2413603351667
UPRT	0.488551352282267	1.0808394083849	-0.359483627420038	-1.20990713324713
CHRNB4	0.629534774248263	1.0188435953533	-0.502422132778201	-1.14595623682336
H3C15	0.726962027069339	0.823460071591003	-0.231365768166766	-1.31905633049358
TRPM3	0.681068956152447	0.944468225715128	-0.410935738392489	-1.21460144347508
TESK2	0.945400983352887	0.769948682922134	-0.712444382565063	-1.00290528370996
CACHD1	0.575451999106578	0.843346148110178	-0.0197875235604042	-1.39901062365634
CHCHD3	0.602089208876191	0.801106273772818	0.00947136270596109	-1.41266684535497
ZNF90	0.0486478117958735	1.26198786484523	-0.1327582336109	-1.1778774430302
C1orf94	0.935432732258259	0.690483158576726	-0.408979375994008	-1.21693651484098
ELF5	0.453202301550059	1.02512595724791	-0.168639272242882	-1.30968898655509
FBN2	0.823696562946225	0.827490014625512	-0.455744880036342	-1.19544169753539
COL25A1	0.713649953867864	0.786498462412481	-0.138968130387294	-1.36118028589304
ZRANB3	0.614021907509162	0.995061632450962	-0.393290918651141	-1.21579262130899
RAPGEF4	-0.0280816125594812	1.29355918125797	-0.120293992601029	-1.14518357609746
TRPC4	0.747993477907666	0.951706870179502	-0.637401175908845	-1.06229917217832
ZNF491	0.818238686633119	0.681905301175881	-0.141682883283099	-1.3584611045259
VIL1	-0.597009703364246	1.31996684787778	0.204177426646701	-0.927134571160235
OR2L3	0.268672437746737	1.15332245508408	-0.169412873991292	-1.25258201883951
CASC11	0.104300830819252	1.28568036610533	-0.264802576197762	-1.12517862072682
ADGRV1	0.726177029774817	0.825937518655881	-0.234778995056242	-1.31733555337445
SPATA45	0.120101370573181	1.06087302763162	0.172000117324101	-1.3529745155289
FAM187B	0.877997869783777	0.750228904760158	-0.40136944943239	-1.22685732511155
POU1F1	0.878454917169866	0.838679150865288	-0.69941374847106	-1.01772031956409
ZNF541	0.735627550928587	0.935085548753666	-0.528089571382715	-1.14262352829954
TMEM74	0.623419966348757	1.02836706341557	-0.517990500451552	-1.13379652931278
CAB39L	-0.0156248311062681	1.23327065257072	-0.00158791137210025	-1.21605791009235
PAX7	0.300089398100199	1.09191797486358	-0.084113489581788	-1.307893883382
KIR3DL3	0.203874152770096	1.12569393625206	-0.0294208255391995	-1.30014726348296
EXOC2	0.72691458728053	0.766699416586146	-0.126998244681593	-1.36661575918509
CYLC1	-0.355357075253074	1.37170294434635	-0.0204881394547019	-0.995857729638543
RAP1GAP2	0.499195242158097	1.11326140180063	-0.481078397218248	-1.13137824674047
SAT1	0.773564957086419	0.679809793482467	-0.0621172815179368	-1.39125746905094
C10orf71	1.0369905153712	0.582989638617835	-0.440797781140962	-1.17918237284807
LINC02850	0.224358785583682	1.06902437697935	0.0498821815586432	-1.34326534412166
CT47A3	0.608963463268084	1.03145458978022	-0.4887129969533	-1.151705056095
OR7D2	0.593208491039818	0.997850711263575	-0.355834848185573	-1.23522435411782
SLC12A3	0.605401061566907	0.807207638827252	-0.00481532239337733	-1.40779337800078
ESR2	0.599912857398183	0.770751253661547	0.0585385702626565	-1.42920268132239
ANKRD45	0.480008886148029	1.0003343082849	-0.159992851382417	-1.32035034305052
COPG2	-0.0742494103532297	1.11529527884055	0.256881470140217	-1.29792733862754
HMCN1	-0.398084129036718	1.26002928361846	0.233248961760501	-1.09519411634224
PSG1	0.619788237881435	0.76417842128161	0.0408918384361635	-1.42485849759921
ZFPM2	1.02474389340385	0.678918381042908	-0.714468092471449	-0.989194181975308
LINC01397	0.605559934002262	1.03461687261762	-0.490107256318738	-1.15006955030113
MGAT4C	1.11412213768848	0.575412122703426	-0.831170387214717	-0.858363873177182
BTG1	0.368357564662637	1.13627577230039	-0.282620312050706	-1.22201302491231
NEBL	0.424135012614245	0.852892055654183	0.160637755025592	-1.43766482329402
TSSK2	1.11730223784759	0.570804397165989	-0.822075557290182	-0.866031077723408
OR8B12	0.601416220188115	1.02716432462827	-0.455755277722599	-1.17282526709378
MANCR	0.366399430799522	1.13869846995616	-0.28539939927043	-1.21969850148525
CCDC83	0.669040955250297	0.792561227514143	-0.0765494461767386	-1.3850527365877
PTPRD	0.723444400590646	0.952790593588518	-0.551816601031031	-1.12441839314814
LINC02333	0.306042857984782	0.976136585135438	0.111074846222959	-1.39325428934318
POF1B	0.359402740347665	0.895208856657877	0.173445612211409	-1.42805720921695
OR13C4	0.172797096035927	0.98950256363453	0.22988518504614	-1.39218484471659
REG4	0.448421578601995	1.06589552697752	-0.249119841032444	-1.26519726454707
NUBPL	0.417024849589788	0.884576826919754	0.122675292584113	-1.42427696909365
CHEK2P2	0.22414696097952	0.986292335426622	0.183578147122273	-1.39401744352842
LINC02232	0.975711465494031	0.555628562692519	-0.233334172983286	-1.29800585520326
DNAH8	0.627570813660157	0.729116373661249	0.0813419088269869	-1.4380290961484
PRIM2	0.148506734449716	1.23588209260424	-0.19607195345923	-1.18831687359472
ASTN2	0.946651425384604	0.75500296283421	-0.643453405437017	-1.0582009827818
OR2T5	0.596712971253292	1.02431344118655	-0.435778440533004	-1.18524797190684
FSIP1	0.227879740024073	1.1707627981554	-0.151925242551679	-1.24671729562781
MYO7B	0.526022110857411	0.90678459046497	-0.0551262061494386	-1.37768049517294
CNTN6	0.813025186178253	0.827187572462426	-0.426658911543705	-1.21355384709698
SYT16	0.413472291265743	0.844205344013446	0.185250085476609	-1.44292772075579
MIPOL1	0.609443333998026	0.86042853862239	-0.099333902168881	-1.37053797045153
SKOR2	-0.155268222380304	1.26660494904333	0.058362996683073	-1.16969972334611
TUSC7	0.0554344466261086	1.08726620789158	0.190849391445757	-1.33355004596345
MME	-0.174231899496864	1.25135291298511	0.103180988529646	-1.18030200201789
PPP2R2B	0.871019733257098	0.79803044895723	-0.509249998732259	-1.15980018348207
FAM117B	0.641689534940102	0.757767865276604	0.0195702278735543	-1.41902762809026
TEC	0.570202079072966	0.986095702153559	-0.282440577545055	-1.27385720368146
CELA1	0.16701516637085	0.995034991479537	0.227316128503139	-1.38936628635352
ELP4	0.857104894976785	0.802031499303039	-0.479032973716761	-1.18010342056306
DGKI	0.326443917086262	1.15405083637714	-0.257718269558737	-1.22277648390466
ANKUB1	-0.446902356764168	1.2985956045336	0.18703062534901	-1.03872387311845
CRMP1	0.670851796566966	0.909874550420739	-0.304185079834252	-1.27654126715346
ITGA9	0.129080962208476	1.20726020278086	-0.105606340227913	-1.23073482476142
KIRREL3	1.01382824968919	0.697348242544079	-0.751196639732398	-0.959979852500869
GNGT1	0.336690833457381	1.13590702721117	-0.230293852012296	-1.24230400865626
DMRTC1	0.889623058072691	0.602284968859077	-0.140590961066716	-1.35131706586506
LINC01103	0.58781866471213	1.02092745383864	-0.405534549074494	-1.20321156947627
PTPRVP	0.450843759269229	1.02580698291367	-0.166393892967154	-1.31025684921575
PLCH1	0.878137594789845	0.502995301516681	0.0243132804160987	-1.40544617672263
TRNP1	0.684385464331936	0.984854736679989	-0.544364816735802	-1.12487538427612
RGS17	0.577459227357753	1.00180419146165	-0.333620344584952	-1.24564307423446
SLC25A21	0.503172914251011	0.878608736730493	0.0233232322714864	-1.40510488325299
OR52N2	0.160798992760764	1.23632669891984	-0.213970296223596	-1.18315539545703
COX10	0.663137562677337	0.999828273910171	-0.533267971629792	-1.12969786495771
CRPPA	0.147389554762993	1.2298262791418	-0.17996171589513	-1.19725411800966
ATRNL1	0.998778485794862	0.641983628762618	-0.470918327913697	-1.16984378664379
CT47A11	0.589905256988844	1.01996895462207	-0.407553392765303	-1.20232081884561
EIPR1	0.535989684539307	1.08247962823155	-0.469211528980365	-1.1492577837905
SLC41A2	-0.120423608509869	1.21539130587824	0.126624821698036	-1.2215925190664
TMEM64	0.869905243371746	0.746251417509672	-0.371963372451726	-1.24419328842969
LINC00504	1.00883326939555	0.702642449720087	-0.746251664421464	-0.965224054694164
LRRC56	-0.489646065342641	1.35919917686851	0.0823129052649689	-0.951866016790846
INTS9	0.756572916480371	0.748443505420348	-0.14633475139152	-1.3586816705092
UTS2B	0.344972944076661	1.06938979133668	-0.100061870252882	-1.31430086516044
LINC01107	0.859727173872528	0.771863950859058	-0.407108378374201	-1.22448274635739
PPM1H	0.372686176678827	1.18329338465569	-0.424163847546738	-1.13181571378778
FRY	1.03528903081066	0.46070005237204	-0.201670271616725	-1.29431881156598
KLHL31	0.819933084039998	0.732408087275751	-0.234688095032023	-1.31765307628373
ENKUR	0.990238393085566	0.476214742178902	-0.134308774764419	-1.33214436050005
ZBTB7C	0.821931790447938	0.621054087399018	-0.0515616623946318	-1.39142421545233
WNT8B	0.218473380823929	1.08987191843425	0.0198321249216186	-1.3281774241798
C16orf95	0.658205865274042	0.964374881402171	-0.411064195223024	-1.2115165514532
PHOX2B	0.512583593152608	0.987274085025781	-0.185233605502113	-1.31462407267628
IMMP2L	0.914715660806832	0.776702415259944	-0.59116919441222	-1.10024888165455
GABRA3	0.360038346785575	1.16931722845656	-0.356262943181945	-1.1730926320602
RBMY1B	0.580090055592036	1.0132957809356	-0.368155886189643	-1.225229950338
CFAP74	0.52023130307426	0.826761938949763	0.0810325999517902	-1.42802584197582
CACNB4	-0.195111516093729	1.18539218464282	0.235081879720735	-1.22536254826982
STK32A	0.214529884354788	1.01911535221673	0.142927519172961	-1.37657275574448
OR56A1	1.18004403431835	0.479478000091822	-0.812582059856426	-0.84693997455375
NLGN4X	-0.0387319530395796	1.17655080598625	0.126400635904034	-1.26421948885069
MMP1	0.790051824245024	0.90687368632847	-0.610114126347372	-1.08681138422613
GPR55	0.877917209061094	0.835032867118401	-0.676360486866481	-1.03658958931302
STARD6	0.450386587487344	1.02402395214939	-0.162060223964745	-1.31235031567198
HRH4	0.596344715625235	0.849750252540257	-0.0609666128982469	-1.38512835526724
DNAH11	1.13214109744869	0.494964435063259	-0.540120382909858	-1.08698514960209
ST8SIA1	0.885386641218791	0.771873153928203	-0.477170571697165	-1.18008922344984
SLC10A7	0.558856998358133	1.08145709779876	-0.526206172946792	-1.1141079232101
RAG1	0.532713835480693	1.05146284280874	-0.370286261351164	-1.21389041693828
FEZ1	-0.00511689627966085	1.09415652168214	0.233230684111368	-1.32227030951385
PKIB	-0.0609268711801533	1.17811244364039	0.142936680311106	-1.26012225277134
TPK1	0.896095233246554	0.597365095655909	-0.144668540345325	-1.34879178855714
SCFD2	0.396596173345372	1.14683332638038	-0.361594348956441	-1.1818351507693
HCN4	0.687993097848417	0.749232823120041	-0.0357855664377196	-1.40144035453074
TCTE1	0.611546049806875	0.767471337899773	0.0474291246460724	-1.42644651235272
CRACR2A	0.620039407742829	0.9701405397322	-0.342297342758278	-1.24788260471675
ANXA11	1.05694591408952	0.494083258760154	-0.308662725238121	-1.24236644761157
NOS3	-0.336627675248781	1.23136722000313	0.249098874183734	-1.14383841893808
ZNF648	1.07131775434843	0.630050833397129	-0.787491411086194	-0.913877176659366
AGR3	0.887581847615051	0.557401572849698	-0.067696548498599	-1.37728687196615
WDPCP	1.12233360567631	0.535704546846019	-0.630471023578337	-1.02756712894399
RAD51B	0.937987542776819	0.555257345442398	-0.156292662618215	-1.336952225601
APOBEC1	0.498555017953571	1.11960621399722	-0.501914591358515	-1.11624664059228
MARCHF4	0.591792056361184	0.803475076722739	0.0202887052887305	-1.41555583837265
ANXA5	0.324001716983975	1.20447702303146	-0.392665447994149	-1.13581329202129
LINC00443	0.676354463352057	0.866353781407365	-0.222718814948373	-1.31998942981105
SLC44A5	-0.405931171195133	1.27915641647854	0.202808045593931	-1.07603329087733
LINC00609	0.5648526531197	1.00210281997531	-0.30963351576921	-1.2573219573258
ALPI	0.945498298288864	0.650448869582535	-0.345521622577761	-1.25042554529364
GLCE	0.408507337726524	0.980080249150337	-0.0203217179654363	-1.36826586891142
HMGCLL1	0.606711057326724	1.04788729829428	-0.540083193071583	-1.11451516254944
ODAM	-0.31028465180476	1.35282819705685	-0.00642675602933643	-1.03611678922275
LIPI	1.07042174401602	0.454370061026816	-0.269826053049663	-1.25496575199319
RP1	0.837134695631321	0.843835465559927	-0.545259008723694	-1.13571115246755
LIN54	0.420750454729713	0.916251044611791	0.0696274822347279	-1.40662898157623
MYPN	0.574101646783445	1.01795210723866	-0.367737705608706	-1.22431604841338
DTNB	1.12533881755073	0.446692456923676	-0.399727383029144	-1.17230389144526
AK5	1.05204003129894	0.633094323823498	-0.652088238725439	-1.03304611639701
TRPC6	1.14878361719647	0.445947048950772	-0.473448305412319	-1.12128236073493
DEGS2	0.526762615401787	0.983127905638571	-0.199924551264196	-1.30996596977616
OTOA	0.258682360736228	1.23726013440322	-0.371574633824043	-1.12436786131541
CCDC175	0.160298528071597	1.19433295367572	-0.115906820392401	-1.23872466135491
GPR158	1.03034607271371	0.529404895638423	-0.309925547863799	-1.24982542048833
PTCHD1	0.459555376958457	1.14009529113165	-0.476135318221713	-1.1235153498684
BTN1A1	0.910656605674265	0.77227272675854	-0.560240722476376	-1.12268860995643
STK32B	1.1031472328016	0.560721731602509	-0.626474805966977	-1.03739415843714
GLP1R	0.130907731593743	1.1062718891017	0.0862927920267009	-1.32347241272214
RPTOR	0.620424810393722	0.987213440903365	-0.386546850490658	-1.22109140080643
SAG	-0.14772795799895	1.20542111683127	0.166055921803384	-1.22374908063571
GRID1	0.997152748245438	0.69978224551653	-0.653279101991035	-1.04365589177094
ATG5	0.716675862159429	0.809277390151764	-0.18540448768818	-1.34054876462301
GPC5	1.05875695454283	0.643032742595945	-0.757357378770136	-0.944432318368638
GPM6B	0.425641959992362	0.992306425184659	-0.0652086805742192	-1.3527397046028
POLN	0.36042119922628	0.968561057063188	0.0596943174155815	-1.38867657370506
SYT10	0.104574259944046	1.0620465939873	0.185005636885457	-1.3516264908168
ANGPT4	0.426492130811684	0.91731002173113	0.0608146509373174	-1.40461680348012
AWAT2	0.98228289937639	0.517540063287459	-0.183105461242931	-1.31671750142092
ZNRF2	0.481256425751433	0.837157233661815	0.114890299256188	-1.43330395866944
DENND1A	0.754941585951293	0.855466172099389	-0.357133428872664	-1.25327432917802
ST3GAL3	0.87886305475427	0.768499956495674	-0.449445549016784	-1.19791746223316
DMRTA2	0.143425248891128	1.1164196970151	0.0554356867832827	-1.31528063268951
FIG4	0.548275475477963	0.841905731283734	0.0205513632492277	-1.41073257001092
ABCC4	0.94781696153538	0.557691561794711	-0.179454526614068	-1.32605399671602
MAD1L1	1.06643956187892	0.561644413322729	-0.48092526729947	-1.14715870790218
UBE2QL1	0.588877980968696	1.06113443688856	-0.536955917453461	-1.11305650040379
ZNF98	0.71293277738512	0.604868054084435	0.13405670049759	-1.45185753196715
EYA1	0.674094233138328	0.951770939739272	-0.414178111273108	-1.21168706160449
LCLAT1	0.572709047236494	0.899792341556205	-0.112452682499848	-1.36004870629285
AK8	0.338616130508017	1.16812035012423	-0.314217609694135	-1.19251887093812
TTC24	0.942826050807767	0.70282777872619	-0.4601811592154	-1.18547267031856
WDR7	0.788591824561156	0.825213299982642	-0.362513963315343	-1.25129116122846
LINC00648	0.829286045989625	0.579558092583152	-0.0030034468315721	-1.40584069174121
MALAT1	0.460471622408835	0.865721055643389	0.0981852872831766	-1.42437796533539
SPATA31D1	1.12570453313712	0.559217907135597	-0.825390462301189	-0.859531977971528
MAP2K6	0.465494889990158	0.813892871965484	0.167299420616405	-1.44668718257205
PREP	0.898908375499407	0.678148384773798	-0.294299441220637	-1.28275731905257
ZNF630	-0.043058787009865	1.18194375670427	0.120711631909019	-1.25959660160342
CLNK	0.767684348480441	0.934545256689749	-0.640766175375491	-1.06146342979469
PRAMEF12	0.584355922980889	1.01625212030402	-0.385101222313883	-1.21550682097103
HDX	0.868895047604124	0.778579675969175	-0.448405107636866	-1.19906961593643
TUSC3	0.832084914508603	0.775952779376007	-0.34979458143627	-1.25824311244834
PPM1N	0.914570020121747	0.521633685170198	-0.0623124675370348	-1.37389123775491
DCC	0.948784372947182	0.596028519019194	-0.247366074881007	-1.29744681708538
IL17RD	0.912292574709067	0.802111410829948	-0.691749537467278	-1.02265444807173
EFHD2	0.554654872774785	0.856303223737041	-0.0113243875106947	-1.39963370900112
FRG2	0.542622845800434	1.0194324752488	-0.308635099927801	-1.25342022112143
LINC01386	0.537543873104208	0.979960588303997	-0.211342907317056	-1.30616155409114
ABLIM2	0.513792723364929	0.873350725165638	0.0174810427180289	-1.4046244912486
PCBP3	-0.22187687488938	1.20643897216413	0.218561548967001	-1.20312364624174
PLCG2	0.858559124045814	0.481666492742117	0.0824731562439279	-1.42269877303186
ZNF735	0.0307002661056983	1.14588334469907	0.116631721441159	-1.29321533224594
DUOX2	-0.0552996194180893	1.21346656741671	0.0742791749698253	-1.23244612296844
PLXNA4	-0.0540262600672722	1.30886713015794	-0.129105677993973	-1.1257351920967
PLPP7	0.463837188658729	1.00554504317033	-0.14554251116134	-1.32383972066772
LRTM2	0.732451324410005	0.710803757390487	-0.0445823207420521	-1.39867276105844
CT47A5	0.617664037042138	1.03590902053731	-0.528263740599342	-1.1253093169801
KRT42P	1.05300943778142	0.53462733973185	-0.378457423511846	-1.20917935400142
ACVR1	0.0585735085828013	1.08388605512069	0.193346321704479	-1.33580588540797
SCN2A	0.881322738644969	0.576742827108425	-0.0857364496412167	-1.37232911611218
HECW1	0.665493320006595	0.863039066713349	-0.196782016608213	-1.33175037011174
DLEU7	1.18937163031437	0.464732910021414	-0.800712830475238	-0.853391709860541
LINC01524	0.821625507841557	0.889979417090015	-0.671313367266127	-1.04029155766546
OR5F1	0.53152944490209	0.97477935618179	-0.190660598863852	-1.31564820222002
NBPF6	0.621169807135536	0.727977078698711	0.0916180422268927	-1.44076492806113
COX7B2	0.0447187803574112	1.20687496531149	-0.0100820051038731	-1.24151174056503
PROX2	0.879294744067625	0.826326995919953	-0.64132601366852	-1.06429572631905
STMN4	0.758730349067934	0.929853110367438	-0.585405267340945	-1.10317819209443
LPAR1	0.382239215346119	0.944410786066175	0.0721956775517267	-1.39884567896402
MCC	0.704400612061923	0.862512003568161	-0.267566179533223	-1.29934643609686
PIP5K1B	0.250942377182847	1.17992457412664	-0.204984748292722	-1.22588220301677
GOLGA8DP	1.0771284941793	0.612732368175057	-0.709766854428273	-0.980094007926082
NTN1	0.255939147272256	1.02709625445885	0.0852829994376765	-1.36831840116878
KIAA1549L	0.420004634816944	0.878363293532053	0.128374520000546	-1.42674244834954
MTM1	0.708656731093996	0.805133779138585	-0.16369023965786	-1.35010027057472
ZNF235	-0.273481594705886	1.26894020959125	0.14239944322585	-1.13785805811121
SLC9A6	-0.223839511156714	1.35614195454742	-0.081527418778528	-1.05077502461218
PI4K2B	0.970278598185142	0.675569626288951	-0.47096038332637	-1.17488784114772
AMPH	0.798859394523612	0.822869625421882	-0.380918734163313	-1.24081028578217
ANK3	0.423064726607568	0.938674824456754	0.0307264964385054	-1.39246604750283
SUCLA2	-0.00356067889181387	1.15851991599238	0.126385960283092	-1.28134519738366
TMEM266	0.519651369987782	1.0196720371953	-0.266932594487574	-1.27239081269551
NCAM2	0.0797963239255421	1.23821870778898	-0.115010656281469	-1.20300437543305
CELSR1	0.945119191955432	0.568304891625532	-0.191666453023272	-1.32175763055769
CABLES1	0.562946742088222	0.931129118942764	-0.155447620346629	-1.33862824068436
SYN1	0.33432288463513	1.15475407614486	-0.272258830779108	-1.21681813000089
PLEKHA7	1.06750611309271	0.51757067589928	-0.382467010186951	-1.20260977880504
MUC3A	0.512004893300962	1.05175388125634	-0.329665936574441	-1.23409283798286
LINC00615	1.00779034431083	0.699159818690599	-0.714380257087518	-0.99256990591392
LINC01091	0.284618381250132	1.04338991869379	0.0246637062049863	-1.35267200614892
ZNF586	0.42670047218178	1.1486625853349	-0.42878280307277	-1.14658025444391
FRMD5	0.69421762824149	0.916398821662599	-0.368712067191046	-1.24190438271304
PLAC8	0.201054723408506	0.9932767878714	0.196485408743029	-1.39081692002294
TRIM64	0.479278964589824	0.935778239519291	-0.0391659328795943	-1.37589127122951
KCND2	0.812482291391585	0.883128723257647	-0.600411259379671	-1.09519975526957
FER1L5	0.0277633995973625	1.22034168614142	-0.0194401835081113	-1.22866490223066
OR2H1	1.16914410045236	0.496051163738578	-0.815310622679842	-0.849884641511099
RNF182	0.249712200471145	0.948512582860377	0.213321107580937	-1.41154589091245
LINC02615	1.0419940863111	0.609635933275124	-0.526940878967704	-1.12468914061851
DLEU2	0.354381220277789	0.920992851257196	0.141060871926551	-1.41643494346154
OR5M9	0.515378667471228	0.960396048556492	-0.13661007056683	-1.33916464546089
DNAJC6	-0.105442284652985	1.12443592924033	0.266825192654346	-1.28581883724169
COMMD10	0.381636510996006	0.903665921739337	0.135725396707289	-1.42102782944263
ERN2	0.360306313780485	0.951713146142733	0.0868643899606097	-1.39888384988382
LINC00578	1.11760613984886	0.461566168979233	-0.40812803263575	-1.17104427619234
TRIM49D1	0.491915688933281	1.06429091584015	-0.322903179873997	-1.23330342489944
SLC26A9	0.49003104004652	0.885430495105544	0.0298816629136576	-1.40534319806572
SYT1	1.24922303341402	0.365914606524934	-0.782936366318035	-0.832201273620926
SLC26A7	0.783031582880218	0.755208900389147	-0.206346235127301	-1.33189424814206
FLG	0.624550485873991	1.02169641404331	-0.498309118084305	-1.14793778183299
CCDC85A	0.833789742083878	0.853719210064098	-0.567969283783421	-1.11953966836454
GUCY1B2	0.907556251609554	0.521190793225273	-0.0495266422414219	-1.37922040259341
DPF1	-0.326789738706137	1.25305193793027	0.205482569358963	-1.1317447685831
NEFL	0.842195788238781	0.762823146302616	-0.343835175632484	-1.26118375890891
LFNG	0.862194861402769	0.821915830621486	-0.556608348437058	-1.1275023435872
KLRG1	0.132546862879826	1.2828117242016	-0.2982861790535	-1.11707240802792
SMYD3	0.844172110040226	0.556537198276678	0.00556549442840351	-1.4062748027453
GKN2	1.1021387431741	0.454173979390426	-0.349226563977867	-1.20708615858666
PITPNC1	0.65230004244261	0.684210360376598	0.110599986979325	-1.44711038979854
GPC3	0.820087036698402	0.693775604120493	-0.165220827122029	-1.34864181369687
KCNMA1	0.831297396975716	0.699316539932009	-0.19587237922046	-1.33474155768727
TRAPPC9	0.895212571551448	0.790236554677717	-0.565460013600953	-1.11998911262822
CORIN	1.01639336640862	0.627531314120928	-0.488867161005822	-1.15505751952373
PEX5L	0.942138921634432	0.756857939505787	-0.630129854121269	-1.06886700701896
NETO1	0.98965432824373	0.714422696397381	-0.681384961953262	-1.02269206268783
TLR3	-0.584574284847868	1.33836617923803	0.162987265056546	-0.916779159446701
TBPL1	-0.595356649313566	1.3485287555504	0.144655994669936	-0.897828100906775
BTNL3	-0.0965660105615359	1.34379454481434	-0.172448156583803	-1.074780377669
TEX11	0.957684996473529	0.74452290268255	-0.651392621737127	-1.05081527741896
ABCC1	0.97332901430794	0.583458254691564	-0.27818678004894	-1.27860048895056
OR2T29	0.502871189521627	0.948827379343636	-0.0961141005917281	-1.35558446827353
CRNDE	0.757837147573089	0.862242645535912	-0.379986870778919	-1.24009292233008
KCNC2	0.688889854174068	0.817942853536505	-0.152946599141783	-1.35388610856879
FAM135B	0.439450385087428	1.11134707144028	-0.34568680716945	-1.20511064935823
RBMS3	0.397869456993459	1.01328524462288	-0.0655484013557387	-1.34560630026059
MB21D2	0.384930230807609	0.907059662085763	0.126809215407386	-1.41879910830076
MELK	0.444002864367313	0.861575211560208	0.124476217623832	-1.43005429355136
CCDC162P	0.909126062416906	0.789291054010591	-0.616615475764788	-1.08180164066272
CD101	0.906076430009654	0.564110434440791	-0.110561522498159	-1.35962534195229
CA12	0.817305706953035	0.558545905204956	0.044724869148261	-1.42057648130625
GGN	0.728269244857048	0.91627758615979	-0.449585776598321	-1.19496105441852
KL	-0.115975552539447	1.33105402806573	-0.119360482213736	-1.09571799331255
MOB3B	0.201658364188506	1.01386932237667	0.164456696101421	-1.37998438266659
ALAS2	1.10132155719132	0.503934461033135	-0.452829892603581	-1.15242612562088
CENPP	-0.0364367387256238	1.26023393760842	-0.0367277576151124	-1.18706944126769
DEFB127	0.496471259826892	0.942774608783926	-0.0758147369199073	-1.36343113169092
ADAM32	0.838592582580822	0.657474511534869	-0.137549570169625	-1.35851752394607
MUC22	1.15105180030973	0.518073115511657	-0.751824897879298	-0.91730001794209
LINC02749	0.858943372787629	0.536288067447304	0.00994205319431022	-1.40517349342924
NSG2	1.2150135736415	0.419638425486517	-0.741161609605547	-0.89349038952247
ARNT2	0.797821454685296	0.72838521330685	-0.1850538072391	-1.34115286075305
ADCY9	-0.382645009520535	1.22935567750348	0.278003325055714	-1.12471399303866
DYNAP	0.55113171504665	0.789892084389551	0.0953705691899346	-1.43639436862613
FUT9	1.00646664403241	0.551417027480237	-0.294450664901713	-1.26343300661093
LRP4	0.756748565441832	0.606386975658707	0.0702823450803291	-1.43341788618087
ORC1	0.359040758681782	1.0891050412568	-0.159990984918662	-1.28815481501992
LINC01493	1.0206312409159	0.687844652097652	-0.740799271128993	-0.967676621884546
TAPBP	0.766931706584864	0.777741978903239	-0.218294978636823	-1.32637870685127
NRXN1	0.876183534373177	0.798319823183235	-0.526601452018126	-1.14790190553828
SDK2	0.45741690672783	1.10407233115218	-0.360822161207505	-1.2006670766725
THEMIS	0.313142036145881	1.13779160778315	-0.198794199306923	-1.25213944462211
HTR7	-0.365212670253428	1.26053921560034	0.214475602494968	-1.10980214784188
ME1	0.459538827223054	1.13566616470009	-0.460892720708762	-1.13431227121438
MBOAT4	0.951960621879132	0.764616788416834	-0.724473275369828	-0.992104134926136
CAMKK1	0.697610641503752	0.812289223981301	-0.157611332127813	-1.35228853335724
ENO1	0.26619316411268	1.23373471845292	-0.374365740132495	-1.12556214243312
FAIM2	0.522620018208356	0.860311538324953	0.0263373035618646	-1.40926886009517
CRISP3	0.748006788226951	0.799572215114989	-0.224394501789239	-1.3231845015527
TDRD9	1.19321171136379	0.406774404680661	-0.544256269709028	-1.05572984633542
OVOL2	0.800842654265833	0.876484691019892	-0.535586027562775	-1.14174131772295
L2HGDH	0.911689169522039	0.536344459536688	-0.0787429256038872	-1.36929070345484
ARHGAP28	0.538509264711062	0.832609705279116	0.0481929376795864	-1.41931190766976
TM4SF20	0.593851303112436	0.722446921486811	0.135289784964785	-1.45158800956403
SLIT2	0.453404239710955	0.878971013289603	0.0868803139289514	-1.4192555669295
TPST1	0.626526416273822	0.964294201892627	-0.341402477479194	-1.24941814068726
POU4F2	1.09888354723728	0.554506839155327	-0.583665123005972	-1.06972526338663
PXYLP1	1.04912457108193	0.436576073982305	-0.192811340910715	-1.29288930415352
SPIN3	0.637054465107251	0.809208600430718	-0.0547362073416451	-1.39152685819632
DNAH1	1.0218474656766	0.650201599083006	-0.576032609468272	-1.09601645529133
UGT2A1	1.16444154008707	0.493319954342162	-0.713501511298101	-0.944259983131139
MCF2L2	1.01391737098834	0.623598713504763	-0.47064401937725	-1.16687206511585
ZNF81	1.07954878429296	0.556379336127329	-0.512279542225349	-1.12364857819493
TTLL9	0.233305143422403	1.18051064344511	-0.181300724928808	-1.2325150619387
ADGRD1	0.349569985617741	0.876144313258004	0.211455957417357	-1.4371702562931
STPG1	0.490444559116271	1.03949680274625	-0.260713679916564	-1.26922768194596
PTBP2	1.0626502356561	0.49860905716795	-0.331520419689071	-1.22973887313498
DGKG	0.878989431931667	0.626365346321271	-0.160225902810575	-1.34512887544235
DOCK4	0.769149506305866	0.637314532149197	0.0085153651467436	-1.4149794036018
TOGARAM2	0.521673949860777	1.02256909867511	-0.277214749210384	-1.26702829932549
FANCB	1.22160164061776	0.392158959280436	-0.645962393232378	-0.967798206665818
MGAT5B	-0.169727357843416	1.22616240389727	0.146204777910292	-1.20263982396416
GPX2	1.1931629724429	0.455965341609767	-0.758816037901804	-0.890312276150859
CREB3L1	0.893084661161613	0.475443657641097	0.0368177488185841	-1.40534606762129
MKRN1	0.946970894188207	0.47494939884348	-0.0526515052878307	-1.36926878774386
MS4A8	0.887684397353253	0.475686551011067	0.0450705180397372	-1.40844146640406
ESRRG	0.707585139320609	0.620689229326846	0.120691380398329	-1.44896574904579
XRCC4	0.865478399475556	0.531749484038764	0.0056824259144294	-1.40291030942875
ATP2C2	0.516753906653381	0.812801397397861	0.106085706515035	-1.43564101056628
YWHAEP7	0.937466443179191	0.521841779709408	-0.103536079373854	-1.35577214351474
CDKL1	0.857410697252583	0.504543396093246	0.0548297831081096	-1.41678387645394
TLN1	0.663668049061782	0.659469047215264	0.128779289413814	-1.45191638569085
SLCO2A1	0.643871278414241	0.710395120046752	0.0856740540277262	-1.43994045248872
HNRNPUL1	0.833889649800505	0.564935683134624	0.0102067984029635	-1.40903213133809
XIST	0.56745633143683	0.742651853849344	0.14127178515741	-1.45137997044359
HNRNPH1	1.03431799577715	0.581764839122198	-0.429971257992132	-1.18611157690722
THSD4	0.941852199492833	0.543794890887547	-0.145484482187742	-1.34016260819263
KCNN3	0.852856185449323	0.552047487280746	-0.00209380867397338	-1.4028098640561
AGAP1	0.763091535657383	0.752670032612451	-0.165254188252943	-1.35050738001689
MYB	0.428700794789964	0.968164937581056	-0.0264003725332639	-1.37046535983775
PRR5L	0.620506111860545	0.885497501642378	-0.162729455295425	-1.3432741582075
CYP19A1	0.634142612438264	0.783541017632888	-0.00919433834071828	-1.40848929173042
LINC02099	0.841938441736276	0.523288802008627	0.0540633006951701	-1.41929054444008
DNAH7	0.732757357679238	0.768407265419969	-0.139898548708946	-1.36126607439026
CACNA2D1	0.527084481160804	1.0463043462831	-0.345302884857888	-1.22808594258601
SLC28A3	1.00620954915651	0.672410953126155	-0.587792400919531	-1.09082810136313
ELAVL4	0.500119229172017	0.958891731175792	-0.110614975606428	-1.34839598474138
IRAK1BP1	0.716507230492461	0.719582255373557	-0.0333396017605164	-1.40274988410549
SLC2A12	1.02358754535002	0.451065923384338	-0.16221516113089	-1.31243830760346
NLRP9	1.0139692206506	0.467149971161872	-0.167506241566914	-1.31361295024555
SH2D7	0.999515150725345	0.506664591056481	-0.200834609094762	-1.30534513268707
ANK1	1.16407791203338	0.40967726105741	-0.441381939631057	-1.13237323345973
MAP3K21	1.01310472679467	0.510077458684148	-0.235569318661291	-1.28761286681753
TTC28	0.950452331101533	0.734417060507384	-0.579870880562274	-1.10499851104664
DTD1	0.411932830651797	0.971573160122609	-0.01009599795146	-1.37340999282295
PRKCQ	0.639829720702232	0.667991553090517	0.148961386346862	-1.45678266013961
WSB1	1.05290657166481	0.489474139789777	-0.290392223301354	-1.25198848815323
LINC01252	0.804103103066638	0.65441802289235	-0.0729400187642729	-1.38558110719472
SNX24	0.960261076938671	0.550267589543704	-0.192123223979113	-1.31840544250326
SLC25A26	0.851064370758368	0.65999444286443	-0.164577884645596	-1.3464809289772
ILDR2	0.796195366757761	0.57267044764232	0.0575996687135853	-1.42646548311367
SELENOI	0.650607175663369	0.715492191845631	0.0691695281209429	-1.43526889562994
ST6GALNAC5	1.1050114363178	0.514969115708167	-0.492509535650312	-1.12747101637565
SLC44A3	1.21939542341105	0.374498499861013	-0.57047758661566	-1.0234163366564
NHSL1	0.6317249410537	0.671269223415858	0.155170238357954	-1.45816440282751
COP1	0.465396337667262	1.04288956437625	-0.225784916991131	-1.28250098505238
ADCY2	0.85518917942946	0.69134381225883	-0.227916583655625	-1.31861640803266
FAM153A	0.995284042987487	0.477915426093637	-0.146748829045901	-1.32645064003523
SPC25	0.90571874894707	0.638785924617527	-0.234256636527718	-1.31024803703688
LUZP2	0.885553025263675	0.528494132815398	-0.0226533910599938	-1.39139376701908
VEGFC	0.896192682601673	0.820273845224069	-0.698764107146638	-1.0177024206791
SH2D1A	0.802492992003042	0.775695068772763	-0.284632247653088	-1.29355581312272
PIGL	0.847242653429327	0.691046017095645	-0.211708566974539	-1.32658010355043
SRL	0.840396465936786	0.549388086951896	0.0214023410952171	-1.4111868939839
PRAMENP	1.10572819691521	0.41849274688323	-0.292746949352009	-1.23147399444643
CASP9	1.10988460109257	0.432641761813606	-0.328949102962408	-1.21357725994377
ADA	0.95012089139168	0.461134281172904	-0.0389924216595871	-1.372262750905
PRDM11	0.895682477959266	0.700430798374444	-0.332567218351038	-1.26354605798267
BTRC	0.821286673297776	0.822909674506586	-0.436989713335328	-1.20720663446903
LINC01359	0.902310962638342	0.567926927869206	-0.109621461661039	-1.3606164288465
ACSM6	1.05523269761492	0.489535353540955	-0.296104209932804	-1.24866384122307
NPPC	0.900069356458056	0.774722549741391	-0.531441577455415	-1.14335032874403
KLHL2	0.667843467031598	0.829533447350427	-0.138446475921284	-1.35893043846074
HSD11B2	0.924734975656217	0.726651161797052	-0.469810204310067	-1.1815759331432
PKNOX2	0.815720828732164	0.79639868235596	-0.358352256556874	-1.25376725453124
MAMLD1	0.989516031948592	0.605067326311867	-0.359454089420336	-1.23512926884012
RFTN2	0.71758364710131	0.848222993182285	-0.263424617079018	-1.30238202320457
EIF2AK3	0.801362683646375	0.8600992850991	-0.485898320434631	-1.17556364831084
IPPK	1.04774094434981	0.609876011097226	-0.549127249243352	-1.10848970620368
LINC01619	0.701199160365007	0.877764094121648	-0.293857044991447	-1.28510620949519
SGMS1	0.927298898848379	0.58535330320478	-0.18474062166513	-1.32791158038802
EVC2	0.888741174659211	0.584342876924553	-0.110565103238944	-1.36251894834482
ADGRB1	0.503938420295162	1.03592361362131	-0.276311328562653	-1.26355070535382
CSGALNACT1	0.456758837966285	0.926335143143993	0.00730924867592376	-1.39040322978619
NPHP4	1.14848145810386	0.423105664619348	-0.420397273200402	-1.1511898495228
ALDH18A1	0.688385038590196	0.85349386898979	-0.219133794421591	-1.32274511315839
TRABD2B	1.10046112828345	0.470599367113022	-0.377237460159563	-1.19382303523692
LINC01088	1.04491089783061	0.61205554657559	-0.544951632643104	-1.11201481176309
ZNF138	1.1199881067146	0.501220910933338	-0.510400495018764	-1.11080852262917
ZKSCAN7	1.02700079096867	0.443796120684509	-0.158036956871719	-1.31275995478146
NSUN7	0.957708640047828	0.456172319604831	-0.0454379131004298	-1.36844304655224
SHLD1	0.874235034920629	0.64033804217894	-0.174742766581381	-1.33983031051818
KBTBD12	1.01184100365824	0.558826321142279	-0.321440892723654	-1.24922643207687
TMEM267	0.858029410447063	0.554105137093172	-0.0133584468895552	-1.39877610065068
TMCC2	1.17959888839014	0.391187062315537	-0.452350265390209	-1.11843568531547
SNX25	1.25061154559673	0.36255324985101	-0.84766508511551	-0.765499710332234
ZNF257	0.805040531170756	0.530570854050219	0.0998125151721329	-1.4354239003931
IRF8	0.26116647848072	0.993803641177375	0.13299879689746	-1.38796891655555
STX19	0.707785410860419	0.691211530134728	0.0225369207143319	-1.42153386170948
EFCAB11	0.394282160148677	1.01133680132861	-0.057109426520476	-1.3485095349568
LGR5	0.695645160109623	0.815540069762041	-0.16013824794478	-1.35104698192689
GPHN	1.0887639724227	0.443734230555645	-0.295389475952223	-1.23710872702612
FAM78B	0.817970394542342	0.565738276494995	0.0339348187846874	-1.41764348982202
TSEN15	0.874312270515204	0.525208437099925	0.000384290428121164	-1.39990499804325
GNG2	0.0406645994190027	1.10653153602124	0.173364067719172	-1.32056020315941
VWA5B2	0.425941576513991	0.961421075961708	-0.0110922392494918	-1.37627041322621
TMEM229A	0.405021649284091	0.948105952341044	0.0381303343273485	-1.39125793595248
GLIS1	1.221576893184	0.40827160128967	-0.734733424350905	-0.895115070122769
GLRB	0.414251888185177	0.894209908214885	0.111519673744292	-1.41998147014435
TMEM40	0.283065004962045	1.00582326096205	0.0895781043220452	-1.37846637024614
LAMA1	0.496720000835233	0.788242613765138	0.165719893563375	-1.45068250816376
LINC01366	0.741359511673996	0.92219268427011	-0.502957171194746	-1.16059502474936
CDK16	1.18939159887499	0.423156341066721	-0.575914570080685	-1.03663336986102
SPEF1	1.10136263704932	0.537504814943802	-0.540914738293048	-1.09795271370007
DSCAML1	1.16869117796513	0.435112679865455	-0.520171136162138	-1.08363272166845
TMPRSS2	0.940211899979942	0.681143566737564	-0.399795603118967	-1.22155986359854
LINC00922	1.13816058611444	0.452595286623703	-0.452963083145512	-1.13779278959262
LINC02408	1.08886548537582	0.569937833230663	-0.590939297388714	-1.06786402121776
CACNA2D4	0.692914496127309	0.621395393281097	0.139723974444528	-1.45403386385293
CMSS1	0.860555177643669	0.724842841682104	-0.304178692146891	-1.28121932717888
IFT43	1.15565746433535	0.463528109220579	-0.546233188241506	-1.07295238531442
CTTN	0.877445491210238	0.689373827191689	-0.269896393510976	-1.29692292489094
INVS	1.147381024696	0.453068474582475	-0.48595858725718	-1.1144909120213
TTLL6	1.20924195551084	0.402405287817746	-0.609481498185489	-1.00216574514309
CDH23	1.0059932117461	0.545118351682563	-0.281668092315934	-1.26944347111273
CACNA1I	1.07844411034146	0.448832329112766	-0.279272046281336	-1.2480043931729
TDRD7	0.571810051000771	0.950176416667364	-0.207831124276119	-1.31415534339202
ARSB	0.786699919720173	0.675792598705992	-0.0774246411014558	-1.38506787732471
EBF2	0.969564122548823	0.666717266333519	-0.446169521339333	-1.19011186754301
DAPL1	1.20253709923647	0.391937315433581	-0.543155196744036	-1.05131921792603
NEK10	1.04861692320643	0.641373446692647	-0.670339917255047	-1.01965045264403
LINC00028	0.812382786966212	0.642173197627084	-0.0678156220539108	-1.38674036253938
TUBA8	1.07768614834865	0.476212345374039	-0.3272192704455	-1.22667922327719
CD24	1.19274305111589	0.449428134383303	-0.704863252389402	-0.937307933109788
HEATR4	0.91278723298642	0.721464296795553	-0.422841790800651	-1.21140973898132
COL9A1	0.529765622451118	0.941486228280895	-0.122983671238366	-1.34826817949365
P2RY14	0.947898343567954	0.680550404077524	-0.418992027020889	-1.20945672062459
ITGAE	0.37481449046427	0.966280374047144	0.0458842178896036	-1.38697908240102
DQX1	1.22931471648393	0.382642388917358	-0.659064844673083	-0.952892260728203
SPRR2F	0.911636931893235	0.726349013337488	-0.431800361086393	-1.20618558414433
CYP7B1	0.223094641184744	1.17543556551475	-0.155833119163969	-1.24269708753553
ZNF850	0.458533293517755	0.870974697331671	0.0926608666150824	-1.42216885746451
TLL2	0.451754137235544	1.03395127230802	-0.184640073237136	-1.30106533630643
ABCA3	0.933252255936569	0.69963541977347	-0.425042876279276	-1.20784479943077
ADCK1	1.09278816445246	0.429002629369703	-0.279310948685457	-1.2424798451367
HFM1	1.10773240509907	0.433038983261	-0.324057383362114	-1.21671400499797
SLC66A1L	-0.163650014531522	1.31765591978269	-0.0426169801636272	-1.11138892508753
SKAP1	1.15614013604843	0.510176552573528	-0.747268247000253	-0.919048441621705
C2orf78	0.418697619306914	0.868055957864365	0.145072250167451	-1.43182582733874
GAD1	0.54719603341217	1.00652853027313	-0.286736375128542	-1.26698818855676
SGCE	1.00645213184206	0.537283079159	-0.268468261878718	-1.27526694912234
ATP6V0D2	0.848727048241131	0.723310530344077	-0.275708491515254	-1.29632908706997
WDHD1	-0.0491818651896371	1.09908789737493	0.261950916980151	-1.31185694916545
DEUP1	1.04643910781857	0.595871271877085	-0.503892735914665	-1.138417643781
TNFRSF8	1.03150872902365	0.506896303616892	-0.271356728399608	-1.26704830424093
TOX2	0.0913617155117827	1.061069213112	0.198941500212158	-1.35137242883595
CDK15	0.537024649716433	1.04929808689577	-0.373418507683426	-1.21290422892878
OR4D2	1.21278858618116	0.427767084997694	-0.805316032510987	-0.835239638667873
TREH	1.08505213230861	0.542189034772171	-0.493670577426828	-1.13357058965396
EYA2	0.579160350865756	0.852224540585679	-0.0397282208325333	-1.39165667061889
FTCDNL1	0.543595197908491	1.01302820016073	-0.295227894306229	-1.26139550376298
MEGF10	1.19966334086635	0.428982085600083	-0.655358446430045	-0.973286980036401
SYTL5	0.225958743261881	1.00443879526497	0.153926156058748	-1.38432369458561
SPRR2E	1.00614753069147	0.676965686937426	-0.603912385747449	-1.07920083188145
SPHKAP	1.20812713248225	0.43464753787647	-0.788554114258784	-0.854220556099936
KAZALD1	0.709215474172507	0.888960863094217	-0.335580783265337	-1.26259555400139
ZNF733P	0.45374333076348	0.900335796158741	0.0532847833053196	-1.40736391022755
SIM1	0.911745091594121	0.791489359697888	-0.637419089093564	-1.06581536219844
XCL1	1.11339659489813	0.48124112776494	-0.438626607340206	-1.15601111532286
TP63	0.8953211163679	0.500516691823634	-0.000171977766746869	-1.39566583042479
ATP8A2	0.538890615908381	1.04302033820429	-0.360557786073203	-1.22135316803948
FBXL2	1.17324274829809	0.412226515021403	-0.479115147719553	-1.10635411559994
IHH	1.09932988722064	0.486718555135986	-0.407794408988994	-1.17825403336764
UVRAG	1.00883252932089	0.666529335956287	-0.578280776238132	-1.09708108903905
PRAMEF6	0.429646513647307	0.875045486962709	0.121795027166425	-1.42648702777643
MPPED2	1.22681123750851	0.404793370732568	-0.813598249104763	-0.818006359136322
GBE1	0.635295030376102	0.830107804399896	-0.0870937488426791	-1.37830908593332
KCNA10	0.427044499329722	0.872262669206512	0.129028402295112	-1.42833557083135
TAC1	0.872770261057162	0.836251956184172	-0.6562987632936	-1.05272345394774
DCDC2C	1.2337562602472	0.389646134271816	-0.747266295681191	-0.87613609883783
TTYH1	1.24150707307684	0.36692125718267	-0.680706813654317	-0.927721516605196
FLVCR1	-0.569389642573214	1.31716991886388	0.201119065679166	-0.948899341969839
XK	-0.216481037493707	1.259991419145	0.118986810989296	-1.16249719264058
SEZ6	0.586339959416663	0.882111354582925	-0.101805551645127	-1.36664576235445
HKDC1	0.475875817949843	0.864376253548105	0.080959209284985	-1.42121128078293
RFPL2	0.768117387537942	0.660558236170891	-0.0240112671312705	-1.40466435657756
TANGO6	0.0268122840843071	1.28432868936862	-0.160476761784751	-1.15066421166818
GP5	0.495030724828389	0.776765849526019	0.183505805202191	-1.4553023795566
CDCA7	-0.00289806944610803	1.26926853807973	-0.0913818116989819	-1.17498865693463
PPIL6	0.447787037018655	0.99676280025845	-0.104784605633425	-1.33976523164368
SYT14	0.408104582765566	1.04657131602072	-0.144200682210888	-1.31047521657539
NOP53	0.951432184984797	0.739371287191309	-0.601784509387276	-1.08901896278882
LINC02345	0.428707661048541	1.02054394587579	-0.122739316735538	-1.32651229018877
ABCC12	1.21146334657683	0.429457302030345	-0.792064038269989	-0.848856610337178
TICRR	0.929973631505355	0.682071529298958	-0.375567778252037	-1.23647738255229
RAB38	1.09459580448478	0.55172739784324	-0.556453089852841	-1.08987011247518
