# Supplementary material for: Stage-resolved gene drivers of pancreatic ductal adenocarcinoma progression and therapeutic vulnerabilities
Source: iScience. 2026 Feb 27;29(4):115164. doi: 10.1016/j.isci.2026.115164 (PMC13091467; doi:10.1016/j.isci.2026.115164)
Supplement: Table S2. Differential Gene Expression of Cluster C2 [file mmc2.xlsx]

## Sheet: Annotation
Suplemental Table 2
Differential Gene Expression of Cluster C2
Gene	Resected	BL_LA	Primary_Meta	Liver_Meta
NACA4P	-1.49931836906706	0.516893637683807	0.457402462679529	0.525022268703721
PLS3	-1.41268389421198	0.0608510078766922	0.467475452014654	0.884357434320632
GAS5	-1.49989954697752	0.508318820915612	0.507979643790138	0.483601082271773
EXOSC6	-1.3495722620353	0.204863585809405	0.0816881358731551	1.06302054035273
KRR1	-1.49108907368716	0.433181885109962	0.650244605748004	0.407662582829193
CXCL16	-1.43423359860527	0.72889933849985	0.0672450481047553	0.638089212000668
MARVELD2	-1.48664997357809	0.541592928300853	0.630614807085932	0.314442238191301
ARL8A	-1.37180464389273	0.302303477463019	0.0578605256487368	1.01164064078098
SNHG6	-1.48333562026513	0.45712860393139	0.333940932646632	0.692266083687111
GINM1	-1.46962442701727	0.376656199777968	0.771255528401073	0.321712698838224
FCF1	-1.47467823350021	0.257928782998101	0.704700313474637	0.512049137027468
PDIA6	-1.46042713553037	0.475640496521608	0.213093894433241	0.771692744575522
CEBPZ	-1.49029247480109	0.343067605195049	0.614050703161643	0.533174166444394
RIC8A	-1.49654632525502	0.581724938418167	0.499220426023472	0.415600960813385
CSNK2A2	-1.48912910722418	0.358968103815618	0.651695903475588	0.478465099932975
TMOD3	-1.4137619881344	0.137833891978276	0.928035251274883	0.347892844881239
ACTA2	-1.49218617727578	0.490937197219184	0.625346823035442	0.375902157021152
MPV17L2	-1.48338896270952	0.284672576019576	0.593962736253895	0.604753650436052
SHC1	-1.49810589262838	0.561889095460433	0.497335382905682	0.438881414262261
TAF10	-1.38693698074152	0.457169437666448	-0.00157526987844424	0.931342812953513
PRDX1	-1.48903498353518	0.6639566915801	0.440460782629424	0.384617509325656
RECQL	-1.41403249787643	0.220915414518494	0.942928493664687	0.250188589693252
ZNF207	-1.49603317245552	0.589615566126787	0.411725116236265	0.494692490092472
BUD31	-1.4955122702974	0.440758903357776	0.446995386000975	0.607757980938645
EIF3G	-1.48590529695157	0.679517733977279	0.454236150367532	0.35215141260676
SCARB2	-1.4347597198166	0.121388511028388	0.47744078613538	0.835930422652828
PPP1R11	-1.40989409425496	0.462216816118728	0.0558026680475659	0.891874610088668
SH2D3A	-1.47637848612182	0.24767256659292	0.569044311962775	0.659661607566127
CAND1	-1.48736511115697	0.428638567681653	0.676948937503716	0.381777605971607
MED28	-1.40096040656844	0.0213071063648089	0.483508531575373	0.896144768628254
ZPR1	-1.42950326267584	0.137997946947625	0.418283980503646	0.873221335224573
YES1	-1.49430912400424	0.425082177946331	0.620410480033612	0.4488164660243
GNG5	-1.40383128046218	0.549275208522498	0.00158951060535361	0.852966561334331
B4GALT5	-1.42518924505722	0.0342007914275162	0.684505992803633	0.706482460826075
NID1	-1.30314018946567	-0.226450666092794	0.563895390793856	0.965695464764612
SRSF9	-1.45750443611952	0.792633988513561	0.447295623626276	0.217574823979681
PLAAT3	-1.43064442864129	0.410260956709191	0.146632076967957	0.873751394964135
MED4	-1.45954013508139	0.185852752084147	0.746528635374592	0.527158747622655
CNIH1	-1.38504430432093	0.215490689427992	0.165677649261066	1.00387596563187
YIPF4	-1.49737057874816	0.450823562055778	0.582472903279193	0.464074113413192
PDP1	-1.44084041200431	0.128029254223485	0.807817020336105	0.504994137444717
HADHB	-1.27968252155682	-0.281369617177533	0.600523440736664	0.960528697997692
MEA1	-1.4989386806914	0.473550156913453	0.552833196021536	0.472555327756414
OST4	-1.45851487482223	0.720267363238039	0.167326095750804	0.57092141583339
POLR2J2	-1.47486819890047	0.340169582074047	0.748011943993667	0.386686672832755
CCNC	-1.47342005405067	0.233402012223464	0.566462438469676	0.673555603357536
UBQLN2	-1.42402890962707	0.396992032103364	0.134614349910886	0.892422527612817
ARAF	-1.46698729703814	0.202821057640422	0.569818569231169	0.694347670166546
ILK	-1.49017264937932	0.532982983474003	0.614992388119539	0.342197277785777
ITGAV	-1.45762204059721	0.199361199502583	0.77742561059412	0.480835230500508
DNAJC7	-1.47548825335932	0.414343802891354	0.740619666095237	0.320524784372728
NT5C	-1.41860535842899	0.309432878146836	0.182646503456028	0.926525976826127
RIPK2	-1.33267557386181	-0.175342754838914	0.586421734468331	0.921596594232394
METTL5	-1.46295346935183	0.426854606266837	0.783390593612398	0.252708269472597
CPSF1	-1.44689450307571	0.244088910040104	0.352860794387519	0.849944798648086
P4HA1	-1.43993225892284	0.0979047771963526	0.580209381218627	0.761818100507859
HSPA4	-1.34694690684933	-0.0438563104244532	0.366278638019959	1.02452457925382
ARPC1B	-1.45448992521984	0.456679055611184	0.200501319680665	0.797309549927989
DDOST	-1.45927184995769	0.724395310695766	0.562060130921345	0.172816408340576
SSBP1	-1.4567904735932	0.734127025457481	0.164230484973133	0.558432963162585
DFFA	-1.44500260146834	0.104553513103067	0.706516178190195	0.63393291017508
YBX1	-1.49121022775749	0.622745854677057	0.358851574115636	0.509612798964797
DNAJA1	-1.49210055843017	0.624589145704392	0.373604659007556	0.493906753718225
DDAH2	-1.39376042639439	0.518337960108364	-0.0126083121181803	0.888030778404202
CTSB	-1.42704438017266	0.572018891679165	0.0595423435397146	0.79548314495378
COMMD2	-1.45123967769512	0.12752587535548	0.689528490805579	0.634185311534063
RAB14	-1.40627580322081	0.110497023104064	0.355778580894808	0.940000199221941
MAFK	-1.47897943611646	0.57102396636479	0.646798752733944	0.261156717017727
SAR1A	-1.45812406040072	0.252744392172795	0.39833178507128	0.807047883156654
MALSU1	-1.44265479857886	0.194374230927979	0.398459532872738	0.849821034778142
CRK	-1.48212512136697	0.277083755163679	0.587233922378641	0.617807443824648
TCP1	-1.48044283889165	0.477577764555353	0.304786534265784	0.698078540070518
DYNLL2	-1.49324314124561	0.504667858774884	0.610250413034053	0.378324869436676
ING1	-1.36140303577156	-0.0151582008951842	0.372930349591714	1.00363088707503
UQCRHL	-1.47350538125096	0.523925359965609	0.702202631441562	0.247377389843785
SLC33A1	-1.42965803700068	0.0489132912558101	0.675250191699796	0.705494554045077
COQ10B	-1.4600998348868	0.162687340959905	0.649631329701084	0.647781164225809
EGFR	-1.44639531930526	0.367702274921439	0.848333799687614	0.230359244696206
PILRB	-1.44711127894687	0.134099214547946	0.770273352581477	0.542738711817449
LRRC59	-1.4850892330238	0.449374107140058	0.350197235498719	0.685517890385018
RIOX1	-1.49518762820711	0.393919161537361	0.588353809085049	0.512914657584696
VTI1B	-1.47288298710209	0.360333820745218	0.758626282147927	0.353922884208947
RCN2	-1.38597511257834	-0.0572398666842165	0.590531468194222	0.852683511068332
KTN1	-1.49682849846125	0.543951082815374	0.545843250448918	0.407034165196957
SDR39U1	-1.47466915642995	0.508671279897292	0.706637552272316	0.25936032426034
DSG2	-1.46840625565079	0.284110724582799	0.416383417486886	0.767912113581106
C3orf38	-1.39085617928041	0.0722570035747204	0.350312435283338	0.968286740422354
CHURC1	-1.48849151470167	0.481475821066556	0.654394792534727	0.352620901100384
SF3B6	-1.49777931845272	0.572412966429045	0.442078973158961	0.483287378864714
EFR3A	-1.34109142084263	-0.157267716995599	0.913801276420915	0.584557861417315
BORCS7	-1.4724217505714	0.246022866262206	0.7117383329616	0.514660551347598
TMED2	-1.44985073151539	0.40953226159673	0.21268165560695	0.827636814311714
TMEM123	-1.48920859247361	0.33765700591562	0.524736660220413	0.626814926337577
TUBA1C	-1.4555412123278	0.144487142439322	0.632161913508121	0.678892156380361
SNHG29	-1.46088399776463	0.734162878173083	0.540506009296531	0.186215110295018
CD164	-1.43992534105023	0.860722722238075	0.194644553972298	0.384558064839858
CLPX	-1.4628303147783	0.226437149396823	0.767393864565523	0.468999300815954
HRAS	-1.41522368331322	0.00429869573745885	0.735201248986342	0.675723738589415
EMC2	-1.4050408075488	0.0327466858989409	0.482195589234411	0.890098532415448
VASP	-1.4501774509575	0.824232174062697	0.41719101288497	0.208754264009836
NKIRAS2	-1.48731331653252	0.414189343008644	0.678950110085586	0.394173863438291
DHPS	-1.44394445398598	0.363281306653639	0.855874508175913	0.224788639156427
TMEM263	-1.47958880745801	0.278576489836888	0.677955518447421	0.523056799173699
MCFD2	-1.21307495949631	-0.319457427041459	0.411253280082984	1.12127910645479
REEP3	-1.32928153618869	-0.181167829290175	0.582800536605011	0.927648828873856
PYGL	-1.43179956476008	0.0599419389737263	0.737698966412446	0.634158659373912
TUT1	-1.49870250672414	0.481852572114094	0.459860575372257	0.556989359237784
CCND1	-1.47563173104988	0.728395799068002	0.293712443039146	0.453523488942735
NT5E	-1.45449070319429	0.181539234724028	0.492778865729086	0.780172602741178
EMP3	-1.47692747936556	0.482652683621206	0.710960248570938	0.28331454717342
MOB1A	-1.46408568120205	0.279767246447172	0.396100133853635	0.788218300901241
SPATS2L	-1.18178142693529	-0.40276281656587	0.487489787340927	1.09705445616023
GLRX3	-1.47256863795874	0.244701132991321	0.519504792054033	0.708362712913384
CALCOCO2	-1.48803445163261	0.323576179799846	0.543047550951607	0.62141072088116
SLC25A3	-1.36766525760153	0.820880360709286	-0.117862145659058	0.664647042551296
DRG2	-1.46690460931637	0.357531213014447	0.783823810679236	0.325549585622683
CLIP1	-1.37461914411392	-0.0279760647041115	0.95229848940701	0.450296719411016
TPBG	-1.45437640250786	0.139550357780029	0.678990945392476	0.635835099335354
ACD	-1.45968499642157	0.440882138608034	0.788653124992616	0.230149732820921
SAMD1	-1.45430992643962	0.523639529970886	0.167249147672257	0.763421248796474
FNDC3B	-1.35315274202121	-0.107289629572548	0.943552655314949	0.516889716278805
SLFN5	-1.49025465085941	0.41331598530651	0.657659364240002	0.419279301312902
PSMA6	-1.45637050359627	0.22983838635326	0.42095283091868	0.805579286324331
CMTR2	-1.48418822882453	0.343772694602207	0.690065684072976	0.450349850149347
PRXL2A	-1.35301687655552	-0.0190001989846305	0.348540838273046	1.0234762372671
GPR21	-1.48278487411892	0.642167679711128	0.286796323514241	0.553820870893547
NIP7	-1.39083142190951	0.108093035462481	0.301372893625044	0.981365492821987
TSR3	-1.4895672543391	0.472489734634047	0.651226364292156	0.365851155412895
PERP	-1.39043069303058	0.991908046699169	0.240557599949675	0.157965046381735
QSOX1	-1.48032217729644	0.458563893408499	0.706289494432699	0.315468789455246
CYTOR	-1.37419735323758	0.0479126941966187	0.324195055091278	1.00208960394968
FUT11	-1.49608290935381	0.403311276649809	0.578016670318183	0.514754962385816
VPS26A	-1.44234078670611	0.106115291262681	0.756552876135569	0.579672619307861
PDLIM3	-1.42500914356314	0.13173344222704	0.88717290126075	0.406102800075352
PREB	-1.49305792953902	0.392510429565772	0.624809586582336	0.475737913390917
MED6	-1.44690402403663	0.110790153149853	0.696289445105435	0.639824425781337
LACTB	-1.31062965437968	-0.112994609867528	0.353951052705368	1.06967321154184
PCYT1A	-1.40551471319509	0.153492830628941	0.955547695474001	0.296474187092153
UBE2D3	-1.495568290252	0.438099562762606	0.606914308394525	0.450554419094872
RAB7A	-1.38070533770556	-0.061889932910632	0.564323355195699	0.878271915420487
MPDU1	-1.40690343518632	0.165680635298982	0.286803347563416	0.954419452323918
TMBIM4	-1.39590916704798	0.189236183876029	0.224128488041151	0.982544495130798
TIMM29	-1.46928605166201	0.266379404605864	0.448567237785518	0.754339409270627
PPP1R3D	-1.3539668596068	0.00166111933381428	0.320902552626837	1.03140318764615
NOL7	-1.48192533048694	0.454738306739607	0.327107860458745	0.700079163288595
INSIG2	-1.35681616734244	0.108425273786336	0.195211801119149	1.05317909243696
BTG3	-1.49538760649605	0.549193936736746	0.558421789738426	0.387771880020881
ZNF513	-1.49825572451883	0.494131463917816	0.560931115977212	0.443193144623808
TGFB2	-1.46328777994781	0.28753708843695	0.793929284730727	0.381821406780135
TIMM8B	-1.39489264769068	0.428314408588052	0.0340205347042361	0.932557704398391
HCAR1	-1.41858225637338	0.0454217256925705	0.832827192193423	0.540333338487391
FAM162A	-1.44579995117328	0.272859219952183	0.315070874273794	0.857869856947301
WWP1	-1.40012394704381	0.153101749819951	0.968967757928272	0.278054439295587
TM2D1	-1.455610995634	0.322686298413387	0.826569055001604	0.306355642219006
HNRNPH2	-1.47989386914943	0.584064120272248	0.631664391414633	0.264165357462548
ATP13A3	-1.41547412376049	0.0199323765741689	0.803287036475086	0.592254710711233
PEX26	-1.48513311816047	0.329777777030836	0.482275215194985	0.673080125934645
FAM83A	-1.45061572846981	0.184434586929868	0.459754841815579	0.806426299724366
EIF2AK1	-1.36855429468859	0.0871259145959442	0.254424874350311	1.02700350574234
GLO1	-1.47869330250035	0.359799718608435	0.389081223839239	0.729812360052676
SLC35E1	-1.28995979250476	-0.152313417498118	0.351861402459269	1.09041180754361
CHMP4C	-1.49916550681913	0.466137165110504	0.487833610540499	0.54519473116813
SERINC3	-1.47595724201434	0.412511038245462	0.324447984087027	0.738998219681848
IPO7	-1.3343758765122	0.0871160704449058	0.157784811540213	1.08947499452707
BCL9L	-1.48554900182386	0.44201125195212	0.684993717751172	0.358544032120566
RNF114	-1.46933112422838	0.21123291301891	0.679254430556751	0.57884378065272
NNT	-1.40485913091847	0.0639149021209165	0.91868572722968	0.422258501567874
TIMMDC1	-1.4848659960669	0.327434883938152	0.483489559501236	0.673941552627508
MAGT1	-1.38148198327901	0.00931956410804111	0.959947804214857	0.412214614956109
ISY1	-1.2985566326583	-0.269521156034938	0.707635221227561	0.860442567465684
ELOC	-1.40788049933133	0.00342644246123945	0.576498829201136	0.827955227668951
GNPTG	-1.46382785783665	0.330282408293081	0.796619293489959	0.336926156053606
IAH1	-1.46656243742155	0.29082025161101	0.779487056031784	0.396255129778755
LAMC1	-1.35737739728235	-0.0422912995564611	0.403016376529554	0.996652320309254
USP16	-1.44688256581458	0.195119284648121	0.41972193372724	0.832041347439227
TNFAIP1	-1.49164366920836	0.506675614399443	0.363647015279556	0.621321039529359
IRS1	-1.39552008980796	-0.0272419108899856	0.852192402441345	0.5705695982566
PSMB2	-1.39904535123941	0.142848427814985	0.286593647225155	0.969603276199273
IL1R1	-1.24447925115143	-0.239853194719638	1.12434447552427	0.359987970346796
M6PR	-1.47645872732012	0.599747299190303	0.243341176751061	0.633370251378759
EPM2AIP1	-1.4876051340437	0.59168471902866	0.581383337838116	0.314537077176928
EIF4A2	-1.40174586442774	0.460714012109753	0.0345797742588779	0.906452078059107
CHORDC1	-1.45115548426103	0.162042419227862	0.508571666354395	0.780541398678776
RAB10	-1.48699259489244	0.389339415145708	0.680823921371004	0.416829258375727
NDUFS1	-1.44596354170494	0.317395761917651	0.857214555401548	0.271353224385743
DCBLD2	-1.40963873143038	-0.00811487966359874	0.646266324418095	0.771487286675884
YIPF5	-1.33569405108401	0.0106462655093162	0.251469004784956	1.07357878078973
PET117	-1.47351181195358	0.271122784243109	0.7284456217449	0.473943405965566
TSPAN31	-1.48011835204608	0.500466178969329	0.688476630883521	0.291175542193227
TMED7	-1.40189908153544	0.200039832515951	0.231856323273918	0.970002925745575
PCGF1	-1.36614566197884	0.0618410774868982	0.278510427067347	1.02579415742459
SPG21	-1.46530041184461	0.270264795264063	0.416138949212254	0.778896667368287
CCDC117	-1.36162715127032	0.0977105688581584	0.221055880645703	1.04286070176646
ACTR2	-1.4760061862096	0.740573165824985	0.332175965775102	0.403257054609508
RFC1	-1.31752040138021	-0.236514040766094	0.758448742690189	0.795585699456119
SRPX2	-1.29047174035775	-0.235777935570773	0.523988458674033	1.00226121725449
GPX7	-1.42540663734314	0.0480630947037881	0.595483145617645	0.781860397021706
RPP14	-1.48246424123311	0.280424001686197	0.625634993310112	0.576405246236798
SGPL1	-1.49058961448171	0.348181461135658	0.617916371119709	0.52449178222634
ESD	-1.35856767942957	-0.00912871640257868	0.353005477458091	1.01469091837406
GJB2	-1.47093405940215	0.633838198644953	0.21331953226955	0.623776328487647
LRRC58	-1.45585494599832	0.234262289461195	0.411468399096665	0.810124257440459
PPP2R5B	-1.47816476893202	0.31627645131407	0.722375928443275	0.439512389174678
NRIP1	-1.39891451531148	0.0341889420841855	0.917555632996929	0.447169940230362
PDCD10	-1.43965579753011	0.0888118412934948	0.615781620836009	0.735062335400602
ADAM17	-1.4381423157559	0.246565237599877	0.879535166058985	0.312041912097034
PPP3R1	-1.44598775707135	0.375790141327293	0.847540568612217	0.222657047131837
ARHGAP29	-1.24688510707658	-0.294034646626839	0.477539825765281	1.06337992793814
ILVBL	-1.35010304540242	-0.159025577479108	0.835798640090679	0.673329982790848
MMD	-1.24953826982037	-0.257230355506987	0.408920373096251	1.0978482522311
ADAMTS12	-1.30085980059622	-0.24337025937955	0.60446739806919	0.939762661906584
ATG3	-1.44355100063077	0.097238589635367	0.687761192035056	0.658551218960344
KLF3	-1.42386971570981	0.0807139394151991	0.492627374077408	0.850528402217203
COG8	-1.40331548315539	0.180245439011183	0.96527720927245	0.257792834871755
F2R	-1.43277861996497	0.198656098703359	0.346735547946391	0.88738697331522
RAI14	-1.31070892773348	-0.223784847037658	0.932514664932164	0.601979109838977
GET3	-1.43819937021599	0.351444529133626	0.213565904562439	0.873188936519928
PHAX	-1.49396623552142	0.372379102129533	0.575282226469198	0.546304906922687
ABHD15	-1.4046870386732	-0.0134627376308755	0.606364898220858	0.811784878083223
RTL8B	-1.35118120865034	0.142557249546124	0.144094186147889	1.06452977295632
PTGR1	-1.41809952507894	0.0713519221098416	0.477111111282574	0.869636491686518
HBP1	-1.45004815358982	0.388728742244683	0.833191415394571	0.228127995950561
IGFBP7	-1.38564038518067	0.41571591727127	0.0176270959867623	0.952297371922632
CAP1	-1.40759534037056	0.902220653086055	0.0565095369997533	0.448865150284743
GNB4	-1.37613117936355	-0.0979579324673144	0.808451368759437	0.665637743071422
ANXA1	-1.46237689334139	0.761664617289387	0.2165241805465	0.484188095505509
PPP1CC	-1.48333517049195	0.692042623359976	0.333510004522156	0.457782542609811
INO80B	-1.49388500100008	0.585998676685744	0.373992034050526	0.533894290263813
NMI	-1.40326479064926	0.179466566723402	0.258488138512337	0.965310085413512
FARP1	-1.33833541615815	-0.192533841512298	0.763349959908568	0.767519297761881
MYO1E	-1.34147726273706	-0.149674363914844	0.927605689325531	0.563545937326378
MET	-1.33286536368605	0.00542080965932748	0.249967509608141	1.07747704441858
SSB	-1.45049495992237	0.713041220523336	0.128188327883866	0.609265411515162
UQCRB	-1.2614833138405	0.921162501606048	-0.330943558603137	0.671264370837585
RRN3	-1.48452148293865	0.347900929946905	0.44746374387273	0.689156809119017
ITPKC	-1.24430351075238	-0.344121742216421	0.983608518109231	0.604816734859573
YME1L1	-1.48093368032583	0.466653989219366	0.700385599616181	0.313894091490287
SPOCD1	-1.46343391155797	0.242228109039228	0.774942372538631	0.44626342998011
IFT20	-1.49185447594999	0.353224233524273	0.595424975252503	0.543205267173215
VBP1	-1.38308063000583	-0.0321536685789025	0.501935292345428	0.913299006239307
FMR1	-1.38529367163605	-0.0489532863793692	0.875289295146198	0.558957662869229
TUBA4A	-1.42147076598103	0.147323490263224	0.907250441608242	0.366896834109562
IER3IP1	-1.45118156276971	0.127562482056631	0.691943820130068	0.631675260583013
ZBTB9	-1.48347434066853	0.314108924081344	0.492672584841129	0.676692831746054
GPRC5A	-1.35197470441244	1.06056695352581	0.195215980425225	0.0961917704613985
EIF4E	-1.47596165084923	0.321313227038817	0.738085718567057	0.416562705243355
ZCRB1	-1.49801314847164	0.493192972617543	0.439618743519493	0.565201432334607
C8orf48	-1.32317173949903	-0.223405243651494	0.732322270766842	0.814254712383679
RALA	-1.368772377215	0.0944825963535717	1.02805920044991	0.246230580411513
DR1	-1.49367307561719	0.370615974417215	0.583390805804112	0.539666295395863
LRRC57	-1.39271285117933	-0.0271837020546591	0.870508000021836	0.549388553212148
SLC16A1	-1.42510684631297	0.0518396334578493	0.578347619237543	0.794919593617573
EHD4	-1.48427840627004	0.349890437118604	0.69184602510388	0.442541944047553
UBE2Q2	-1.26842316191255	-0.132167671842248	1.14346978834116	0.257121045413634
EIF3H	-1.46257113129861	0.280550214262687	0.795449372394285	0.386571544641632
SELENOK	-1.40674819605586	0.425764424856197	0.0670420138665201	0.913941757333138
FAM91A1	-1.45935316294394	0.161119809938016	0.677610826977542	0.620622526028385
AGPAT1	-1.46075222965372	0.473124209961123	0.771889406878652	0.215738612813941
RBM7	-1.49424521794759	0.38764543282668	0.504922703542464	0.601677081578442
SNHG5	-1.48753625380218	0.554813308752285	0.317311078455922	0.615411866593966
MPLKIP	-1.39730769847281	0.00675298609919668	0.494448587188046	0.896106125185571
MCEMP1	-1.38542486144105	0.510037458841638	-0.0299109348858918	0.905298337485306
ZFP91	-1.48115780797387	0.453321713666175	0.704243365248877	0.323592729058825
ITGB5	-1.28903495724694	-0.291620895135052	0.744997634545611	0.835658217836375
SMIM7	-1.45029530356069	0.193930262723288	0.441356360913824	0.815008679923582
ARRDC1	-1.49929422364696	0.543074485137797	0.476007445188954	0.480212293320215
CHMP4B	-1.38711096700778	0.553693104853594	-0.0426680624508185	0.87608592460501
GPN1	-1.47027722217384	0.433571142079104	0.755967440347832	0.280738639746904
CCDC71L	-1.45333369977121	0.162094245553986	0.52751606796967	0.763723386247552
YWHAG	-1.49898437693197	0.454678330542924	0.499504687867199	0.544801358521854
AXL	-1.34276864357611	-0.182734788630867	0.762806557643933	0.762696874563041
LMAN1	-1.48415682755959	0.305677772056006	0.520562134277519	0.657916921226058
SPINT1	-1.47280793830885	0.313848693994278	0.405206117083462	0.753753127231104
DPP9	-1.32958887108563	-0.208452483694343	0.8235889439017	0.714452410878274
INHBA	-1.47747375750635	0.398527019097353	0.344301036677923	0.734645701731074
TCEAL7	-1.4314057281218	0.0577986757647743	0.733380277017723	0.640226775339299
CARD9	-1.40622071538745	0.0318994815394806	0.883561095271169	0.490760138576804
CRCP	-1.3231716427154	-0.195000708032591	0.587668725135166	0.930503625612829
B3GNT9	-1.45627763711827	0.16185428729788	0.734655168185538	0.559768181634856
RAB18	-1.42407991690288	0.0791008211934777	0.847496785437574	0.497482310271827
RAD50	-1.42174579302754	0.0362991884932372	0.786505288584897	0.598941315949405
CYBA	-1.45659536756167	0.710232529897063	0.15481138202491	0.591551455639694
HAUS1	-1.49599171997953	0.429970722591673	0.599844502130665	0.466176495257195
COPS2	-1.42491146887102	0.0654897909223118	0.823454958725981	0.535966719222728
TGFBR1	-1.46061200647554	0.212243251829902	0.769706016271147	0.478662738374489
GOLGA7	-1.34927986401646	-0.040946640970894	0.369996078563835	1.02023042642352
CD82	-1.45847077811295	0.312294174037252	0.816475785680431	0.329700818395273
DNAJC15	-1.40992628485144	0.057502059608809	0.893324689311624	0.459099535931002
UCK1	-1.34220132649302	-0.168693147236387	0.875107518209063	0.635786955520345
DDIT3	-1.39918445162306	0.16634967966563	0.259577178786642	0.973257593170788
GATC	-1.42095531574426	0.0395366058768743	0.802878917356058	0.578539792511323
MKRN2	-1.47374505713951	0.317157957606378	0.749523624637465	0.407063474895666
IMPACT	-1.40749779197436	-0.000181305127654976	0.585159911488075	0.822519185613941
UBXN2A	-1.40425308862077	0.182871403555676	0.96335548674457	0.258026198320524
NDUFA9	-1.33500844120199	-0.182068683869247	0.628457905698499	0.888619219372736
SCD	-1.31521847967004	0.830802188711349	-0.23874845469045	0.723164745649137
UBXN6	-1.40125572475315	0.232359021895934	0.197581495898931	0.971315206958289
ALOX5AP	-1.49154538107484	0.38417925495855	0.46833434420743	0.639031781908855
EXOSC5	-1.30130028905008	-0.069156903162125	0.259342213006024	1.11111497920618
MKKS	-1.30328213617381	-0.0964798871584704	0.304608672688008	1.09515335064427
DCTD	-1.46289791364875	0.176382011281224	0.618183095089784	0.66833280727774
GABPB2	-1.40631054160724	0.146939081687083	0.951936664641896	0.307434795278256
TBCD	-1.46344435990113	0.510504278412222	0.744489245039901	0.208450836449011
DDX19B	-1.48077314191323	0.289845522079105	0.511362152153326	0.679565467680803
RSPH3	-1.44871439218558	0.201175759931062	0.826967008051615	0.420571624202906
HSD17B12	-1.39317334059861	0.0548861529261323	0.952471367729073	0.385815819943402
FOXC2	-1.45149370411557	0.271795961462133	0.83829363403559	0.341404108617845
ZNF430	-1.36913581126573	-0.0789281330601333	0.91217139744787	0.535892546877992
SCO1	-1.3675427704741	-0.118924916795381	0.669441762619606	0.817025924649874
PRKAR1A	-1.34681766315531	0.587672602938434	-0.146056846326417	0.905201906543296
ALKBH4	-1.31647862442998	-0.0853498404888379	1.07309558181692	0.328732883101898
SLC31A1	-1.48209694051096	0.333761262776322	0.446389389943231	0.7019462877914
VCL	-1.35735213348578	-0.105774017968572	0.926547658847944	0.536578492606411
LAMA4	-1.2521929127552	-0.216313668634002	1.12602204660556	0.342484534783639
JUP	-1.45214941932776	0.684386370376751	0.130753779728609	0.637009269222406
KLF10	-1.35767778777237	-0.0276807346084329	0.379361783418665	1.00599673896214
HSPH1	-1.48721422548951	0.512687713364577	0.328369904015521	0.64615660810942
THOC7	-1.40161354608074	-0.0224225926703704	0.814578374919005	0.609457763832106
BFAR	-1.44320148016426	0.110615555185157	0.573986237716738	0.758599687262363
BCAP29	-1.33785322504834	-0.187045544209608	0.683377947381144	0.841520821876805
PSMD9	-1.40119609935126	-0.0359693259993887	0.682295877333097	0.754869548017552
UBE2E1	-1.43749052171183	0.112608980469326	0.809554108466189	0.515327432776315
NUDCD2	-1.41713471233236	0.0437172126574654	0.533934082085341	0.839483417589549
HIGD2B	-1.41783768447391	0.148158451559099	0.919218497942742	0.350460734972069
ARL8B	-1.4072613890095	0.0423648293716642	0.474663180521902	0.890233379115938
FAM177A1	-1.43063095866374	0.179383671923542	0.888593862285403	0.362653424454796
GNL2	-1.46369161419853	0.185682642520415	0.582103919292467	0.695905052385651
TFG	-1.49624729356788	0.399345315301442	0.539221127943448	0.557680850322989
SNHG12	-1.45486491528018	0.309572559895307	0.316047640289017	0.829244715095854
POLK	-1.30943767771803	-0.0544176490608492	1.10166627934677	0.262189047432104
SYDE1	-1.25088879156617	-0.266750407669306	0.432854048052589	1.08478515118289
UBA2	-1.47150555575992	0.216275997433822	0.634523840384283	0.620705717941818
SUDS3	-1.45094726468982	0.225202607238502	0.828291499352223	0.397453158099096
OTUD1	-1.38436877086823	-0.014957645008609	0.471362785232722	0.927963630644123
DOK4	-1.48379251699629	0.571680462569797	0.62273988262031	0.289372171806187
NR1D1	-1.47142825649085	0.423199138249604	0.29345329967216	0.754775818569078
FEM1A	-1.2752628802785	-0.213108074021752	0.412021747817597	1.07634920648266
TCEAL3	-1.25512674109876	-0.234215622254132	0.383610543810654	1.10573181954224
ADAMTSL4	-1.36203881010213	-0.109975487185823	0.578936103757025	0.893078193530925
GFM1	-1.25069382473377	-0.320021614589382	0.56199968051325	1.0087157588099
MYO1B	-1.27855544501718	-0.197475114769616	1.08222920055275	0.393801359234046
IL1RAP	-1.44853147606641	0.346688181730067	0.846331993006462	0.255511301329878
ELAVL1	-1.46805874118944	0.307953276747741	0.776325460132645	0.383780004309051
SMC3	-1.46742187375413	0.236577256366193	0.486552199433233	0.744292417954701
RBM42	-1.48688062347475	0.500668162767973	0.654676483647774	0.331535977059001
ABRACL	-1.35880730111703	0.275064802946218	0.0465263331730378	1.03721616499777
NDUFB6	-1.48385346723006	0.293393642835677	0.637073438485017	0.553386385909361
RWDD1	-1.48420782215923	0.408866194504184	0.376773692117548	0.698567935537496
ABHD2	-1.46428798854762	0.551855209929433	0.716071855020742	0.196360923597453
WEE1	-1.40738716383285	-0.0178473307779882	0.753213808417956	0.672020686192882
DNAJB14	-1.43750737514761	0.222739785430845	0.87768860971497	0.337078980001794
EPDR1	-1.47523873216249	0.315894627839205	0.740671883086039	0.418672221237242
RAP2A	-1.4822137735975	0.312928205996298	0.480951178668926	0.688334388932278
SERP1	-1.46610491374697	0.52399172330133	0.213976428744675	0.728136761700966
DUSP14	-1.39245926636186	-0.0498487338890125	0.817190741685174	0.625117258565699
FRG1	-1.39072402963253	-0.024846871745893	0.885758507572042	0.529812393806383
ZBTB8A	-1.3454198654195	-0.138779983818663	0.928058126356133	0.556141722882036
G3BP2	-1.29018686177368	-0.272979162047782	0.92150482897184	0.641661194849624
CPNE3	-1.45445920140526	0.240185542373478	0.818831275797672	0.395442383234113
VPS4B	-1.48837566909541	0.347480587937441	0.651608847697052	0.489286233460917
MPG	-1.47292988703714	0.425433170049065	0.748314027780737	0.299182689207339
PARK7	-1.46754716127528	0.270210365999353	0.430614854267806	0.766721941008126
PRCP	-1.35245945993697	-0.15985070225962	0.726489032553195	0.785821129643395
THG1L	-1.35321149767343	0.017721542188229	0.295765220964102	1.0397247345211
TARS1	-1.32028148392104	-0.00167802432079625	0.22333519701198	1.09862431122985
OPA1	-1.41147229979196	0.0631495209328497	0.891843413182962	0.456479365676152
CSNK1G3	-1.33614654637411	-0.0649156856548868	1.0389174864252	0.3621447456038
IARS2	-1.35912911376779	-0.110944228110377	0.56197365480429	0.908099687073878
PPP1R3G	-1.49936186034742	0.459368156802199	0.512874473488865	0.527119230056353
SNAPC1	-1.34924981702046	-0.164436550466913	0.815419384466558	0.698266983020812
ARL5B	-1.44924563741361	0.176953053814772	0.464375383257038	0.807917200341801
GNS	-1.4977235510993	0.422154300885696	0.528159015420665	0.547410234792951
SEPTIN7	-1.34756307207741	-0.0216617688933269	1.0354800607545	0.333744780216229
CNOT1	-1.32185201571076	-0.125271104530909	1.03172688617327	0.415396234068403
PNPT1	-1.45329112014206	0.244284042980633	0.825208284959278	0.383798792202152
SNAP29	-1.26811471740984	-0.237621829052325	0.435220940351933	1.07051560611024
UBA6	-1.39959353872332	0.0635957763131033	0.936930557487874	0.399067204922341
SMARCA1	-0.992295510682082	-0.708526532556716	0.667460262178711	1.03336178106008
PLEKHA3	-1.28185827483673	-0.305171754169008	0.746731431874833	0.840298597130905
PCDHB13	-1.46976231593563	0.38541121905129	0.769495011123865	0.314856085760477
RPN1	-1.40538756808554	0.181391024690252	0.960494548945057	0.263501994450236
ZNF639	-1.27654440469684	-0.315859167412274	0.758833343714239	0.833570228394874
MYO18A	-1.32232754943021	-0.0238754526148429	1.08828131352717	0.257921688517876
SMAD1	-1.27877157880535	-0.247416543216892	1.0266307866125	0.499557335409737
USO1	-1.28647127636483	-0.265427404559318	0.963492922157256	0.588405758766884
LMNB2	-1.49777639636439	0.429641738901706	0.505624232462235	0.562510425000451
KCTD10	-1.41744056791091	0.0415214065503828	0.833838708623448	0.542080452737086
IL13RA1	-1.10640143600535	-0.540444465932031	0.570692927737604	1.07615297419977
SERINC1	-1.3364662699955	0.0241642371515101	0.236504923801115	1.07579710904288
SLC25A24	-1.48019098966417	0.631427123843902	0.582708133253183	0.266055732567085
PPP6C	-1.40064284323946	0.0152192447197191	0.494887727665224	0.890535870854513
KDELR3	-1.36185069187141	0.0376584231922971	0.29658146021739	1.02761080846172
CSNK1A1	-1.47786403308229	0.624746790215403	0.602207180776944	0.250910062089951
PIP5KL1	-1.42357411404815	0.14669052329406	0.899882783000648	0.37700080775344
ALYREF	-1.42998295323524	0.813005588785032	0.0806289315680951	0.536348432882118
LHFPL2	-1.33540721837845	-0.123497638801681	0.991401090698945	0.467503766481181
MTHFD2	-1.47504024084573	0.596300971830846	0.642581454322336	0.236157814692546
ABO	-1.4983720119004	0.549375886997016	0.511717856909571	0.437278267993811
PPP2CB	-1.40817422860637	0.13358041754896	0.331595317093701	0.94299849396371
BLOC1S2	-1.4224636170376	0.379350821674878	0.141656371112409	0.901456424250314
CCDC90B	-1.47147767495658	0.392905008065506	0.761456997417151	0.317115669473919
CLIC4	-1.33378747415773	-0.0785210033857596	1.03595554860589	0.376352928937593
NUBP1	-1.49577265495265	0.532380496569646	0.39459571710492	0.568796441278085
COL5A2	-1.34536159750582	-0.175414059373634	0.722620246758568	0.798155410120888
OLR1	-1.49979903817738	0.521338904080396	0.481598711798313	0.496861422298672
TSR1	-1.35929369985689	-0.100131861998885	0.926350471164226	0.533075090691553
RBM18	-1.48857981475144	0.353318222304826	0.481355286199523	0.653906306247088
RALB	-1.42188476352094	0.0788565281430025	0.858814607177181	0.484213628200755
HEBP1	-1.32017067584171	0.0254410420486777	0.190013897078803	1.10471573671423
CCNB1IP1	-1.49498906050562	0.521832414868876	0.584511236813505	0.388645408823239
DNAJB9	-1.35483883153032	0.002722778800426	0.322295806061365	1.02982024666853
OGDH	-1.30230416444869	-0.196283904192063	1.01630844636448	0.482279622276269
FZD7	-1.32647052161295	-0.208176159083141	0.866238518140669	0.668408162555422
RRM1	-1.35912826921902	0.0285665796478211	0.300070567370203	1.03049112220099
MCAM	-1.37167042411311	-0.0316295433599716	0.959423547397768	0.443876420075315
MCUR1	-1.38367822543923	-0.0847094240143614	0.724766805192976	0.743620844260615
AGL	-1.31655762621182	-0.157486540180756	1.01583286516803	0.458211301224553
RPF2	-1.44709168417958	0.388110491984767	0.841400295272085	0.217580896922726
UBE2D1	-1.47994071255668	0.530485832097765	0.671740110186422	0.277714770272495
ATP6V1D	-1.25885327697426	-0.262601779289146	0.453387335144678	1.06806772111873
ALOX12P2	-1.49488553138638	0.38343728681268	0.537912680031829	0.573535564541873
DNLZ	-1.39106928554553	0.198052628450725	0.200240094189167	0.992776562905635
STMP1	-1.4171564025448	0.0133580737643626	0.757416813152662	0.646381515627773
TMSB4Y	-1.34513580058716	-0.123188650152696	0.954894968899343	0.513429481840512
GEM	-1.38956515267864	0.00292945649190445	0.925396313031629	0.461239383155111
BCL10	-1.46791886444718	0.771136047578126	0.410882434125091	0.28590038274396
SNX3	-1.45147558359208	0.185207630364021	0.802248581549223	0.464019371678838
OSGEP	-1.30478356026638	-0.249887706803435	0.892649597391997	0.662021669677821
TMCO1	-1.39886302272325	0.102844480963826	0.958471205825638	0.337547335933787
GRB2	-1.38354129699716	0.107184931757528	0.998582181185088	0.277774184054547
COTL1	-1.48753954552357	0.503127484305578	0.649615182033123	0.334796879184872
SSH1	-1.33360183092316	-0.110943384153669	1.01023291979536	0.434312295281473
ACTN1	-1.43645092019391	0.235321160325758	0.317831476038689	0.883298283829461
SERPINB5	-1.41782758207119	0.359839314416852	0.141301582911456	0.91668668474288
NHLRC3	-1.4477287344643	0.159519968508391	0.487749052543294	0.800459713412612
HAS2	-1.32820741281864	-0.051127071029601	1.06514645704469	0.314188026803548
TSG101	-1.32126574852849	-0.177099468814336	0.97317305226191	0.525192165080914
FEZ2	-1.36822378191303	-0.0536116614014212	0.949958992609308	0.471876450705144
PDZD8	-1.43718779048609	0.308783117150586	0.882397000386194	0.246007672949309
TAF13	-1.46844183647912	0.205364651549394	0.587823919717454	0.675253265212272
DACT3	-1.29112869320823	-0.228482110796339	1.01097678253434	0.50863402147022
DUSP5	-1.47743880020089	0.387082925629889	0.354254610081897	0.736101264489113
PPFIBP1	-1.13988530063976	-0.36284201457953	1.22035858396184	0.282368731257452
ARFIP1	-1.41607222453752	0.200766577778495	0.936247047779683	0.279058598979338
SULF1	-1.40217591856255	-0.00735674223312977	0.846993983865996	0.562538676929683
RTN3	-1.48441704182059	0.406624755503655	0.69755339628931	0.380238890027627
SKA2	-1.44611501293915	0.193793803076165	0.834776429960323	0.417544779902664
ANKLE2	-1.43759324431133	0.142849507038653	0.840683805212718	0.454059932059959
PI4K2A	-1.22456527369645	-0.296275224752233	0.402521540932505	1.11831895751618
EIF5AL1	-1.33621161928774	1.06640095184097	-0.00814818818197757	0.27795885562875
EIF2AK2	-1.44515101860166	0.216053138753098	0.380541701205671	0.848556178642886
NRDC	-1.34218704033481	-0.0282437558198807	1.04486519683294	0.325565599321757
FLCN	-1.35656398432657	-0.121015844794083	0.902295642326508	0.575284186794142
CPZ	-1.21003406730666	-0.427452507232073	0.897549280445724	0.739937294093008
C2orf69	-1.35246141126133	-0.159789812618337	0.725601320223156	0.786649903656518
UTP14C	-1.39115579169498	-0.0290705273390462	0.543801600936027	0.876424718097999
ZNF185	-1.43775606037903	0.155326073307369	0.43334726404905	0.84908272302261
ADH5	-1.43407347033083	0.264598148269701	0.276853886555061	0.892621435506063
EMP2	-1.45471748459807	0.186887972043609	0.483624887260658	0.784204625293809
KLK6	-1.37166451419007	0.120989580366265	0.224211497354366	1.02646343646943
AP1AR	-1.40415416846166	0.0177530261938195	0.87620581369805	0.510195328569792
SH3GLB1	-1.45229858111662	0.193608467224307	0.454424801828847	0.804265312063459
NDUFC1	-1.42169748647279	0.0277656944165078	0.753897445795917	0.640034346260359
CTR9	-1.32314306494956	-0.212584608942604	0.879377220756	0.656350453136167
C12orf43	-1.36145508553362	-0.0843874073547834	0.506024314200194	0.939818178688205
KDSR	-1.44159505500974	0.0900689225366581	0.68954427056914	0.661981861903942
DAAM1	-1.18126837260124	-0.327555359263549	1.1781086865427	0.330715045322086
PWP1	-1.3326411152065	-0.0465954806940266	0.321685066572319	1.05755152932821
LEO1	-1.40009401665056	-0.0406358258870776	0.709542846501803	0.731186996035833
AKAP12	-1.29195150041895	-0.170241300873843	1.0723260344458	0.389866766846994
PRELID3B	-1.4029860952018	0.611594765294439	-0.0192933356286193	0.810684665535972
TRIM21	-1.39772746143792	0.0963275789494118	0.342269954046575	0.95912992844193
AFG3L2	-1.48636178809747	0.332253280684188	0.661768977681976	0.492339529731304
WDR75	-1.46682133597359	0.311459814699772	0.782617128492617	0.372744392781195
PTGIR	-1.34918062013753	-0.140263167684207	0.58532223974541	0.904121548076324
RDX	-1.12826612434916	-0.540131911076083	0.981672861118857	0.686725174306389
CALB2	-1.43969140910412	0.190806406301177	0.86005307709063	0.388831925712318
IKBIP	-1.14133157272431	-0.421262434640816	1.16798175017281	0.394612257192314
GINS4	-1.43254848911264	0.107959050492491	0.833877176609498	0.490712262010654
ARCN1	-1.37757573424306	0.0155536574145258	0.385637451848381	0.976384624980149
SLAIN2	-1.26597944253177	-0.310079235928866	0.960027071129843	0.616031607330796
ATXN2	-1.05633942824522	-0.522219417490079	1.21677788930133	0.361780956433972
AP2B1	-1.36329366653652	0.067802654351845	1.03354642464918	0.2619445875355
AZIN1	-1.4260084575464	0.0375675312876471	0.669680121404219	0.718760804854527
NOL3	-1.48660549927833	0.661381717223847	0.490333086345217	0.334890695709264
KRT80	-1.42269062227644	0.0277314843331938	0.664111471950214	0.730847665993035
TTC9	-1.41379506666286	0.0362539316765559	0.528990448848703	0.848550686137603
COA6	-1.45914540818911	0.171102419748379	0.721775174780197	0.566267813660539
BCAS2	-1.37154641629205	0.378532307301713	0.00531706581545167	0.987697043174878
A4GALT	-1.34082855752232	-0.14607022069633	0.937624930339769	0.549273847878884
BAG3	-1.34716828867124	-0.144691191309361	0.585649193522439	0.906210286458164
MGST3	-1.45126580297185	0.132892376254015	0.718822857265792	0.599550569452046
COPB1	-1.41706762712181	0.0690336933768984	0.475830254302962	0.872203679441953
OSBPL1A	-1.333761489648	-0.169656580743766	0.928009894740084	0.575408175651678
NFIL3	-1.32895576296687	-0.175954511566677	0.564653216698673	0.94025705783488
SUGT1	-1.28234555094733	-0.238327424673528	0.493346996236048	1.02732597938481
MSANTD3	-1.17606427122311	-0.340552891066275	1.17713596197331	0.339481200316074
CRYBB2P1	-1.29685115239262	-0.160018946584805	0.388335223978177	1.06853487499924
SAC3D1	-1.35003684653263	-0.0511341649507663	0.389823773486634	1.01134723799676
ADGRA2	-1.33587668620131	-0.134790184220047	0.975993531221893	0.494673339199465
DSC2	-1.46654330785512	0.618887488719961	0.655094864226484	0.192560954908678
PELO	-1.41466489817089	0.0171474104710746	0.594112606835964	0.803404880863852
C19orf84	-1.431582581309	0.191515326206015	0.889300961377519	0.350766293725462
AMDHD2	-1.35946388686675	0.0156201947210222	1.02452361532686	0.319320076818874
ZIC2	-1.49798693069695	0.562679754775141	0.435818918480047	0.49948825744176
HSPB2	-1.30583389410275	-0.0559582162007814	0.254030945773169	1.10776116453036
GNGT2	-1.29031198679725	-0.115750443455771	0.294870074960896	1.11119235529213
C15orf48	-1.47349512412121	0.595124855544373	0.649982858593542	0.228387409983296
GTF2H5	-1.41888447909089	0.066798069307746	0.491332589100823	0.860753820682322
KIAA1586	-1.23891570547419	-0.375503939601777	0.909457734177632	0.704961910898333
TMEM192	-1.42629988617171	0.248578784326248	0.913178085002697	0.26454301684276
LSM6	-1.39547067596619	0.106215207898204	0.968888501903011	0.320366966164972
INIP	-1.45796254738945	0.341896364065858	0.8175039222661	0.298562261057488
TMX1	-1.49177772009383	0.589766930342946	0.351099265704122	0.550911524046768
FAM20B	-1.4759200108383	0.351906691100036	0.743829143203284	0.380184176534975
NRP1	-1.15530265202747	-0.515224123024474	0.882644988328502	0.787881786723445
CISD1	-1.34486893482113	0.00153553313855216	0.291500371287345	1.05183303039523
CLTA	-1.31647777600703	-0.185784203729219	0.523123350693741	0.979138629042506
ALDH7A1	-1.2951482175653	-0.171106524785203	1.0635529807916	0.402701761558904
GTF2H3	-1.35030076968362	-0.0181404052372563	1.03066187576209	0.337779299158784
SMIM3	-1.45593332971363	0.247670862539687	0.393218706117391	0.815043761056549
HOPX	-1.41625658034976	0.172693075652662	0.930949429451426	0.312614075245668
RAB5B	-1.44162608088214	0.199411988838188	0.386158991771981	0.856055100271969
DDX19A	-1.26930720905519	-0.224884313559612	0.413942567244687	1.08024895537012
LSM5	-1.42002009929652	0.032512002388431	0.594013064395731	0.793495032512352
PDIA4	-1.46313560125706	0.758279330636367	0.2185709577905	0.486285312830185
POLM	-1.44904485104423	0.297144275365395	0.848472609085926	0.303427966592908
THBS1	-1.46190100016547	0.675458272660853	0.172591010234515	0.613851717270097
MAN2B2	-1.416310289726	0.00671994189212908	0.688249309720736	0.72134103811314
TOR1AIP2	-1.49583471649417	0.5627011777558	0.538943509154312	0.394190029584054
C10orf95	-1.35119945804675	0.0363883486886643	1.05019798460111	0.264613124756975
UCHL3	-1.41233297857	0.883871988760519	0.0587428356002218	0.469718154209264
SCYL2	-1.23106622311145	-0.223739097757745	1.16110042941318	0.293704891456014
RAB23	-1.4003924031113	0.0417165570468006	0.91825299040638	0.440422855658123
OASL	-1.49573486828882	0.459757893281101	0.603941198274579	0.432035776733142
IPO5	-1.18452498702885	-0.426956796246065	0.564730850010398	1.04675093326452
COMMD8	-1.47549676719917	0.354700423681593	0.374650119812457	0.746146223705119
RARRES1	-1.39330938051822	0.111760806830557	0.976195752209485	0.305352821478176
TSPAN2	-1.38088031973596	0.0563468712485751	0.988456963663479	0.336076484823902
EXOC3L2	-1.31301866402212	-0.202738878733479	0.550371577804626	0.965385964950969
WASHC4	-1.19321430088948	-0.45920881718962	0.818601901129155	0.833821216949941
GPN2	-1.39684236128206	-0.0483036745455531	0.688848840242469	0.756297195585147
ERGIC2	-1.29936497886754	-0.254024778047915	0.634195412870424	0.919194344045031
LOX	-1.36319176180307	-0.105903792229747	0.894815886607992	0.574279667424822
TAF6	-1.45281024722062	0.368347396486852	0.830009763468738	0.254453087265024
SH3BGRL	-1.31912155089565	-0.058188424560482	1.08110947997166	0.296200495484466
SCRN1	-1.41862601726199	0.0186655337199489	0.760009997970407	0.639950485571629
EMC8	-1.24501067130128	-0.373724376755761	0.801400697171872	0.817334350885173
RND3	-1.25476546542688	-0.308239991074879	0.547987518738616	1.01501793776314
UBE2K	-1.4332246070221	0.061319544579324	0.663090017133171	0.708815045309609
RPF1	-1.28609789820155	-0.219395038388735	0.465898492609103	1.03959444398118
HPS4	-1.39249145443069	0.0637011554685467	0.959410304025308	0.369379994936835
SEC62	-1.4475958339835	0.426351522994179	0.193430802436193	0.827813508553133
NMB	-1.37851700991931	0.0869300210909607	0.286603050540112	1.00498393828824
PRKRA	-1.48392636088071	0.371635725125714	0.699766719659197	0.412523916095801
CSTF1	-1.13464068797211	-0.522055399189838	0.644326704103652	1.0123693830583
SNHG1	-1.4161707496	0.928069734919398	0.327793193104217	0.160307821576381
CTSD	-1.31858187351288	0.781871442240444	-0.234630791690925	0.771341222963358
FADS1	-1.45012703466742	0.151527825455762	0.773780423121698	0.524818786089957
PRPF4	-1.27582187834543	-0.266116936364604	0.533616656412073	1.00832215829796
CINP	-1.49264618498516	0.593551050183467	0.361461000424578	0.537634134377114
CNOT8	-1.45299762079536	0.296096965012574	0.835272189887268	0.321628465895518
ICMT	-1.35120405880381	0.411528503393795	-0.060914898995262	1.00059045440528
IFIT5	-1.34989798519355	0.137332082111779	0.145980173939556	1.06658572914221
BCL2L1	-1.27296256172233	-0.306104242235553	0.649639650049452	0.929427153908437
C1orf54	-1.27716551439826	-0.277860074548286	0.574301406179498	0.980724182767051
ERLEC1	-1.40194073456255	0.0530423458186963	0.921416049178765	0.427482339565097
CERCAM	-1.23662941407021	-0.314695681605503	0.485481962685609	1.0658431329901
UFD1	-1.19778061516885	-0.403822417592787	0.556176378977063	1.04542665378457
LOXL2	-1.37980550003249	-0.09323331028803	0.772034638353817	0.7010041719667
COG1	-1.47603972184741	0.310905954616981	0.734019647112699	0.431114120117729
KDELR2	-1.45850721401	0.405155155177137	0.249339837232241	0.804012221600625
PMP22	-1.33281360312059	-0.200527432073655	0.829237614450652	0.704103420743599
STAC3	-1.35903478205506	-0.0905514089185116	0.507796734944955	0.941789456028615
ZCCHC9	-1.36848512426415	-0.0706470108339013	0.511351258527142	0.927780876570906
INPPL1	-1.49520856496147	0.387314677536477	0.571614073273229	0.536279814151766
ECHDC1	-1.23152900443263	-0.200557876937148	1.17303164148658	0.259055239883198
BSG	-1.44607833617052	0.856978757425281	0.273035862008866	0.316063716736369
RGS4	-1.26091937012061	-0.342983546627466	0.85759472221162	0.746308194536456
TRAM1	-1.49973717515197	0.479542615654033	0.524739950684938	0.495454608812994
CANX	-1.26131243347876	1.14424803259896	-0.157031419019218	0.274095819899009
ZNF655	-1.48932917305703	0.332830197487505	0.543769539445193	0.612729436124337
MTDH	-1.48149317947855	0.33122144616085	0.444928757546534	0.705342975771178
CPD	-1.46846158683973	0.254626923509479	0.751983528363732	0.461851134966526
FERMT2	-1.20530071216155	-0.250986740963518	1.18850731985518	0.267780133269885
LLPH	-1.4125970946287	0.0755839859342284	0.439318331584339	0.897694777110129
CALHM5	-1.22941776562299	-0.253541287645341	1.14438459994205	0.338574453326286
KNSTRN	-1.28557145121857	-0.183234839782835	0.39159483386076	1.07721145714065
IFT22	-1.06830681817311	-0.614345024838303	0.660160085451557	1.02249175755986
BOLA3	-1.36680850433339	0.52043343251535	-0.0782145850002952	0.924589656818334
RIOX2	-1.44259464762483	0.116614433847915	0.777467163101903	0.548513050675012
GTPBP4	-1.40552084453571	-0.0234670612459718	0.676041156003247	0.752946749778432
CASP3	-1.43079023228318	0.0670127603211992	0.777816064312541	0.585961407649446
TSC22D2	-1.34245210673906	-0.0999281532415846	0.992857479989047	0.449522779991602
RARS1	-1.39187390740986	0.21222066579641	0.18866672147981	0.990986520133644
RAB2A	-1.34526830654857	-0.156222312257359	0.611801555732995	0.889689063072935
KREMEN2	-1.44425972950981	0.466562606731714	0.158328262638988	0.819368860139113
PLA2G7	-1.40867140285506	0.0126136019874197	0.84120201966639	0.554855781201252
RABGGTB	-1.45504541889764	0.143802487154932	0.690868172174429	0.620374759568283
ABCA1	-1.17818459087409	-0.341348262693288	1.172605612695	0.346927240872382
PALLD	-1.19062659544485	-0.452871910130649	0.937446431490576	0.706052074084919
PPL	-1.44711888138424	0.189255497004007	0.827576039092764	0.430287345287463
TMEM19	-1.3537219813673	-0.0741986210401178	0.980842989298076	0.447077613109345
ARFRP1	-1.32954580587052	-0.0461250385620713	0.311042843468505	1.06462800096409
UTP23	-1.28401573367727	-0.10755838125709	1.12677170430098	0.264802410633386
CARD6	-1.37998041007704	-0.0703221761296827	0.585472977733702	0.864829608473028
HM13	-1.27450082655036	-0.275468251415438	0.552990378857577	0.996978699108223
TRAF7	-1.42556629802275	0.271094499530392	0.239696319708479	0.914775478783881
HDGFL3	-1.16202920468494	-0.342739178332587	1.19962799517215	0.305140387845373
RAB22A	-1.39259509508614	-0.0251371009975993	0.874794904144448	0.54293729193929
ARHGAP23	-1.43147255614479	0.122714806376258	0.455125300875253	0.853632448893282
SREK1IP1	-1.38325573476097	0.091994898229241	0.995246805875452	0.296014030656283
RSAD2	-1.40721547456519	-0.0155102253847442	0.772312962377491	0.650412737572446
RSL1D1	-1.48728294825336	0.621359763539542	0.316793620918088	0.549129563795732
DARS1	-1.26573598444994	-0.333653358655999	0.73819378332484	0.861195559781096
ARFGAP2	-1.40811293813856	0.0330960027626581	0.499377101665864	0.875639833710035
ITGAD	-1.00854688741313	-0.706029406885638	0.772230172754329	0.942346121544422
CCT4	-1.44194162936866	0.563536536154126	0.109480575834571	0.768924517379962
DERL1	-1.10088430908503	-0.589472638778443	0.767969534854688	0.922387413008786
CHMP6	-1.17055501029731	-0.462683908222368	0.614147379139785	1.01909153937989
GDE1	-1.35636874894247	0.209505048834191	0.0945146974628982	1.05234900264538
LYSMD1	-1.45062907457015	0.239484850450888	0.834577710907733	0.376566513211524
PCDHB11	-1.42783583978998	0.13648045833739	0.878978503519538	0.412376877933053
DOLPP1	-1.46838305941102	0.343058025332582	0.347042288480064	0.778282745598378
ZFAND1	-1.39385383674875	-0.0539255059412366	0.668072966722474	0.779706375967515
CBFB	-1.39017013500111	-0.0545219949587353	0.824538708141635	0.620153421818214
ZNF136	-1.4331323428983	0.0602825381228912	0.678075947352625	0.694773857422784
SFT2D1	-1.37907814497909	-0.0660201269438013	0.880077395524743	0.565020876398151
DCTN6	-1.34175489740644	-0.146476023416863	0.93229480705006	0.555936113773246
COL8A1	-1.25804683533986	-0.337722059702544	0.675363454852177	0.920405440190228
KPNA3	-1.14311112186179	-0.532581466804007	0.784549397434265	0.891143191231528
NUDT21	-1.34654132787179	-0.0927475432761117	0.986522795734917	0.452766075412987
RAD17	-1.41611826834895	0.041118518462636	0.533217404464355	0.84178234542196
RP9P	-1.18064833090079	-0.426977942215042	1.06025829501958	0.547367978096248
ABHD4	-1.47354752963487	0.261184619140245	0.719160124163255	0.493202786331373
NABP1	-1.46586413403891	0.237185159837279	0.756042573991573	0.472636400210055
PTPN11	-0.614521568958497	-1.00958409185731	1.18904328387222	0.435062376943587
HIC1	-1.29024313255249	-0.264509955315717	0.609033797844222	0.945719290023983
COPB2	-1.49235789811515	0.599941039594318	0.532041780172937	0.360375078347877
DHRS9	-1.38604598380251	0.403044520024598	0.026051644034916	0.956949819742997
POLB	-1.25131764326372	-0.226638833541759	0.357755651767247	1.12020082503824
RPAP3	-1.25734385066538	-0.348915869720273	0.742677348315374	0.863582372070282
TOMM70	-1.45044464509841	0.124349635805541	0.63581229999654	0.690282709296331
HFE	-1.4782376829762	0.630039469723439	0.594603527004794	0.253594686247972
H2BC20P	-1.43087330581002	0.219582520135767	0.313436207627738	0.897854578046512
HOXA10	-1.15156398040117	1.25395811451233	-0.270567947918443	0.168173813807285
CNN3	-1.44561724113724	0.104543404480125	0.667223987350103	0.673849849307011
CSGALNACT2	-1.23143746974178	-0.226470302638157	1.15879421919517	0.299113553184767
TPM4	-1.32836128678801	0.804723482822028	-0.212932682051509	0.736570486017494
SLC20A1	-1.46617142609015	0.781294522551847	0.290515278488163	0.394361625050148
WARS1	-1.43729932432175	0.172242920081233	0.404143465512086	0.860912938728428
SETD3	-1.29731354533616	-0.255619777758961	0.927852165008339	0.625081158086786
RBM3	-1.3903439598443	0.911314539142687	-0.0071783085236384	0.486207729225244
ADAT1	-1.31574087338003	-0.239947968735888	0.802000576326375	0.75368826578954
TXNDC9	-1.38852851191386	-0.0716346940664373	0.709848608168002	0.750314597812298
BLVRA	-1.24625960716883	-0.32821181896565	0.56403865039204	1.01043277574244
SUZ12	-1.23833298986637	-0.361612081477492	0.63285582035089	0.967089250992967
ARPP19	-1.37460146278087	0.253209549176805	0.103751851479469	1.0176400621246
MAP1LC3B	-1.42230744041076	0.561822440378789	0.048680006576825	0.811804993455136
RPN2	-1.48661068804251	0.369580400759648	0.680007238484027	0.437023048798834
CALM2	-1.17465398602331	1.22142060080761	-0.27559965392142	0.228833039137119
RAB12	-1.41259514844665	0.0241729547571239	0.552555668289327	0.83586652540021
STAM2	-1.3633563655935	-0.036799475225503	0.982643868224355	0.417511972594653
NDFIP1	-1.406014518111	0.0222861631020618	0.8725218947039	0.511206460305037
MRS2	-1.18552939259757	-0.469924995737984	0.786339141917375	0.869115246418182
CREBL2	-1.30699562008385	-0.159355810318629	0.423922650481079	1.0424287799214
PDP2	-1.38081110109086	-0.0632955285762509	0.87474974609873	0.569356883568383
SCFD1	-1.29708825934229	-0.181909353385064	1.0483305286663	0.430667084061058
MED29	-1.37342938767229	0.501358420522041	-0.0549215233901312	0.926992490540383
PNKP	-1.26491458631647	-0.273940412191013	0.503993527542594	1.03486147096489
YARS1	-1.26139496669845	-0.306185709862087	0.575849889712574	0.991730786847964
DPYSL2	-1.30013410673194	-0.230505763234474	0.971583348925948	0.559056521040464
PLSCR1	-1.43024986251307	0.173295803551712	0.369259801963917	0.887694256997456
PICALM	-1.17170366861163	-0.466606861141547	1.00267345763633	0.635637072116853
NRAS	-1.49236977987472	0.366209598844999	0.515097837743489	0.611062343286228
UXS1	-1.39399326178803	-0.0345910871121163	0.846881053736257	0.581703295163891
TERF2	-1.47007601704093	0.324656813887933	0.769536786997334	0.375882416155669
LAMP1	-1.28073654361761	0.797711678791138	-0.309265868422196	0.792290733248664
PIGF	-1.46370097032596	0.47490619912448	0.761966088668087	0.226828682533394
PYM1	-1.37569192087862	0.134489148619908	0.221169134801647	1.02003363745706
HAUS3	-1.47904284692458	0.497023264256325	0.69499373846877	0.287025844199484
HADHA	-1.37435208849146	0.127344297447573	0.225116175264	1.02189161577989
EREG	-1.46410210031076	0.267490275074446	0.412679860488462	0.783931964747856
SEC11A	-1.37490018382417	-0.00396589735555272	0.407477440127273	0.971388641052459
CDCP1	-1.45508633652229	0.282111846948437	0.826489414029173	0.34648507554468
YWHAB	-1.03303036452899	1.3041928810544	-0.447962947694026	0.176800431168613
TRIR	-1.36130479065646	1.02646359180445	0.0311076370722075	0.303733561779802
CMTM6	-1.37509627609449	0.905022851128592	-0.064595860826885	0.534669285792787
FKBP7	-0.618428300245644	-1.0755245864801	0.961114758815799	0.732838127909939
RAC3	-0.841333684356858	-0.890324091453405	0.856847866746226	0.874809909064035
KLC3	-1.15692741962572	1.26736435128367	-0.212075708053349	0.101638776395403
ATP1B3	-1.4797932047071	0.477812119382992	0.70089627319497	0.301084812129132
SEPHS1	-0.940396061960605	-0.783766245951767	0.948677592516923	0.775484715395447
CDKN2AIP	-1.38569311835611	1.0033602940362	0.187073258369455	0.195259565950453
COPZ2	-0.780054054633109	-0.94748265998438	0.892059086388091	0.835477628229395
ADGRF1	-1.44180325164326	0.353072215692274	0.863642638777789	0.225088397173201
MTX3	-0.346101927138919	-1.2277773043557	1.0460037287336	0.527875502761019
PAPSS2	-1.11406555551123	-0.554118784431471	0.660323912299484	1.00786042764321
PRR15	-1.26877177758181	1.17543259634204	0.000733295105139979	0.0926058861346307
MAGED1	-0.621998916694695	-1.07106378714758	0.974416167127725	0.71864653671455
MAP7D3	-0.894814233599865	-0.83291559012948	0.783137174486391	0.944592649242952
CHRM2	-1.1667590939916	1.1966532691284	-0.336075830612894	0.306181655476067
AGAP3	-0.531187502882978	-1.14271578510575	0.91133027829669	0.762573009692037
UFSP2	-0.986459058612283	-0.67774827065478	1.13439722221714	0.529810107049923
GRHL1	-1.13034020811166	1.30005803141503	-0.179140561790954	0.00942273848757927
EPAS1	-1.01263590580403	-0.690272361820696	1.00660616378717	0.696302103837552
POMGNT1	-0.339251373395528	-1.2514281230021	0.959207878838622	0.631471617559012
PDLIM4	-1.49468579692122	0.485280565589937	0.402311989573183	0.607093241758095
CDCA2	-1.06267777277436	1.33651054502063	-0.29015365430867	0.0163208820623962
GALNT5	-1.49736579269152	0.560489576933148	0.517827353670724	0.419048862087652
FDX1	-1.046094228962	-0.550798656131916	1.20296730808042	0.393925577013496
ZNF542P	-0.968147709574353	-0.737806370257251	0.675224246398089	1.03072983343352
KCNC4	-1.47245510396266	0.347393843549516	0.760409462370357	0.364651798042784
MYH10	-0.969749493028679	-0.664412073162907	1.19317951055782	0.440982055633766
SPNS1	-0.597820270908577	-0.978063314399698	1.25926892930884	0.316614655999436
FAM89A	-0.899099024695353	-0.818664581478576	0.707136385567133	1.0106272206068
SSC4D	-1.02888453389103	1.24465863743305	-0.537388076393457	0.321613972851439
RWDD3	-0.49124069764325	-1.1584629826399	0.992011910825586	0.657691769457563
TMEM184B	-1.08016454674293	-0.576405138983886	0.574424540848619	1.0821451448782
SCN1B	-1.03268400823229	-0.619974275397167	1.12927792937009	0.52338035425937
CD99	-1.28153423510082	-0.253087731553378	1.00823038284997	0.526391583804226
ADAMTS4	-1.16297639529336	-0.462327802208851	0.575026300397834	1.05027789710437
PURA	-1.38212454023151	1.00997290799223	0.171276124866358	0.20087550737292
TMC7	-1.49144120687513	0.435779128015772	0.64718024481001	0.40848183404935
TPM2	-1.46303471285123	0.685446722116629	0.179783614686643	0.597804376047959
LINC01686	-0.893805390450006	-0.724427200737215	1.23747291994084	0.380759671246387
TBL1X	-0.80471454228019	-0.888108950410497	1.10221568390378	0.590607808786915
PCDHB1	-1.46526110752031	0.589011701319368	0.685277076711827	0.190972329489121
EMP1	-1.46712710204664	0.755198866121917	0.465032519653557	0.246895716271169
QKI	-1.03276179122629	-0.619361530207455	1.1302315498163	0.521891771617443
PTDSS1	-1.22248074276124	-0.411376921498544	0.788960738647439	0.844896925612351
CYSLTR2	-1.42072041998901	0.92632835799962	0.272270977783362	0.222121084206028
MAP3K9	-0.989954629942436	1.3212617915655	-0.496844531120628	0.165537369497564
ACTR10	-1.16480166633331	-0.4960533542981	0.735695129319406	0.925159891312008
OR10H1	-1.49704291427267	0.487593390066267	0.580951489139683	0.428498035066729
NOL9	-0.603490909056972	-1.09086780330628	0.919222521418488	0.775136190944762
SSR3	-1.42726187066512	0.758055409392488	0.0479353871904813	0.62127107408215
HMMR	-1.45936722067797	0.771415751639838	0.205183729243654	0.482767739794479
COX15	-1.38224966987828	0.0458891973956089	0.356450886101901	0.97990958638077
MTHFD1L	-1.20048676051518	1.19460851423894	-0.253697544785575	0.259575791061813
PRCC	-1.10113644853663	-0.564242774850441	0.62973070712347	1.0356485162636
FBH1	-0.370229207268241	-1.23464431058968	0.961770145658212	0.643103372199713
RNF19B	-1.32734443248768	1.00317572845642	-0.137292117536709	0.461460821567968
TMEM213	-1.35397515248278	0.957138085844451	-0.0947521868731847	0.49158925351151
NOL11	-1.02536225351529	-0.609238905571273	1.16479139263104	0.469809766455535
GFRA4	-1.24445071414405	1.16843868390228	-0.165960339526573	0.241972369768336
ZNF791	-1.43973534981222	0.234194260532313	0.872632094201671	0.332908995078241
COQ7	-1.02907168063175	-0.67771623382659	0.741256340750331	0.965531573708011
GSPT1	-1.4816420362024	0.64263612003571	0.278452913591872	0.560553002574826
CILP2	-0.805035993610442	-0.854839939413605	1.17891623980333	0.48095969322072
NUAK1	-0.898659327657458	-0.782354410936563	1.12984179099799	0.551171947596032
DCLRE1B	-0.971881202926752	-0.742778385804507	0.727525240583285	0.987134348147978
LOXL1	-1.11142080326484	-0.559111392115152	1.00378811609806	0.666744079281925
POFUT1	-1.17253248012696	-0.433053273145977	1.07544617306655	0.530139580206385
HOXC10	-1.20040944226357	1.19107516731961	-0.260204107073981	0.26953838201795
NRIP3	-1.42509551607987	0.608970333220663	0.0439007137861142	0.772224469073096
RPUSD2	-1.26005499920365	-0.279646943523597	0.497162550504989	1.04253939222226
ZNF385A	-1.06635714939492	-0.61722958356876	0.661962991689084	1.0216237412746
FOXO1	-0.781066175485699	-0.847418602146929	1.23007649441427	0.39840828321836
VPS37B	-1.47886318728856	0.258058720096463	0.634770211629073	0.586034255563011
DYNLRB1	-1.26130320375244	0.867079205696668	-0.341210208822913	0.735434206878697
PLVAP	-0.558806441689579	-1.10937328159429	1.01521756275807	0.652962160525801
ECE1	-0.844823767019338	-0.813690613256455	1.18199322018501	0.476521160090782
G6PD	-0.370588939924626	-1.23984480563474	0.92500892411846	0.68542482144091
ARF5	-1.27888066191118	0.818563688774181	-0.312276708699576	0.772593681836562
TMEM11	-1.28276422776871	-0.182822821398531	0.381283174387902	1.08430387477934
PEA15	-1.41908468865946	0.299755276545269	0.192311841508862	0.927017570605332
USB1	-1.23068610680092	-0.371755162054434	0.979126221675108	0.623315047180246
ADAMTS2	-1.1887447698621	-0.373314403510579	1.11830380575606	0.443755367616622
VDAC1	-1.37319854276383	1.01525905792882	0.0801910249658039	0.277748459869211
EMC10	-1.43797640959018	0.43743936547341	0.153617791010969	0.846919253105794
INO80E	-1.4973321769509	0.418458869678571	0.5607054063319	0.518167900940425
SYF2	-1.43424364539164	0.542483034279777	0.0915931131491085	0.800167497962754
PPP3CB	-0.489418033975182	-1.16924671784637	0.923533547235073	0.735131204586483
MRFAP1L1	-1.41373497346037	0.934974743594952	0.318658027380568	0.160102202484848
C15orf61	-1.33024239730364	-0.201553667055185	0.674706770756295	0.857089293602533
MESP1	-1.11885711022039	-0.536872507670313	0.61667011957461	1.0390594983161
CCL23	-1.46951643870376	0.419557121897852	0.286981786174589	0.762977530631313
GM2A	-1.26943152078747	-0.3214414460547	0.695986464630639	0.894886502211542
S1PR3	-1.14003023232013	-0.538949491848237	0.825741088531458	0.853238635636905
SOCS1	-1.36924747176738	-0.104853460953574	0.854694703066513	0.619406229654447
RHOBTB3	-0.818555397111644	-0.869384652341916	1.11743536335041	0.570504686103149
MTMR14	-0.323411704034645	-1.26121163419281	0.949210556048163	0.635412782179301
HOXA11	-1.24525726651329	0.838344633266056	-0.37261818833288	0.779530821580115
LAYN	-0.867057949070541	-0.771351870626534	1.21356099005691	0.424848829640166
RBPJ	-1.05017567786103	-0.507144299962149	1.24088988192016	0.316430095903023
FBN1	-1.08365880328927	-0.613489717895376	0.916240399135574	0.780908122049072
SNX9	-1.04622659926735	-0.503630823245618	1.24965857223173	0.300198850281231
PHF20	-0.620019166189906	-0.945164408395573	1.28126034634942	0.283923228236066
MGRN1	-1.25982910538093	-0.159408618761186	1.1456817352245	0.273555988917617
CCDC88A	-0.883214193582176	-0.779142826402873	1.17114447400447	0.491212545980584
PDGFC	-1.17304122960328	-0.449321544068013	1.04145724205058	0.580905531620715
ANKIB1	-0.867140847866977	-0.809472947380482	1.14433254051387	0.532281254733584
CREB3L2	-1.15246058603844	-0.50045208623041	0.992772534897601	0.66014013737126
UNC5B	-1.16359700997136	-0.423635384445883	1.11526952183575	0.471962872581492
ZEB1	-0.497452159630946	-1.09808622958074	1.1678209514991	0.427717437712582
MSRB3	-1.17525693149152	-0.447383374796754	1.03730519594669	0.585335110341585
EFEMP1	-1.31986154252109	-0.060333837455597	1.07859202275088	0.301603357225809
SEMA3C	-1.22432297000947	-0.403634652534879	0.894568270819073	0.733389351725274
USP47	-0.815231480758591	-0.789802559386256	1.2627030775292	0.342330962615647
CFDP1	-1.0979774069202	-0.526245510816032	1.12712037381257	0.497102543923663
PACS1	-1.07154534499287	-0.530710131057313	1.17962874538891	0.422626730661277
SPART	-1.08059515043227	-0.48921441050918	1.2096590344817	0.360150526459744
IFT57	-1.04529208788289	-0.596405443999596	1.14028546098625	0.501412070896239
NAALADL1	-1.17250788405335	-0.312513550915726	1.20344249723507	0.281578937734003
DLGAP4	-1.28519208855754	-0.261241185709945	0.978529085023707	0.567904189243779
VGLL3	-1.16962500207565	-0.388152197502047	1.1449352664393	0.412841933138391
PHLDB2	-1.09022981821303	-0.470480556039579	1.21171266864136	0.348997705611253
RBMS2	-0.819362809854674	-0.80476679270897	1.23756245827784	0.386567144285797
KCMF1	-1.27295974920432	-0.226464116401239	1.06920490339409	0.430218962211472
LRIG2	-1.34147449135588	-0.0179164553292954	1.05128215011202	0.308108796573157
CLDN11	-1.39732159549551	-0.0309003276263133	0.82949856416959	0.598723358952234
SSC5D	-1.40791388732182	0.215760626940269	0.957055258110445	0.235098002271099
ITGA11	-1.16772697677602	-0.348137777346249	1.18588729250134	0.329977461620927
EXOC5	-1.37922615265304	0.0828879771569845	1.00215953285671	0.294178642639347
PAPSS1	-1.02268506075562	-0.634441807286166	1.12736448094153	0.529762387100269
ANKRD50	-1.1177852559845	-0.49300994384521	1.12956324343386	0.481231956395848
LBH	-0.406712321830355	-1.18181999090641	1.09105660606388	0.497475706672893
SNAPC3	-1.20687134171574	-0.354139299730396	1.09647194046135	0.464538700984792
CTSC	-1.077089418376	-0.494317709232552	1.21047892020578	0.360928207402767
ITCH	-0.900770637899576	-0.650078470008331	1.30619934752475	0.244649760383158
TYRO3	-1.14226308528984	-0.430522544716763	1.15589116648616	0.416894463520437
BCAT1	-1.08250200017037	-0.600300112784047	1.00251858894447	0.680283524009944
PIK3C2A	-1.10041109802878	-0.500195354065581	1.15941986160118	0.441186590493178
HNRNPLL	-1.25125995135298	-0.357862110133297	0.880870728325283	0.728251333160992
CDC5L	-1.0192255952723	-0.565774514197063	1.23122873599336	0.35377137347601
RAB31	-0.914829594137273	-0.790876088891927	1.05642824173598	0.649277441293218
USP9X	-0.843148358436757	-0.87766341316255	0.998628898036944	0.722182873562359
PIGX	-1.41630262192126	0.0189839945732932	0.792138771102347	0.605179856245619
PIP5K1A	-1.38253480155035	0.0635659540814425	0.987140860942035	0.331827986526871
BMERB1	-1.16127891557852	-0.372767995027196	1.17679494049108	0.357251970114635
ARL3	-1.23268027756113	-0.355469455022006	1.00974940501396	0.578400327569176
ANGPTL2	-1.14360636874773	-0.533659927965036	0.81913392273461	0.858132373978156
PTPN12	-1.05659407459506	-0.582361298132984	1.13679213850133	0.502163234226715
AMOTL1	-1.05296488829261	-0.483951896057871	1.25631026790998	0.280606516440496
PPFIA1	-0.963357785418876	-0.754289268993151	0.976793383926839	0.740853670485186
G2E3	-1.2510858136769	-0.273182796293054	1.07714069298057	0.44712791698938
HOXA4	-1.43373201732444	0.14036482796221	0.856815546452543	0.436551642909693
ORAI2	-1.15454791478988	-0.459128008901536	1.08454787393544	0.529128049755984
KLHL24	-1.37299654056224	0.100596661252066	1.02042649060829	0.251973388701884
SPTSSA	-1.36387262067911	-0.0758135887367948	0.94092632832926	0.498759881086644
NMT1	-0.718901477698997	-0.929638322742987	1.1849023429027	0.46363745753928
RANBP2	-0.809758429211432	-0.83408400983911	1.2075934693955	0.436248969655051
BAG2	-1.38844020684949	-0.0116145916559201	0.914529350124272	0.485525448381135
MICAL2	-1.38909081994805	-0.0649317570663357	0.794538074401918	0.659484502612467
LARP6	-1.33445502919867	-0.200920468438497	0.758420035061695	0.776955462575468
BTBD7	-1.33339024018859	-0.197850461580759	0.838341114235166	0.692899587534181
CWF19L1	-1.32654336708848	-0.133375507050574	1.00997024919902	0.449948624940032
ICE2	-1.05160852251473	-0.613097472599772	1.08984860856942	0.574857386545082
FBXO32	-1.23201868666526	-0.389760286634001	0.897876139513131	0.723902833786135
RIOK1	-1.20431043414545	-0.270585261130553	1.17833407938915	0.296561615886858
PGM3	-1.18266343607022	-0.459859409098383	0.964257702948341	0.678265142220258
KLF13	-0.761612155744497	-0.938698837395957	1.06609840591962	0.634212587220834
SPSB1	-0.928580512741753	-0.732410643993448	1.16356243993228	0.497428716802919
ADGRF5	-1.23788344808312	-0.227263786885628	1.14649844765525	0.318648787313498
RBM23	-1.14229866732887	-0.404847197126451	1.18248755574151	0.364658308713807
PRICKLE1	-1.23499551292271	-0.281480328829304	1.10874142887142	0.407734412880588
MBTPS1	-1.09913610198539	-0.517395090797618	1.13812587037935	0.478405322403652
RBBP5	-1.33553303309094	-0.147901655304424	0.958728150972135	0.524706537423231
DENND6A	-1.18166639464516	-0.407084517428145	1.09092393194721	0.49782698012609
DYNC1I2	-0.666194438762418	-0.973156290127911	1.18396673038037	0.455383998509956
N4BP1	-1.365562051412	-0.0141783748252348	0.992523013811198	0.387217412426037
ZCCHC8	-1.23029979189976	-0.268153963279289	1.13117847519314	0.367275279985923
LIMK1	-1.13486461780257	-0.539757351646098	0.740965433909228	0.933656535539446
ARHGAP35	-1.03382080896086	-0.632607129318131	1.10017063056322	0.566257307715774
BLMH	-1.06076355251208	-0.568239340721442	1.1499560070544	0.479046886179131
RBL2	-1.36209250797921	-0.087754620640573	0.93225756788822	0.517589560731559
GOSR2	-1.25296003748318	-0.248083643863858	1.09835770962714	0.402685971719895
GALNT1	-1.14395093671411	-0.528107941294808	0.750625074455456	0.921433803553465
UACA	-1.20302679744629	-0.399941567242721	1.03388413750877	0.569084227180233
BPGM	-0.94688955497948	-0.608707029298212	1.28913749298575	0.266459091291952
IFRD1	-1.2500293375345	-0.191637204594915	1.14598067360318	0.295685868526234
COA8	-1.28032290762592	-0.177530476644436	1.09402115734688	0.363832226923476
UBE2V2	-1.28463759250927	-0.251993941874983	0.998084208169383	0.538547326214874
DCP2	-0.894422665896884	-0.815801032923723	1.0449067642614	0.665316934559209
CENPL	-1.4431763603527	0.18717034539206	0.844143817967719	0.411862196992921
KIAA0319L	-1.0746063685999	-0.589235870294355	1.07049683463904	0.593345404255213
C11orf58	-0.509192426184323	-1.07239905267012	1.20308662093945	0.378504857914998
WBP1L	-0.998369413975436	-0.720110451755224	0.922930301251744	0.795549564478918
FSTL1	-1.42491432604349	0.0405804314197812	0.762103440360135	0.622230454263583
C6orf89	-1.4121477719492	0.0443061417696722	0.868826565885026	0.499015064294497
LUZP1	-0.411912809745376	-1.18025765103892	1.08747528361524	0.504695177169067
HINFP	-1.19118596745978	-0.307785167926673	1.17544744918638	0.323523686200078
CDC123	-1.11588021655298	-0.572826874306632	0.864538874483215	0.8241682163764
RIN2	-1.02630901458726	-0.68661469115679	0.792445208104242	0.920478497639801
NDUFAF7	-1.3808318455908	-0.00789779024880636	0.948290041540747	0.440439594298855
PFDN1	-1.16590288328109	-0.500610125655906	0.859969463584825	0.80654354535217
ZNF543	-1.08605986479975	-0.533539516722093	1.14465673179047	0.47494264973137
TNPO1	-0.978569571368946	-0.681867758113994	1.14560088670806	0.51483644277488
ATF1	-1.35682679797468	-0.0201355658662444	1.0129830490706	0.363979314770319
RAVER1	-1.4861427345295	0.380811812101081	0.685864395765572	0.419466526662849
RFTN1	-1.11659602492333	-0.571352096777574	0.877032099634507	0.810916022066393
GPR161	-0.909693536583792	-0.764431537904746	1.14263962313147	0.531485451357066
LYSMD3	-1.44339775508192	0.361165084335802	0.857777767873168	0.224454902872953
SINHCAF	-1.36038296611778	-0.0465048089509296	0.98409392086959	0.422793854199117
RILPL2	-0.94411883916503	-0.647104858207497	1.25599130765353	0.335232389718994
TAOK2	-1.18358280862636	-0.349954289763619	1.15458017494324	0.378956923446729
SLC16A11	-1.29200458629483	-0.20202225791791	0.452180375548874	1.04184646866386
SNX10	-1.32447261857229	-0.159814278440599	0.49854759187428	0.985739305138605
TMED5	-1.19675657347093	-0.444458993718849	0.712358908858234	0.928856658331545
AQP7	-1.22177610631326	1.13904942187802	-0.279890224612788	0.362616909048039
SERTM2	-1.38474859032941	0.893570449647454	-0.0402213652239823	0.531399505905939
SLC22A18	-1.37263645515035	0.275449357404096	0.0805726894194419	1.01661440832681
PLPBP	-1.16622123328431	-0.490652659801753	0.7131710503048	0.943702842781261
DCAF11	-1.34151626984	0.0979200617589172	0.164917378422303	1.07867882965878
RAB8A	-1.30189097723881	-0.150264600462152	0.388348220772614	1.06380735692835
EMC9	-1.34253313165004	0.0861913543422717	0.180410623470505	1.07593115383726
PRG2	-1.18299500932623	-0.407990270627721	0.505277490073253	1.0857077898807
POLR1E	-1.12477450767554	-0.55283445181421	0.733755764163988	0.943853195325761
MT1B	-1.25441481842155	0.994136493703267	-0.319451591578662	0.579729916296945
DCTN3	-1.37135628932506	0.132756860639798	0.210219483023674	1.02837994566159
CAV1	-1.03692553378565	-0.645371558015225	0.62525593724104	1.05704115455983
UBE2DNL	-1.35288923121297	-0.135232025664322	0.595483056581835	0.892638200295432
COQ5	-1.21442099027456	-0.401674499702346	0.978278380168437	0.637817109808478
OGFR	-1.33508876210845	-0.0417595311295027	0.322406027152575	1.05444226608538
TTC32	-1.12991276036134	-0.530768405343537	0.653350347531078	1.0073308181738
INKA1	-1.2473175209353	-0.309312491359944	0.516612611176355	1.04001740111889
SEL1L	-1.24711909255837	-0.322862164439482	0.552575678369234	1.01740557862861
NAIF1	-1.14447636539645	-0.489794227908571	0.577494651846985	1.05677594145803
CENPW	-1.44453116705151	0.561277921874366	0.118959104642308	0.764294140534842
SPANXA2	-1.26857912159572	-0.268866280127626	0.507429040374432	1.03001636134891
TMEM126A	-1.44422698149871	0.506906858695281	0.138531786171689	0.798788336631738
C6orf15	-1.30065163591109	-0.0815824259180973	0.274965538701293	1.10726852312789
LRIF1	-1.28214089756462	-0.17910204285124	0.372556035139767	1.08868690527609
MYD88	-1.32483116328177	0.65941577808796	-0.209788576044555	0.875203961238366
TMEM41A	-1.08781507226615	-0.59067352333001	0.667341455159705	1.01114714043646
PRR18	-1.44854043774571	0.446997240141085	0.184243812354043	0.817299385250582
HEXA	-1.09968111612576	-0.594912103046666	0.825411189183667	0.869182029988767
PTAFR	-1.36756900459508	-0.0906448437123869	0.558307749270846	0.899906099036618
MTG2	-1.34625564838009	-0.174843372295644	0.751762900677492	0.769336119998244
DPF2	-1.18940200406227	-0.46183757269381	0.759540823275049	0.891698753481027
NTPCR	-1.26211060950027	-0.326225730523603	0.654083521297303	0.934252818726564
RSC1A1	-1.49865915471032	0.446065824863453	0.503170285258989	0.549423044587879
PPIAL4G	-1.34225272985565	0.159875120578316	0.104470636930215	1.07790697234712
AMOTL2	-1.2128920110713	-0.404143195770328	0.637989282152322	0.979045924689306
SLC39A5	-0.919871030733055	-0.664705497861925	1.27007613586979	0.314500392725186
MIS18A	-1.15977467841135	-0.461929815571949	0.559276405644843	1.06242808833846
FN3K	-1.32099103260114	-0.221329558467498	0.680002422811272	0.86231816825737
RFC4	-1.37022763239669	0.0957704519260128	0.249166930490523	1.02529024998016
C14orf28	-1.48483621996713	0.463365501932171	0.682276312715753	0.339194405319219
PEX6	-1.25285153781442	-0.344030584063542	0.662445241447706	0.934436880430259
MAB21L3	-1.28462728479655	-0.124794818969355	0.291840818623941	1.11758128514196
ELP2	-1.18434337410421	-0.472684386926149	0.805823109714272	0.851204651316081
GCLM	-1.14665171223573	-0.49122360568572	1.04540116762807	0.592474150293374
PPIAL4D	-1.42715605729566	0.212112060222065	0.307465250053817	0.90757874701978
SIAH2	-1.33596098777125	-0.170596155118467	0.593203622411514	0.913353520478203
SVBP	-1.36739275998004	-0.000988628249987431	0.372740657398694	0.995640730831332
CCDC127	-1.1906066918051	-0.396330596906406	0.505204196120111	1.0817330925914
C5orf24	-1.41054434854699	0.573927268581292	0.0114866736114631	0.825130406354239
GYG2	-1.44351900495953	0.135813176647151	0.507633222136735	0.800072606175665
NSFL1C	-1.32872895844695	0.0383299099393203	0.197737056110479	1.09266199239714
TMEM254	-0.683227286803926	-1.0111083889275	1.0414274700321	0.652908205699325
MCM4	-1.38943747147253	0.215733470213278	0.17811489599404	0.995589105265213
C4orf46	-1.21128491234204	-0.334944023808416	0.43756313030924	1.10866580584121
ALKBH3	-1.32546335326258	-0.0506988357472523	0.304893580367494	1.07126860864233
NCBP2	-1.33878459601405	0.553468909212997	-0.151845420153592	0.937161106954647
TBL3	-1.2702316711459	-0.236705544205494	0.441176995992987	1.06576021935841
GPR4	-1.10012156028193	-0.565335960388485	0.628702502324548	1.03675501834586
DEGS1	-1.36603465205361	0.0341568367155327	0.315344139881842	1.01653367545623
LYRM7	-1.1538885796169	-0.512800819904351	0.924585282005796	0.742104117515453
NIPA2	-1.46991012096213	0.298188611326923	0.407000278052745	0.764721231582462
NOA1	-1.28354309837126	-0.278439114235981	0.615017376399911	0.946964836207325
ALG5	-1.36091617587916	-0.129455654338089	0.846537529890502	0.643834300326746
TFAM	-1.42572083983657	0.595649660016969	0.0489669572780154	0.781104222541591
KLHDC7A	-0.880219717222093	-0.850378219078607	0.81741616661349	0.913181769687209
TARS2	-1.3978204561005	-0.00927251512434535	0.536129822560187	0.870963148664656
ZBTB3	-1.4437977034762	0.156058904769126	0.467860588734122	0.819878209972958
RAB11FIP5	-1.29712312079047	-0.105939677844744	0.300310895285283	1.10275190334993
TAS2R31	-1.29658565669258	-0.252166075016006	0.607100729873301	0.941651001835287
USP5	-1.21768984027976	-0.340335607012765	0.472678363613669	1.08534708367886
UGGT1	-1.12656118193772	-0.557094863055717	0.802101595608808	0.881554449384627
CEP57	-1.40743434392066	0.0495418106408151	0.461301934549166	0.896590598730679
ATPAF1	-1.3313624034416	0.000377560965583525	1.07884075055571	0.252144091920305
C17orf107	-1.45693787153445	0.188748570474553	0.771123778767513	0.497065522292382
TMEM223	-1.30770642412319	-0.178112579059771	0.465104927854984	1.02071407532797
MCM6	-1.3655404800954	0.0326533676818146	0.315773534975468	1.01711357743811
RNF139	-1.02304187484604	-0.679147055535295	0.703749594372486	0.998439336008851
UBE2F	-1.34953621963767	-0.150732428229773	0.626383123779922	0.873885524087525
BNIP1	-0.908597797669075	-0.819832155768808	0.798677863310853	0.929752090127032
MED8	-1.34067140630787	-0.175961985247274	0.654516074714181	0.862117316840962
UBL7	-1.39938206944254	-0.029434871452577	0.614147593803613	0.814669347091508
ZWILCH	-1.15898315803883	-0.478946105908116	0.611645397252126	1.02628386669482
PCMTD2	-1.33923877866171	-0.138853837455136	0.521353617961701	0.956738998155145
SNX18	-1.19177869013044	-0.460821104233537	0.856001946589716	0.796597847774255
DCAF6	-1.11029439764185	-0.580471588507214	0.823539509587152	0.867226476561913
ECE2	-1.2904983250155	-0.190534495920692	0.423040765220043	1.05799205571615
