# Supplementary material for: Stage-resolved gene drivers of pancreatic ductal adenocarcinoma progression and therapeutic vulnerabilities
Source: iScience. 2026 Feb 27;29(4):115164. doi: 10.1016/j.isci.2026.115164 (PMC13091467; doi:10.1016/j.isci.2026.115164)
Supplement: Table S3. Differential Gene Expression of Cluster C3 [file mmc3.xlsx]

## Sheet: Annotation
Suplemental Table 3
Differential Gene Expression of Cluster C3
Gene	Resected	BL_LA	Primary_Meta	Liver_Meta
UBE2W	-0.940375983411276	0.184011741931482	1.32575514055419	-0.569390899074402
NFE2L2	-0.886067572011123	0.141258100701643	1.35157781344546	-0.606768342135988
UBE2H	-0.793535605351415	0.277694205319412	1.29718510246085	-0.781343702428848
PAFAH1B1	-0.712313280909356	0.0480927300549439	1.39740422759894	-0.733183676744527
ARID4B	-0.922466083872736	0.092347526002609	1.36268258185809	-0.532564023987967
AGO3	-0.954888632017647	0.166168726646081	1.32965031138826	-0.540930406016695
YAP1	-0.930519552578313	-0.137208657046943	1.4128650666682	-0.345136857042945
WWTR1	-0.88291141154598	0.0104856345488182	1.39532553116508	-0.522899754167924
LAMTOR3	-0.655012896050767	-0.451908101362683	1.48997000924908	-0.383049011835634
DEK	-0.599230552037379	1.02454567963788	0.653593674859013	-1.07890880245951
LRRFIP1	-0.912152883824687	0.435666158651983	1.20381374197431	-0.727327016801613
GCC2	-0.527208410738385	0.857863176230966	0.817387167757097	-1.14804193324968
TGOLN2	-0.529864867212595	0.881743935148405	0.793560702261331	-1.14543977019714
EPB41L1	-0.62685940510916	0.37580788568676	1.22877149085628	-0.977719971433882
PTPRG	-0.395954667718006	0.850780085552199	0.776569379266274	-1.23139479710047
CASP8	-0.667263360786671	0.916899961831146	0.792486133963719	-1.04212273500819
IPO11	-0.57275242621604	1.21332564159301	0.384918512679823	-1.02549172805679
ZFP30	-0.591490182243912	1.17267200729132	0.45308024152951	-1.03426206657692
CERS6	-0.580268420027973	0.859041319600226	0.831818834170302	-1.11059173374256
N4BP2L2	-0.916376823191691	0.511808784954021	1.15529704022066	-0.75072900198299
GALNT7	-0.791540231259747	0.752770757294478	0.969660674067171	-0.930891200101905
CYSTM1	-0.660410045845311	0.751668631864361	0.953042017897285	-1.04430060391634
C6orf62	-0.515301478684591	0.772203331822127	0.897504023542477	-1.15440587668001
TENT4B	0.210687042620254	-1.32892296114383	1.0903189328483	0.0279169856752757
CD34	-0.267437628636573	-1.20900107990133	1.17230337467982	0.304135333858092
B4GALNT3	-0.705073780193345	0.758239342176052	0.95487806284548	-1.00804362482819
SCAF11	-0.150121990605745	0.438339530795663	1.02716984074916	-1.31538738093908
PATJ	-0.151029899901825	0.394257156383705	1.05994710122412	-1.303174357706
UGGT2	-0.681874998681614	0.958977762695322	0.749428112665405	-1.02653087667911
AKAP6	-0.507977056953704	1.05423438180741	0.587496298094756	-1.13375362294846
ABHD18	-0.83056774884062	0.761425304332737	0.964086790087897	-0.894944345580014
LIMA1	-0.377981798039211	0.70270536930867	0.912489884463713	-1.23721345573317
SGPP2	-0.473341159776565	0.561684495970867	1.06410546351803	-1.15244879971234
NCOR2	-0.188126026828434	-1.18811643730852	1.23856027019176	0.137682193945202
AOC3	-0.00263324950412621	-1.31678989699083	1.10446921142056	0.214953935074405
UGT1A9	-0.702712558885444	1.10643142834089	0.572901848244984	-0.976620717700428
MBD5	-0.493013213747928	0.78572371885115	0.877543299260472	-1.1702538043637
GAPVD1	0.538768188914298	-1.29812150259248	0.986430591982508	-0.227077278304324
LRIG1	-0.584974215862748	0.767093987042487	0.92205120809427	-1.10417097927401
UGT1A6	-0.713516699447732	1.07052965768361	0.621846894541109	-0.978859852776994
GSAP	-0.756449115297363	0.662835526711034	1.04281182653737	-0.949198237951034
LINC00665	-0.472604364832985	0.95357237654164	0.695379157993371	-1.17634716970203
FANCA	-0.632723616086099	0.907016303972157	0.795421082751076	-1.06971377063714
PPIG	-0.741967432227488	0.74973698824805	0.967544219643726	-0.975313775664275
AHNAK	-0.458775836673912	0.429473231879026	1.15584544746209	-1.1265428426672
RAF1	-0.896169749109199	0.397957214008003	1.22747275602375	-0.729260220922552
ARHGAP42	-0.608906182531714	0.971229887589492	0.718923291416996	-1.08124699647477
ITFG1	-0.595843739209043	0.935406437927954	0.755511474871792	-1.09507417359071
DLG4	0.155458387361248	-1.23758475804615	1.19631806528805	-0.114191694603149
MYO6	-0.434600140799833	0.13842796595102	1.32028518256185	-1.02411300771304
DIO2	-0.306209285283452	0.307197368215834	1.18522623802926	-1.18621432096164
EFNB3	-0.294100162058941	-1.21115104196745	1.14868598541869	0.356565218607706
KIAA1217	-0.227254012984763	0.319205853470877	1.14613054861949	-1.2380823891056
MAP4	0.574142896725013	-1.17449019597866	1.04539988166299	-0.445052582409339
EGLN3	-0.379231020641633	0.660480036217285	0.95033824372122	-1.23158725929687
MMS22L	-0.672385296670975	0.888760399042229	0.82310023286716	-1.03947533523841
CXCL17	-0.6144750719881	0.653697742529304	1.02784521236637	-1.06706788290757
PAPOLA	-0.644459037743208	0.731782728252472	0.967613061444926	-1.05493675195419
PLAUR	-0.565058528591138	0.967405617505793	0.710937644078805	-1.11328473299347
RNF145	-0.467203227567863	0.354739283544002	1.20722222294983	-1.09475827892597
UHMK1	-0.456091966533779	0.65321373901437	0.984458834871295	-1.18158060735189
DOCK7	-0.693165508502935	0.264626466680183	1.30001156112421	-0.871472519301455
EFS	0.40763889490252	-0.952596965503796	1.21532045975092	-0.670362389149642
CA13	-0.643314276059266	1.18329611694009	0.451177176334651	-0.991159017215474
PLAGL1	-0.845411972070033	0.698524441884038	1.01857714941216	-0.871689619226163
THEM4	0.302024534901683	-1.08688346568388	1.23488532231362	-0.450026391531428
LINC00649	-0.725093724255405	0.815320665991137	0.904997273241922	-0.995224214977651
RUFY3	0.490479718784152	-1.07259234639663	1.13945119483153	-0.55733856721905
CLCN3	-0.1896069550626	0.370781245356129	1.09477322388713	-1.27594751418067
CCDC91	-0.848860595171075	0.509419698066593	1.16025495069591	-0.820814053591424
SGIP1	-0.913058342250734	0.195791244468561	1.32578250521978	-0.608515407437607
ZNF713	-0.525017677280958	0.830135737750907	0.844607600784834	-1.14972566125479
DDHD2	-0.670614616702365	0.733146753617892	0.971434469951157	-1.03396660686668
IDUA	0.300846643664166	-1.2960315893477	1.10364398812381	-0.10845904244028
CLDN10	-0.729877554995991	0.858040890373873	0.864043233628735	-0.992206569006619
CDK5RAP2	-0.059910777935207	-1.17037621307723	1.27462328231662	-0.0443362913041792
OSTM1	-0.511026182582299	0.790085377467382	0.879214806199176	-1.15827400108426
XRRA1	-0.723432137285606	0.40136252101825	1.22491676836304	-0.902847152095689
SLC8A1	-0.527267949157473	0.685996832182382	0.978652436158654	-1.13738131918356
NUMBL	-0.133101695513664	-1.26092872427855	1.15564484548872	0.238385574303487
FUT10	-0.518798753724299	1.0322759570985	0.618882544225325	-1.13235974759953
FER	-0.812665402735957	0.429544852378407	1.21177483225441	-0.828654281896865
TMPO	-0.694295214187483	0.822615297468427	0.893186605619725	-1.02150668890067
GK5	-0.879836096600459	0.128327044306514	1.35734448253878	-0.605835430244837
ZNHIT6	-0.0392251419466079	-1.22714241196346	1.22086545022794	0.045502103682134
STX8	-0.464636032473925	1.07592794667797	0.542780088201455	-1.1540720024055
ZNF836	-0.899147359680354	0.412186979751668	1.2189469278629	-0.731986547934212
RREB1	-0.913639526223073	0.246755236293923	1.30349558199968	-0.636611292070534
EVC	-0.811567467280196	0.704239129439319	1.01273815161602	-0.905409813775138
RTKN2	-0.859010142735724	0.432877800255011	1.20903906195312	-0.782906719472408
SPARCL1	-0.113057582768732	0.32769092710756	1.08784082854312	-1.30247417288194
MYO15B	-0.651869364770043	0.328252017438566	1.26066099553954	-0.937043648208061
ERCC4	-0.0131743427735471	-1.30880673304827	1.11543216771858	0.206548908103242
C1GALT1	-0.6333570031438	0.709953338429802	0.984416764420538	-1.06101309970654
ELK4	-0.356138409266653	0.485133145375142	1.08212625016832	-1.2111209862768
SUPT5H	-0.28883816267516	0.684380021707415	0.890799192374707	-1.28634105140696
PLEKHM2	-0.521269593253649	-0.994998853132413	1.30068389495653	0.215584551429535
ZMYM2	-0.349001497655772	0.353222419138761	1.17122303174108	-1.17544395322407
RC3H1	-0.462290519280054	0.157532217011247	1.31750409400242	-1.01274579173362
ECM2	-0.397155143428133	-0.820635177510595	1.45367887971196	-0.23588855877323
SSU72	-0.543016385245619	0.386670316117314	1.20586918719627	-1.04952311806797
GLB1	0.157639579523857	-0.974651414453599	1.32813905466239	-0.511127219732652
TBC1D2B	-0.793419725468218	-0.440146510975121	1.45818473405916	-0.224618497615813
DIRAS3	-0.189114685768808	-0.767510407048694	1.45749527363449	-0.500870180816987
STK4	-0.384981803872874	0.0503830408853942	1.34909301698632	-1.01449425399884
ZFP64	-0.443017318080396	0.969532100952072	0.665487528553799	-1.19200231142547
MSI2	-0.621138118133614	0.382059933620366	1.22399335934249	-0.984915174829243
CARM1	-0.718286211199995	0.711761556043587	0.997606111331062	-0.99108145617466
WDR27	-0.244228186871251	0.452095201733075	1.06104678711782	-1.26891380197965
SLC35G1	-0.669277789815854	1.1143689925248	0.555656139582288	-1.00074734229124
ANKS3	0.554768357555916	-1.30354666757306	0.971324526777495	-0.222546216760349
EPC1	-0.187968159612791	-0.862403403200869	1.43877434611622	-0.388402783302559
SFI1	-0.180975095239638	0.491793803163457	1.001544131593	-1.31236283951682
METAP2	-0.761076121357248	0.140112579440154	1.36127521935535	-0.740311677438271
ESCO1	-0.141240664159397	0.356793786292237	1.08165979591542	-1.29721291804826
ZFAND3	-0.614411472556359	0.835041804707119	0.86458607380744	-1.0852164059582
KPNA5	-0.57123584013381	0.352653507404898	1.23299842374314	-1.01441609101423
ACAD10	0.189748490543502	-0.945806577239489	1.32238954484035	-0.566331458144368
EDARADD	-0.871893762269782	0.606321666876987	1.0911468969241	-0.825574801531307
PTPN21	-0.707366104954639	1.06480797423875	0.628104581377425	-0.985546450661538
CCND2	-0.502079356995365	0.606004559042224	1.03782512369385	-1.14175032574071
RUNX1	-0.729679865426598	0.852742793453305	0.869281293762676	-0.992344221789377
VMP1	-0.732126104906996	0.400928925428988	1.22588194276804	-0.894684763290026
HLTF	0.387219997899087	-1.05132815108046	1.20505177773651	-0.54094362455513
ATF2	-0.405497173825851	0.349851248544822	1.19221720674572	-1.1365712814647
ZNF714	-0.915515408736125	0.217893720857116	1.31602743113138	-0.618405743252367
ZNF487	-0.638129402473297	1.19255216947108	0.435851687521527	-0.990274454519311
ACOT9	-0.239301502740183	-1.03121841416015	1.36745287819984	-0.0969329612995076
ARID1B	-0.931990131947873	0.122103673619747	1.35059830612096	-0.540711847792834
ELL2	-0.165695416416413	-1.14440577994662	1.28936040712642	0.0207407892366121
STK39	-0.182834307706231	0.164668920068775	1.22137200995472	-1.20320662231727
TRIL	-0.44051124047693	-1.03997966960345	1.30081011072661	0.179680799353766
NTM	-0.727602827855075	0.498411461530758	1.16243054579875	-0.933239179474425
FNBP1	-0.365504082602108	-1.02965461973378	1.34294135319095	0.0522173491449322
ABHD17C	-0.843668267645779	0.717409706079262	1.00269741445064	-0.876438852884122
SLC25A53	-0.623774645684697	1.08977107950209	0.577781607555535	-1.04377804137293
DMBX1	-0.737575095426881	1.04601055420764	0.656423585549707	-0.964859044330475
KIFC3	0.325321319958303	-0.946910191341612	1.26062093716448	-0.639032065781163
FAM76B	0.213810146450663	-1.38475565237185	1.00450754601509	0.166437959906098
ELF1	-0.765555858395256	0.0535857357420132	1.39463853309337	-0.68266841044013
PDE5A	-0.795017937722466	0.445713937164078	1.20136494032479	-0.852060939766408
LIPH	-0.576908441303843	1.13597489034845	0.501638988125618	-1.06070543717023
GLIS2	-0.460276006712077	-0.681795341663487	1.48513020631807	-0.343058857942492
EXOC7	0.468459465626067	-1.35384490039881	0.969805623069594	-0.0844201882968468
KIF26B	-0.359612448907525	0.422312175063469	1.12847031383608	-1.19117003999202
LINC02135	-0.563845684784772	1.19589102367426	0.409298655224176	-1.04134399411367
HEG1	-0.789298518048274	-0.527780686577706	1.44311164510233	-0.126032440476345
LINC02593	0.163605641900489	-0.959280272093972	1.32962739203008	-0.533952761836601
GDPD1	-0.250754098588028	0.548553319283289	0.989491677835225	-1.28729089853048
MPRIP	-0.602408126171182	-0.916123124649856	1.32709231118033	0.191438939640703
NFX1	-0.501467980546736	-0.602334478848186	1.49438016988497	-0.390577710490045
LAMA3	-0.713495396624652	0.123241198591654	1.36786563118949	-0.777611433156494
S1PR1	0.251142297685793	-0.539180893808186	1.28523102110763	-0.997192424985236
COG6	-0.52787979971404	1.01633885880784	0.641519338622188	-1.12997839771599
GULP1	-0.632379045485594	0.569493060438864	1.09769743527731	-1.03481145023058
EPB41L2	-0.630553418242881	-0.701091621543832	1.44820147824697	-0.116556438460264
SEMA3D	-0.708924701959531	1.09725731605901	0.586234564208077	-0.97456717830755
FBXO25	-0.222458791542588	-1.01342166532147	1.37944806243415	-0.143567605570089
NUFIP2	-0.502399611104844	0.948502148154114	0.711944605511136	-1.15804714256041
MRAS	0.253534705220784	-0.896658333840448	1.30261226784385	-0.65948863922419
C22orf31	-0.224998898547596	0.416517761205257	1.07845279669387	-1.26997165935154
CASC9	-0.496553062659706	0.934343895169736	0.725722531649688	-1.16351336415972
ST3GAL5	-0.705901358077915	0.533744806449454	1.13536394118799	-0.963207389559523
TEF	0.034012568012232	-0.821075409760195	1.3972605572136	-0.610197715465641
NEK9	-0.614153763193333	-0.529945804791825	1.49060590323818	-0.346506335253034
DOCK1	-0.413803702006702	0.158283270014163	1.30484720450994	-1.0493267725174
TRMT5	-0.560177363334499	0.847922981879732	0.8374093030457	-1.12515492159094
IGSF22	-0.665408579835128	0.681488685994511	1.0148664206109	-1.03094652677028
ZFYVE28	-0.493455151104013	1.14099219516211	0.465213959625115	-1.11275100368321
SRPK1	-0.600097728662884	0.43364489356086	1.18730556987332	-1.0208527347713
TNFRSF11A	-0.55729066389853	1.19038984912281	0.415567827570955	-1.04866701279523
NVL	-0.320570932985221	0.566975173307408	1.00494146665613	-1.25134570697831
TOM1L1	-0.8852566462326	0.36641211092993	1.24620061392728	-0.727356078624605
CDK17	-0.659249136404825	0.702466087982017	0.995986266467112	-1.0392032180443
CBX8	-0.604615455669112	0.968924812587561	0.720415043099458	-1.0847244000179
INF2	-0.0107113999783208	-0.0768223061540841	1.26649996465128	-1.17896625851887
OR7A5	-0.585564843668261	1.22603083571215	0.368557197092171	-1.00902318913606
TTC21B	-0.547362164231992	0.453374338037783	1.16288582431425	-1.06889799812004
RNF24	-0.684800325550665	-0.0202529837634394	1.42072332341403	-0.715670014099924
BACH1	-0.400230003469237	0.646254611007995	0.970584255368547	-1.2166088629073
LATS2	-0.575503027532775	-0.631038055562594	1.48154058690216	-0.274999503806797
SLFN11	-0.651133358382471	-0.891034200118023	1.315575750989	0.226591807511495
LRRK1	-0.641452510753534	0.384043894549321	1.22595527430339	-0.968546658099174
CDKL5	-0.219332179822211	0.374608431898372	1.10547356784709	-1.26074981992325
SRSF4	-0.414940859980797	0.3571665862172	1.19047811030013	-1.13270383653653
TMPRSS7	-0.583118115299084	1.25437639904089	0.320579388778184	-0.99183767251999
DNAJB4	-0.579497388130796	-0.803295573766338	1.42038235549651	-0.0375893935993841
ITM2A	-0.0327245910724998	-1.22839867276552	1.21994684491231	0.0411764189257074
SLU7	-0.67511972104741	0.642994503295773	1.04811285381946	-1.01598763606784
NEDD9	-0.321242662255846	0.203142832635936	1.25248243418784	-1.13438260456793
SYNE3	-0.481901420054165	0.961625190551666	0.689648890981433	-1.16937266147894
GFPT2	-0.329628751087159	-0.769005785947536	1.47031565740117	-0.371681120366484
PPP1R12A	-0.484024793414203	0.022047217537885	1.3839246663054	-0.921947090429085
PLXDC1	-0.251863420553877	-0.238961778245968	1.41993535312502	-0.929110154325175
FOXP1	-0.0404320735399328	-0.330463265598657	1.37296137501058	-1.00206603587199
TNRC6B	0.147972123809266	-0.335124797854416	1.28695024295845	-1.0997975689133
TERF2IP	-0.768122001832113	0.156203330975174	1.35437883158018	-0.742460160723244
ZBTB20	-0.134962112970744	-0.42745171786612	1.43031865898332	-0.867904828146455
MED13	-0.263125769503809	0.0624628506683368	1.30588743452043	-1.10522451568496
MYCBP2	-0.08165384715756	-0.455786201531737	1.41788726299402	-0.880447214304729
ASAP1	-0.517391095008598	-0.621102119156587	1.4907820684282	-0.352288854263012
GXYLT2	-0.563160921948799	-0.254222434084286	1.47737379975296	-0.659990443719869
SPAG9	-0.701624491705777	-0.335079103250128	1.48221586862763	-0.445512273671725
WNK1	-0.726306091562307	-0.202405194629637	1.46442045899449	-0.535709172802548
RBFOX2	-0.145545949113232	-0.387624300964952	1.42555633266548	-0.892386082587298
JMJD1C	-0.432457889377544	-0.501496314655921	1.49783751756429	-0.563883313530821
ETV6	-0.548554975745042	-0.196788527316834	1.46413710721649	-0.718793604154607
TP53TG5	-0.451500106459981	-0.101578984737912	1.42390198248759	-0.870822891289699
CUX1	-0.86898040303367	-0.298420285994578	1.4423056693516	-0.274904980323354
MAP4K5	-0.461911524542852	-0.14950477627912	1.44091102190771	-0.829494721085737
USP34	-0.50021338014757	-0.412070702096605	1.49629904548174	-0.584014963237568
BBX	-0.352312045580866	-0.566221784054961	1.49208270567984	-0.573548876044018
ATRX	-0.316916610533101	-0.506795219396013	1.48504552500161	-0.661333695072496
TNRC6A	0.180618807828805	-0.470356770776822	1.30766030214515	-1.01792233919713
PAM	-0.629216647776529	-0.300235589286394	1.48502124019874	-0.555569003135816
TBL1XR1	-0.70628477092151	0.150957404567456	1.35566633680543	-0.800338970451372
CMIP	-0.832720313157822	-0.0613577042746323	1.42251949584872	-0.528441478416273
SLC44A1	-0.936280981243282	0.10798651485819	1.35454102710253	-0.526246560717435
ABI2	-0.629115428696099	-0.174784323057042	1.46273656799606	-0.658836816242923
TRIO	-0.655649986029947	-0.0521840281557204	1.43022677365757	-0.722392759471905
ARID5B	-0.899366316465436	-0.201850328358949	1.42926002369366	-0.328043378869278
STON1	-0.921129909490098	-0.0329386609982735	1.39771645512083	-0.443647884632462
MBNL1	0.00287182629140629	-0.235708931365855	1.32416987080154	-1.09133276572709
PDS5B	-0.908489736568717	-0.143155861582333	1.42057795155823	-0.368932353407177
TCF4	-0.634571110768425	-0.50536059089969	1.48980497707018	-0.349873275402064
SH3PXD2A	-0.674239646328534	-0.303462900127416	1.48267219092185	-0.504969644465906
PRRX1	-0.865817813241797	0.0601982085433653	1.38317305549168	-0.577553450793242
ANKRD17	0.11474575964073	-0.329555822380172	1.30221771314305	-1.08740765040361
CHD9	-0.557824919779016	-0.583657159281134	1.4917961439852	-0.350314064925048
SDCCAG8	-0.776992450167777	-0.115622982407451	1.4424334370392	-0.549818004463976
ENAH	-0.57391929040231	-0.369307218367236	1.49371665011907	-0.550490141349527
ASH1L	-0.105204893178441	-0.255992170915673	1.37604160457834	-1.01484454048423
RSF1	-0.206402760000773	-0.156209736654695	1.37864757549242	-1.01603507883695
MAP4K4	-0.636260547351866	-0.398759590656921	1.49232542631591	-0.457305288307123
REV3L	0.0866936300257301	-0.436159170733367	1.34545611731225	-0.995990576604613
MECP2	-0.904513331658924	-0.207273949646102	1.42791934647017	-0.316132065165145
PYGO1	-0.586511948421947	0.015645415024212	1.4018594075318	-0.830992874134067
SMARCA2	0.119338686961247	-0.371991650475411	1.31280524890479	-1.06015228539063
BAZ1A	-0.519172597570895	0.0809536837478565	1.36538350939701	-0.927164595573974
TUT4	-0.168317287171797	-0.619958909432597	1.46105668947674	-0.672780492872345
RSBN1L	-0.906437649595688	0.0280953881903846	1.38570133953716	-0.507359078131854
HS2ST1	-0.674807540847541	0.329267167644546	1.26284331267378	-0.917302939470786
MACF1	-0.654346940583731	-0.435187297468474	1.49052069938591	-0.400986461333706
FOXN3	-0.600530757592507	-0.13813011718726	1.45272162619151	-0.714060751411743
RB1CC1	-0.931725220896351	0.0662465198907258	1.36894787973143	-0.503469178725806
AAK1	-0.0259417338680318	-0.316663990424648	1.36301625102246	-1.02041052672978
ADD1	-0.939206602892916	0.277100486272419	1.2854937381738	-0.623387621553305
ROCK1	-0.624838222578302	0.0355349955421539	1.39798187073923	-0.808678643703082
RASAL2	-0.702252608391448	0.0391548212919433	1.40053412177998	-0.737436334680479
CHD1	-0.0672484534453652	0.0559080285312734	1.22883979089585	-1.21749936598176
SSPN	-0.69166382043442	-0.294548205816647	1.4801560203671	-0.49394399411603
BRWD3	-0.157470210774362	-0.343924993099938	1.41929080673637	-0.917895602862065
LCOR	-0.783744327515911	0.281607329778063	1.29518807024313	-0.793051072505284
GLG1	-0.891973479935883	-0.319769722034914	1.43290540990725	-0.221162207936454
ATXN1	-0.932974621445728	-0.0428028432361342	1.39663936977086	-0.420861905089004
CRISPLD2	-0.334041191109415	-0.00994432159050606	1.36135278944267	-1.01736727674275
TRIM33	0.0374408527332739	0.0363852337533207	1.18671867254956	-1.26054475903616
TRIM44	-0.140800769050211	-0.41223400871043	1.42919135249514	-0.876156574734503
PUM1	0.240254789851765	-0.438700760100005	1.26758270658988	-1.06913673634164
CREBBP	-0.400765350697518	-0.314566121640114	1.47224766028616	-0.756916187948526
UBR5	-0.664117148630198	-0.370985821955931	1.48853007747336	-0.453427106887234
FNDC3A	-0.531977209302673	-0.0156713381426131	1.40669566805297	-0.859047120607686
RAB3GAP1	-0.164868851705411	-0.213810433434389	1.38420456376287	-1.00552527862306
PLEKHA5	-0.298192421996912	-0.0984342823578724	1.38632336901577	-0.989696664660985
CDK6	-0.841501092177801	-0.253629789833096	1.44975500456895	-0.354624122558051
STAG2	-0.725758743171916	-0.332119198731694	1.47852262038987	-0.420644678486259
CUL5	-0.772410887591849	-0.0415150240101458	1.42441571360414	-0.610489802002142
VPS13C	-0.183201523672142	-0.490962697941586	1.45470103783479	-0.780536816221061
ANKH	-0.384509450540964	-0.0457747179071284	1.38934073113961	-0.959056562691515
XRN1	-0.193151166068845	-0.585729634447115	1.46561087273678	-0.686730072220825
RASSF8	-0.517715948995654	0.117775425500326	1.34847427439562	-0.948533750900285
PDS5A	-0.828865657106062	-0.0980257544791821	1.43138393457938	-0.504492522994136
KMT2C	0.337630989370069	-0.682223840838365	1.25885149322203	-0.914258641753739
SVIL	-0.276090509518812	-0.151868519423779	1.3991241297261	-0.971165100783514
ETS1	-0.599407094318481	-0.271490505826929	1.48133902508606	-0.610441424940659
AGO1	-0.287390860722965	-0.0143894175547449	1.34915216592112	-1.04737188764341
CREB1	-0.689518924010112	-0.192934397779338	1.46542831072176	-0.582974988932308
PRDM1	-0.239212443573803	0.179831848705817	1.23564943552845	-1.17626884066047
TMEM31	-0.66923675232946	-0.395337597887219	1.48862683220164	-0.424052481984956
TCTN1	-0.623013871209104	0.223594825848231	1.31373180325575	-0.914312757894877
SHOC2	-0.674839911516548	-0.0170777791813561	1.41948676718709	-0.727569076489184
PRKDC	-0.786421679836599	0.233917565502815	1.31889128428583	-0.766387169952042
NFIA	-0.200196294683127	-0.255239005140769	1.40904398875466	-0.953608688930764
ZNF148	-0.464303379040246	-0.352570216669004	1.48697177152175	-0.670098175812505
SMG7	-0.394088478227027	-0.0587075149715111	1.39659789261837	-0.943801899419836
UTRN	-0.0367985472757351	-0.746814574584775	1.42473663981512	-0.641123517954607
CEMIP2	-0.150034809313511	0.115813721186844	1.2343802751712	-1.20015918704453
BAZ2B	0.197011252792768	-0.632442736606064	1.32821168125972	-0.892780197446426
ATF7IP	0.065947795934791	-0.350876174285956	1.33241055522215	-1.04748217687099
CHD6	0.19595035521182	-0.559262188515239	1.3180606681994	-0.954748834895989
SLC6A6	-0.419917038342588	0.205592545394309	1.28156292172282	-1.06723842877454
PTPN14	-0.831044215109595	-0.0401872067488765	1.41750888376675	-0.546277461908279
ATM	-0.5414077380215	-0.0724341643848069	1.42790935713459	-0.814067454728289
RSU1	-0.85233418203378	-0.07534016902402	1.42236741768691	-0.494693066629107
HIPK3	-0.767937552151307	-0.210363739283519	1.46061405336049	-0.482312761925657
EPS15	-0.814170437771846	0.210889919173237	1.3289372582702	-0.725656739671586
TWSG1	-0.894610770463094	-0.02451804993808	1.40208007064147	-0.482951250240296
TAF2	-0.369397908309936	-0.626900316256422	1.49168726018612	-0.495389035619758
TSHZ2	-0.671664622705653	-0.258618027076559	1.47738399501369	-0.547101345231479
DGKH	0.0696397055600689	-0.265886443077057	1.30336158583517	-1.10711484831818
NAA15	-0.8034312922973	-0.0606721518474477	1.4264057001547	-0.562302256009948
RICTOR	-0.676292114783683	-0.21163377826863	1.46954422648421	-0.581618333431894
ATXN7	-0.41647212770567	0.204313002863337	1.28130324678478	-1.06914412194244
SUN1	-0.439853651719747	0.344218142981472	1.20615051308862	-1.11051500435034
TPP2	-0.359454474642237	-0.0313868176055253	1.37724738691064	-0.986406094662882
HUWE1	-0.748153945569294	-0.460252087801397	1.46974074511208	-0.261334711741385
PBX1	-0.0697621710014547	-0.761724614526924	1.43290211043484	-0.601415324906466
SRGAP1	-0.701691038919197	-0.253606963937349	1.474397730199	-0.519099727342454
USP8	-0.691458894259473	-0.012270009976682	1.41819387098354	-0.714464966747391
NCOR1	0.015899636201869	0.0141227475219187	1.20954935743913	-1.23957174116292
MTR	-0.319875902267649	-0.423240837968274	1.47664555116182	-0.733528810925899
PHTF2	-0.583412293662006	0.329785678264151	1.24902279616283	-0.995396180764969
ARHGEF1	0.055438406914436	-0.0219835547182545	1.20717691918241	-1.2406317713786
PIK3CA	-0.907337484860962	-0.0372135706303276	1.40213183129804	-0.45758077580676
FRYL	-0.478170145154007	0.288339362444189	1.25037977014738	-1.06054898743757
MINDY2	-0.788393029854594	-0.269893344839118	1.46338324949819	-0.405096874804479
TASOR2	0.129725261695434	-0.363037849172548	1.30496549062474	-1.07165290314763
TULP4	-0.212909720701705	0.241016267062151	1.18931400676136	-1.2174205531218
PIAS1	-0.839021791069459	0.0933499291076606	1.3751619662572	-0.629490104295399
NSRP1	-0.825412797439547	-0.0737718797436025	1.42657362852031	-0.527388951337163
TAOK3	-0.493091714820551	-0.342059980431804	1.48788336267054	-0.652731667418188
CTTNBP2NL	-0.626473178909634	-0.0553846060277256	1.42996490704354	-0.748107122106176
MAML2	0.105946400261417	-0.283095549878744	1.29126766934805	-1.11411851973072
FBXL20	-0.0482647983196766	0.183889956771912	1.1476416365383	-1.28326679499053
FBXO11	-0.766226533879507	-0.175638566858978	1.45543573944893	-0.513570638710446
SESTD1	-0.565909770086268	-0.281697700598144	1.48238139555864	-0.634773924874231
CDC42SE2	-0.633850976382392	0.119506198435479	1.36434805998822	-0.8500032820413
PKN2	-0.507432009784293	-0.0222751382741375	1.40540645362512	-0.875699305566696
NFIB	0.181458999320795	-0.670432248809932	1.33948566857136	-0.850512419082223
SOS1	-0.0417085255372598	-0.240759721098359	1.34547683149906	-1.06300858486345
ZNF644	-0.334132032764957	0.0496038926148012	1.33503754128601	-1.05050940113586
MYO9B	-0.668948164077628	-0.628448390035395	1.45985241331143	-0.162455859198404
PARVA	-0.0826322981575296	-0.425363007211693	1.41227408779379	-0.904278782424567
ZEB2	-0.78858391020572	-0.302411838294189	1.46515722286817	-0.374161474368256
UBN2	0.0523340082314366	-0.205775066402682	1.28980455223963	-1.13636349406839
TEAD3	-0.349007802836498	0.388441415942932	1.1478724437866	-1.18730605689303
BOC	-0.586225612126268	0.217394005500654	1.3115939172408	-0.942762310615189
UBL3	-0.658793735713691	0.429834314625584	1.19961151532683	-0.970652094238721
PEAK1	-0.47054515812679	-0.236796082325685	1.46550447794425	-0.758163237491771
TASOR	-0.574989050315026	0.0255595510559423	1.39672141494834	-0.847291915689253
KIF1B	-0.634827986511728	-0.53489531331743	1.48673584631087	-0.317012546481711
EP300	-0.44579739743848	0.0772979104535548	1.3520240747574	-0.983524587772467
VGLL4	-0.826584076646763	-0.31980270854586	1.45562856336202	-0.309241778169398
MAPK1	-0.0644431689497615	-0.403319906146108	1.40088174835992	-0.933118673264053
CRYBG3	-0.334032863613841	-0.0721601006431353	1.38646426177165	-0.980271297514675
GAS7	-0.554785430023169	0.000664247074838289	1.40371216643286	-0.849590983484528
MEF2A	0.181937668026541	-0.713555069170423	1.34201251900383	-0.81039511785995
PRRC2B	0.11793375988157	-0.416903680774607	1.32583342974407	-1.02686350885103
DNAJC13	-0.9109787602306	-0.0280347146559482	1.39914607615846	-0.460132601271912
ANKFY1	-0.627110860307749	-0.235225040653866	1.47510031085906	-0.612764409897444
ZNF331	-0.79276407374346	0.082041261710675	1.38303618360576	-0.672313371572973
FGFR1	0.196259821036167	-0.696658151887977	1.33439247321175	-0.833994142359946
RAB27A	-0.721733312369496	0.182802604070727	1.34195336797224	-0.803022659673479
CBLB	-0.532655340589934	-0.122245461673948	1.44254833513554	-0.787647532871665
FGF7	-0.728324732705647	-0.269815748180189	1.47339060253429	-0.47525012164845
EVI5	-0.655753615168865	-0.574955090608212	1.47619460541479	-0.245485899637717
EIF4G3	-0.156137258831134	-0.395030695240884	1.4305036386195	-0.879335684547481
ALCAM	-0.777259752084757	0.256025407562476	1.30810837688217	-0.786874032359888
URB1	-0.810935519508407	-0.301673692667906	1.45974993836951	-0.347140726193199
PHC3	-0.478471637904	0.386211765597317	1.19016870774647	-1.09790883543979
GNPTAB	-0.56446179564315	-0.294975774591086	1.48448314389557	-0.625045573661333
PCGF5	-0.910792374609421	0.373818090776615	1.23970972058017	-0.702735436747363
OXR1	-0.100373222791793	-0.00265247244066733	1.27311242063459	-1.17008672540213
ZFHX3	-0.762880960854552	-0.188598096608619	1.45802950606153	-0.50655044859836
POU2F1	-0.232637828784785	-0.171184915043998	1.39250764296159	-0.988684899132804
ZC3H6	0.1149499462441	-0.377046094477224	1.3164331501654	-1.05433700193228
CYTH1	-0.112047410191514	-0.0314141357675754	1.29160124199641	-1.14813969603732
ZNF638	-0.38058592685117	-0.717264897283898	1.48113976600662	-0.383288941871553
STIM2	-0.213422303563946	-0.10340030318251	1.36123527544279	-1.04441266869634
SMG1	0.0326106677460066	-0.456688244722424	1.37403093472553	-0.949953357749108
PCNX1	-0.636285713048968	-0.0565656834649943	1.43084242765538	-0.737991031141415
WDR26	-0.51386791553828	0.247824524150363	1.28174560237463	-1.01570221098671
ITSN1	-0.389579759570174	-0.447481886798351	1.49036370941468	-0.653302063046154
DPP8	-0.0262178222159387	-0.20200074721769	1.32499046513969	-1.09677189570606
RTF1	-0.850875530373438	-0.327752734117481	1.44780311999131	-0.269174855500392
UBAP2	-0.509134072907143	-0.121085148140591	1.43928325134092	-0.809064030293187
ZFR	0.0352400286867762	-0.281953409359562	1.32519417294941	-1.07848079227662
SMAD2	-0.919488943488303	0.0100488783631334	1.38769872653662	-0.47825866141144
SUCO	-0.201403016840647	-0.381707758407811	1.44127859863489	-0.858167823386431
APPBP2	-0.47672296600738	-0.543227982639805	1.49929054136115	-0.479339592713964
LCA5	-0.724320176903295	-0.484253535623453	1.47334772446008	-0.264774011933333
PAG1	-0.767540144308774	0.320676247842689	1.27419481395527	-0.827330917489186
BPTF	0.205735610714677	-0.406591165902715	1.27775207558264	-1.0768965203946
ZC2HC1A	-0.377503626230104	0.0951768431390543	1.32619043226821	-1.04386364917716
PLXNC1	-0.414541525801205	-0.168603003704792	1.43824126219336	-0.855096732687358
RIF1	-0.76898865046676	-0.336406462324589	1.47044969337713	-0.365054580585778
COL16A1	0.242980128721303	-0.485568155013625	1.27796158609723	-1.03537355980491
UBE2R2	-0.734168824494042	-0.254273228387081	1.47090736721602	-0.482465314334902
EPC2	0.0305321807659737	-0.723665430367409	1.40372301814498	-0.710589768543547
GNAQ	-0.0789297446168025	-0.208493696047363	1.34973708428626	-1.06231364362209
VPS37A	-0.819844679019895	0.17482906624902	1.34458092742868	-0.699565314657809
HELZ	-0.471640812283828	-0.677858125473428	1.48507616901583	-0.335577231258573
TNPO3	-0.214798950283054	-0.300667268175172	1.42619532376999	-0.910729105311771
RAB3GAP2	-0.667523722768482	-0.426675561770107	1.48883315218255	-0.394633867643964
NCOA1	-0.261816667873861	-0.355003746400981	1.45191155403903	-0.83509113976419
SRPK2	-0.162537959053963	-0.10641601287967	1.3440407347126	-1.07508676277897
ZNF362	-0.695294365932392	-0.101358778863092	1.44450151620346	-0.647848371407971
DYRK1A	-0.441870952597673	-0.40809112515685	1.49198477083143	-0.642022693076912
CDC42BPA	-0.659596576058326	0.0762490339079599	1.38459903480867	-0.801251492658296
CDK13	-0.128741953803878	-0.91986393697378	1.41522625569647	-0.366620364918813
SENP6	-0.8124406764749	-0.536080341810174	1.43033707469506	-0.0818160564099834
SETX	0.0855567131220835	-0.575204507153225	1.37219746923788	-0.882549675206735
ARHGEF10	-0.532856740651724	-0.410266365623799	1.49698941661341	-0.553866310337888
PNPLA8	-0.713346611022965	-0.250032025643457	1.47279259244294	-0.509413955776516
STAT5B	-0.610906109948513	-0.111739946489657	1.44603479817073	-0.723388741732557
UBTD2	-0.87489917480175	0.166124491562703	1.34326885915182	-0.634494175912772
DST	-0.496530903986942	-0.684386220392262	1.4814664003698	-0.300549275990587
BICD2	-0.716185572293129	-0.00416182904794279	1.41554347376164	-0.695196072420566
PHIP	-0.530100154662503	-0.0591001111764588	1.42196931075196	-0.832769044913001
ARID4A	0.0875649138351113	-0.118530143263212	1.23568824662334	-1.20472301719524
ARFGAP3	-0.768423784468175	0.535125217406951	1.14035621875728	-0.90705765169606
DCP1A	-0.568885309044689	-0.198720968608007	1.46599299810306	-0.698386720450366
HIPK1	-0.873749482309332	0.276916226207457	1.2938497694604	-0.697016513358523
CBX7	-0.40081407748658	-0.102712994017631	1.41409489132153	-0.91056781981732
PTPRA	-0.667374396645807	-0.671686280057712	1.44635310061386	-0.107292423910342
BIRC6	-0.293772555210805	-0.798208653799368	1.46260097712506	-0.370619768114888
MEIS2	-0.390730602375365	-0.391815355893968	1.48388938823057	-0.701343429961229
SLC39A10	-0.844235125285067	-0.166974955824242	1.44051506384402	-0.429304982734715
DHX8	-0.507698091638972	-0.103812254761086	1.43369426987822	-0.822183923478157
ECPAS	-0.279268350821881	-0.59682429062078	1.48256553934759	-0.606472897904935
ARHGAP18	-0.508605470657688	-0.393880627879675	1.49501935364898	-0.592533255111616
TEP1	-0.626994228370531	0.349291552456004	1.24481568206332	-0.967113006148791
CUL4B	-0.821991615794824	-0.572607769654514	1.41284018869483	-0.0182408032454971
TGFB1	-0.165438500711673	-0.065206084311572	1.32812479225153	-1.09748020722829
ATF6	-0.804601416275221	-0.303283756058075	1.46139251500604	-0.353507342672746
IFNAR2	-0.199498152426918	0.1446972930349	1.23937435958715	-1.18457350019513
RUNX1T1	-0.49540606286178	-0.253578412643368	1.47216749693609	-0.723183021430939
NID2	-0.930100773553734	0.150044431124034	1.3408581431449	-0.560801800715201
TNKS2	-0.243152151621809	0.00581817408184906	1.32545600752275	-1.0881220299828
PIK3C3	-0.927366109178569	0.10428612689292	1.35768643188681	-0.534606449601153
MOXD1	-0.582009071792199	-0.216733209565549	1.47065484264785	-0.671912561290105
PHF21A	-0.182727868317341	-0.32916712742811	1.42368918271281	-0.911794186967358
CERT1	-0.323964023206581	-0.543979675823432	1.48812323608524	-0.620179537055227
FIP1L1	0.213693135667491	-0.505687548792422	1.29838277097153	-1.00638835784661
PHKB	-0.741062598018268	0.370358703746624	1.24482114625476	-0.874117251983117
SHPRH	-0.568284456346869	0.159671070439833	1.33746058284843	-0.928847196941394
ARID2	-0.313353020304311	-0.279436499776316	1.44705227200906	-0.854262751928435
STAU2	-0.270566511401194	0.130741813149863	1.27405620848839	-1.13423151023706
FAR1	-0.0822083271055821	0.193892409742364	1.15853245965764	-1.27021654229443
USP12	-0.110320192082747	0.0812578639136676	1.23535144269063	-1.20628911452155
TMCO3	-0.270483903189945	0.241064709109886	1.21226826358767	-1.18284906950761
CEP290	0.0739968214879794	-0.825100709271138	1.38343456722836	-0.632330679445199
GOSR1	-0.587756315427882	-0.218131587350736	1.47117460727595	-0.66528670449734
GPBP1L1	-0.467541045998292	0.327590040640992	1.22416287776759	-1.08421187241029
KDM4B	-0.0798344243458706	-0.219334849451733	1.35390344047887	-1.05473416668126
AKT3	-0.571379910145886	-0.00753529050526364	1.40880937990745	-0.829894179256296
RAP1A	-0.776875697840648	0.384410630017116	1.23826857045359	-0.845803502630056
MAP3K2	-0.907928927111123	-0.0227933822009102	1.39864126172922	-0.467918952417178
CASK	-0.736389424735394	0.116056285932869	1.37126386750475	-0.750930728702225
ATP2B1	-0.101906735841496	0.000819503420442622	1.27212149570184	-1.17103426328079
SNX13	-0.204803064023772	-0.109059105412754	1.36044823993279	-1.04658607049627
TJP1	-0.385728180368213	-0.731661351064804	1.47837018556576	-0.360980654132748
ZSWIM6	-0.0289557956289816	-0.10736073430782	1.28847464535124	-1.15215811541445
ACKR3	-0.713884466227718	-0.270480477964577	1.47521912152522	-0.490854177332926
ADNP	-0.712336813636888	0.112400026716643	1.37234435919734	-0.772407572277093
FYN	-0.057225230276703	-0.673200005993794	1.43216306498349	-0.701737828712992
MALT1	-0.562117553580684	-0.0943776229365508	1.43721642502774	-0.7807212485105
BRD4	-0.577282585921657	-0.541670324549173	1.49417166426583	-0.375218753795006
PSMG2	-0.526946434421287	-0.00632386876681503	1.40243857996609	-0.869168276777988
MSN	-0.490900336306824	-0.746322811563966	1.46615465895805	-0.228931511087259
DCUN1D3	-0.889335733347418	0.337869958807438	1.26134655247618	-0.709880777936207
ZNF496	-0.84561765644888	-0.251422811796839	1.44851147139289	-0.351471003147173
SEC23IP	-0.522497646374073	0.299798644483738	1.25422297591468	-1.03152397402435
ISM1	-0.450448843388197	-0.628786016027569	1.49338628133005	-0.41415142191428
SCAF8	-0.343046879415752	0.0497824683226469	1.33760628942998	-1.04434187833688
MN1	-0.683174196691973	-0.00757619257611768	1.41650720520588	-0.72575681593779
TCF12	-0.337280897960814	0.249265829612523	1.23149117952051	-1.14347611117221
GSN	-0.615164835324766	0.193045579481205	1.32802276440966	-0.905903508566093
CDC73	-0.00112372386904148	-0.808557500565528	1.40944044870019	-0.599759224265617
DDHD1	0.0448964018090198	-0.238650034700089	1.3056489701025	-1.11189533721143
NRXN2	-0.494145738222104	0.112631452594632	1.34625650893525	-0.964742223307775
HINT3	-0.822873056199739	0.022270058922531	1.40077673527154	-0.600173737994331
WNT2	-0.87194454372711	-0.325652900624734	1.44038742267641	-0.242789978324564
BNC2	-0.0624776059852321	-0.107367445321836	1.30355805560264	-1.13371300429557
DNAL1	-0.61585962647617	0.0680231329074061	1.3843297385349	-0.836493244966138
ATP8B2	-0.548715600850739	0.177384640821248	1.32551251748195	-0.954181557452458
PKN1	-0.550320785576821	0.124287880630571	1.35120526318117	-0.925172358234921
INTU	-0.613984776548089	-0.0444781831980949	1.42564783571328	-0.767184875967092
KATNBL1	-0.594441456246129	-0.205063979956044	1.4686268098355	-0.669121373633332
NEK1	0.162594706592349	-0.398946314681349	1.29853036053742	-1.06217875244842
KLC1	0.317062521477692	-0.716821280090257	1.27359607316464	-0.873837314552073
SIN3A	-0.326183812288034	-0.564986885806334	1.48896958625251	-0.59779888815815
PRR12	-0.636504044780532	-0.422568553679171	1.49272917555718	-0.433656577097477
ASXL2	-0.695532253247613	-0.250543952942022	1.47452013448065	-0.528443928291015
RABEP1	0.147005365026509	-0.561146824869316	1.34235639644154	-0.928214936598734
ZYG11B	-0.832114801104051	-0.548410971594258	1.41617770899589	-0.0356519362975836
DMXL2	-0.657960462343562	0.553582868995038	1.11407078073635	-1.00969318738782
NSD1	-0.15998711855116	-0.819724954655037	1.44445994593422	-0.464747872728018
KDM3B	-0.528364928095488	0.141824145016048	1.33913459077043	-0.952593807690995
KLHL20	-0.757089447159802	-0.431011594364421	1.47019335503265	-0.282092313508427
ATP11C	-0.670131827066362	-0.566335054474121	1.47431835649218	-0.237851474951698
PHF3	0.1857902056389	-0.519462273162844	1.31574256214587	-0.982070494621933
ENTPD1	0.133864648746784	-0.327885413013639	1.29194748994819	-1.09792672568134
MPZL1	-0.297919442401833	-0.242378698025988	1.43344944679498	-0.893151306367163
ANKRD12	-0.791010395917029	0.460179116379065	1.19201513972975	-0.861183860191785
TBC1D15	-0.925696346334272	0.10222994384252	1.35872497917982	-0.535258576688067
FBLN5	-0.206028264459146	-0.327322820479336	1.4303293646034	-0.896978279664922
FBLN2	-0.219404701500576	-0.447165756107316	1.45795101828245	-0.791380560674561
PODNL1	0.115701801172077	-1.04037702025242	1.32161539307283	-0.396940173992485
RBM27	-0.697991082991764	-0.267904660122969	1.47656707624918	-0.510671333134452
UBE2D2	-0.806947897505835	0.290324880627898	1.29056556718984	-0.773942550311898
FBF1	-0.636107170601914	0.271540566737368	1.29024967863287	-0.925683074768327
PHACTR4	-0.689541662554431	-0.307526522219472	1.48161273908545	-0.48454455431155
ZDHHC20	-0.811312232603415	0.106506277157916	1.37271007775154	-0.667904122306036
PPP4R3B	-0.383133707233007	-0.357044276771283	1.47729182409851	-0.737113840094225
DLC1	-0.758957610374615	0.0783696355289862	1.38581815025438	-0.705230175408744
KDM2A	0.423643555046573	-0.925873562271679	1.2095425686573	-0.707312561432188
CDC42BPB	-0.926223236051953	-0.0644354910569283	1.40286895709601	-0.412210229987133
COL15A1	-0.782101094755602	-0.0419158656030783	1.42370481859158	-0.599687858232897
OSBPL9	0.00763905520609675	-0.409525704202685	1.37386145955973	-0.971974810563142
STXBP3	-0.77951405935994	0.512584074640243	1.15669262815605	-0.889762643436351
CGGBP1	-0.335566376043089	0.0725095288244398	1.32474636746214	-1.06168952024348
SCYL3	-0.765342536935146	0.0258943939689759	1.40417767204973	-0.664729529083558
DROSHA	-0.093099720451702	-0.712498858408789	1.44183328398648	-0.636234705125988
PRKACB	-0.537155662264413	0.303882917139774	1.25503675914845	-1.02176401402381
PIP4K2A	-0.512077577846634	0.397089572231536	1.19184079836304	-1.07685279274794
THRAP3	0.258372058268965	-0.482622637250824	1.268666492482	-1.04441591350014
SCARA3	-0.664231830189439	0.195378267002226	1.3323137467885	-0.863460183601292
MATN3	0.0604193018959931	-0.111142979328946	1.2465723652798	-1.19584868784685
ATF7	-0.423410012941693	0.405324679660998	1.16149056684202	-1.14340523356132
CPE	-0.478211254605764	-0.293030602570179	1.47833316444782	-0.70709130727187
KAT6A	-0.0141654020692301	-0.638702824695046	1.41701643085103	-0.764148204086751
ZMYM4	-0.0198547450020131	-0.795005972921935	1.41628423770547	-0.601423519781527
GASK1B	-0.193405532031857	-0.418526932386783	1.44618525427079	-0.834252789852154
HECTD4	-0.173796090011738	-0.0662343536211453	1.33174964456792	-1.09171920093504
EOGT	-0.0348131954251468	-0.58898182040691	1.42034875758062	-0.796553741748563
RAB11FIP2	0.125254015668382	-0.521115984328239	1.34562349831634	-0.949761529656492
WDR59	-0.0585258102473058	-0.0835418257440796	1.29158776729252	-1.14952013130113
CHFR	-0.682687662009932	0.420446497360481	1.20879796558429	-0.946556800934839
CAMK2D	-0.609265727056006	-0.0530401468179694	1.42811635505458	-0.7658104811806
KPNA6	-0.613838158481489	-0.314718856979115	1.48727549960595	-0.558718484145345
ARFGEF1	-0.0877247583505718	-0.197403092027818	1.34935459479588	-1.06422674441748
MAX	-0.120319694213562	0.114918472006809	1.22177860889008	-1.21637738668334
SOAT1	0.103365881861917	-0.998634878641737	1.33962401215382	-0.444355015373994
VPS13D	-0.612617201963283	0.253491795453538	1.29669218202983	-0.937566775520085
ACVR2A	-0.558598992597895	-0.098518000565316	1.43814400425582	-0.781027011092609
FAM13B	-0.120442348470486	0.166374366765736	1.19292015649986	-1.23885217479511
GATAD2A	-0.353710431942956	-0.917454871629759	1.41828146817552	-0.147116164602808
LRRFIP2	-0.214994074009422	-0.481309222330081	1.46163713087579	-0.765333834536293
LEF1	-0.175263185307261	0.161276112108906	1.22008360176966	-1.20609652857131
PTK2	-0.738487333933331	0.286724295009302	1.2913346424577	-0.839571603533671
SMAD3	-0.636449462663929	-0.0772999367374497	1.43720744906134	-0.723458049659959
AREL1	-0.807895227405267	-0.185939833247911	1.45056254186279	-0.456727481209619
DTWD1	-0.811887235848726	-0.202116071181216	1.45195849292679	-0.437955185896848
SELENOF	-0.905499088480353	0.302327038329437	1.27799820792002	-0.674826157769109
USP33	-0.859529736080643	-0.151021419027653	1.43473626667517	-0.42418511156688
C7orf50	0.236598749799005	-0.987012379343563	1.29397427363034	-0.543560644085776
RSPRY1	-0.499088047404659	-0.667058243973541	1.4847371168106	-0.318590825432396
CENPC	-0.0380252526298182	-0.260252470362909	1.3504585383134	-1.05218081532067
TM9SF2	-0.683702638411216	0.636819422804856	1.05443935440965	-1.00755613880329
ZBTB44	-0.00926076075151888	-0.291317281930658	1.34817776819689	-1.04759972551471
RPRD1B	-0.500669534270849	-0.390480426939567	1.49433160798533	-0.603181646774911
SGK1	-0.308259211990251	-0.00604705673444675	1.35204758075671	-1.03774131203201
AFAP1	-0.773776689766112	-0.258004500409524	1.46521064121107	-0.433429451035432
CEP350	-0.562735742587586	-0.583054400237489	1.49130634221679	-0.345516199391706
NAA25	0.198012302519486	-0.578166758523497	1.32017802487357	-0.940023568869563
KIT	-0.104150255105596	0.124261156239139	1.20927011408759	-1.22938101522113
BMP2K	-0.720870125745401	0.136458454233706	1.36247609395618	-0.778064422444484
WDR3	-0.311561313656712	-0.28030708003885	1.44684761474348	-0.854979221047917
ITGBL1	-0.189743963520292	-0.797382964612903	1.45298199889118	-0.46585507075799
BBOF1	-0.051192370902157	0.127176693277253	1.18231899200763	-1.25830331438272
SNX14	-0.471772213365931	-0.45670477269905	1.49811879859585	-0.569641812530865
ARHGAP32	-0.62609180631218	0.407369560035645	1.20893817389847	-0.99021592762193
GALNT11	-0.442022884383195	-0.439556949557117	1.49502280299973	-0.613442969059413
DNAJC2	-0.612541963058987	-0.0709599261601105	1.43403516039044	-0.750533271171345
CBFA2T2	-0.402260919309086	0.172870401630674	1.29410018765633	-1.06470966997792
SP100	0.148193699582916	-0.680879586331929	1.35550879147791	-0.822822904728892
HIPK2	0.215136091957671	-0.405479820243218	1.27228426528888	-1.08194053700333
MAPK7	-0.867019399774648	0.148688121862156	1.35117604475293	-0.63284476684044
NIBAN1	0.22538608154139	-0.871110439714248	1.31832381639331	-0.672599458220451
KDM7A	-0.533188330114386	0.387844899700147	1.20287616176184	-1.0575327313476
FNBP1L	-0.893007166299522	-0.298283728501777	1.43349329165118	-0.242202396849886
NDUFA10	0.182292894331103	-0.31874561598781	1.26318679120694	-1.12673406955024
SECISBP2L	-0.865274538453727	-0.0899042811245008	1.42284966618778	-0.467670846609551
EMX2	-0.906821114567894	0.34449114977296	1.25607364972195	-0.69374368492702
TBC1D1	-0.490758980220523	0.183789341546198	1.31069308100249	-1.00372344232817
ZNF432	-0.444347629929541	0.0746775367593837	1.35287838062439	-0.98320828745423
WAPL	-0.64921299283261	-0.709581745697854	1.43829613240188	-0.0795013938714154
EHMT1	-0.359061350917686	0.251035299000019	1.23769824825965	-1.12967219634199
NFATC3	-0.345773643528379	0.0485048486904113	1.33899222154214	-1.04172342670417
MON2	-0.117351127323632	0.1661875010338	1.19160359167469	-1.24043996538486
STK17A	0.107549207916234	-0.283591787801719	1.29062541657828	-1.11458283669279
LRCH1	-0.366226879761201	0.125259199414661	1.30816125723915	-1.06719357689261
NEDD1	-0.122983251728746	-0.852669755727423	1.43172268763361	-0.456069680177446
TENT5A	-0.495335829028735	0.147758362885132	1.32973095377154	-0.982153487627947
MAPRE2	-0.741662217747987	-0.386819802399255	1.47626397040388	-0.347781950256639
ZNF451	-0.0470488779157456	-0.839988549158744	1.41788721206683	-0.530849784992339
TRPM7	-0.0310040186864523	-0.376845445139989	1.38160373502289	-0.97375427119645
INO80D	0.307176462994959	-0.829011029908758	1.28126714386226	-0.759432576948459
PDCD6IP	-0.886054995461209	0.379230929662019	1.23897155169318	-0.732147485893997
SMYD4	-0.904640116939416	0.203152725629424	1.32396333910906	-0.622475947799072
MOSPD2	-0.0496584601389752	-0.171518343463962	1.32377756800062	-1.10260076439768
USP3	-0.139980139079744	-0.370900494117664	1.41998719702868	-0.909106563831277
ARL13B	-0.764415852962802	-0.680203108166739	1.39667220341945	0.0479467577100888
FRA10AC1	-0.891679960902796	-0.112039378505342	1.42072521178234	-0.417005872374195
SP3	-0.522450958984933	0.208151261600356	1.30482704587403	-0.990527348489457
PDE4A	0.424931726366892	-0.857108525908496	1.21393849114496	-0.781761691603348
GTF2A1	-0.375917863146092	0.253728243585893	1.24152748194111	-1.11933786238091
MAP9	-0.429909291422204	0.356094011113785	1.19571105501676	-1.12189577470835
BCL7C	-0.104901118247618	-0.310006790711284	1.39210944419892	-0.977201535240022
RNF20	-0.202964087569271	-0.522253077903251	1.4633100257329	-0.738092860260378
AP4S1	-0.427448848713333	0.242511891051725	1.26323203849552	-1.07829508083391
MAP3K13	-0.119271904303839	-0.593769944260187	1.44716227853996	-0.734120429975924
HIVEP1	0.163774170584049	-0.398243888161059	1.29772031027902	-1.06325059270201
COL8A2	0.290588591122639	-0.550933138096758	1.26554474683813	-1.00520019986401
AHCTF1	-0.0769967780899699	-0.646278735268627	1.43747035480767	-0.714194841449073
TENT2	-0.115108659759164	-0.216531067833992	1.36683440131311	-1.03519467371995
FYB1	-0.386572876701758	-0.311167404491491	1.46920837242234	-0.771468091229091
DHX57	-0.880390662672142	-0.3708794749711	1.43326190636666	-0.181991768723415
EP400	0.390164266824692	-0.871528804967399	1.23374658665471	-0.752382048511999
KIF3A	-0.808832739371708	-0.460377512312308	1.44958819756426	-0.180377945880251
GNA12	-0.697522263338522	-0.302953442371852	1.48034144050391	-0.479865734793548
SYNRG	-0.180485074004249	-0.555931598217904	1.46073074746043	-0.724314075238272
MRGPRF	-0.660035794178892	-0.476203621011753	1.48791937530062	-0.351679960109972
ARHGAP12	-0.635670906511211	0.0201477367639413	1.40459388314686	-0.789070713399591
PBRM1	0.200754761852851	-0.431976796666737	1.28743902484729	-1.0562169900334
CPLANE1	0.437578471691714	-1.13292885342924	1.1486874309401	-0.453337049202573
APOLD1	-0.281708740785967	0.293051894247356	1.18485276973972	-1.1961959232011
CEP135	-0.906796732380318	0.137852084345911	1.3496351478753	-0.580690499840899
CEP120	-0.049238125685054	-0.513557196995358	1.41618075179799	-0.853385429117569
LATS1	-0.423369400640369	0.309503371592951	1.22279820340459	-1.10893217435717
MOK	-0.638363004296966	0.169895730842948	1.34191078333553	-0.873443509881508
KIRREL1	-0.88523079203161	-0.328939177838215	1.43505270902063	-0.220882739150804
IGF1R	-0.402196864161244	-0.255138733653241	1.45939695855858	-0.80206136074409
FAM236A	-0.608248733427257	-0.499741232954404	1.49380115883774	-0.38581119245608
LCORL	-0.149418616220536	0.216705247267769	1.1764081642851	-1.24369479533233
RNF216	0.300483203676606	-0.934163893435864	1.2750344943666	-0.641353804607336
ABR	-0.263402186264863	-0.0561595429330835	1.35903178592954	-1.0394700567316
FMNL3	-0.935994895502827	0.0491686884491155	1.37300054828668	-0.48617434123297
ZNF37A	-0.705544151238615	-0.645240697432546	1.4414087555355	-0.0906239068643344
ZNF518B	-0.833854832066854	0.272332529466772	1.29881504581505	-0.737292743214966
MAPKAP1	-0.67332728510229	-0.117398787964802	1.44898157054078	-0.65825549747369
TPGS2	-0.209725876719405	-0.818862954949932	1.4514392886605	-0.42285045699117
MARCHF7	-0.269703515243368	-0.154507251110806	1.39815136375165	-0.973940597397478
VIRMA	-0.147954640052843	-0.269909208473988	1.39593515629671	-0.978071307769873
CRTC3	-0.155430912229943	0.2478472862189	1.16005516757339	-1.25247154156235
AK6	-0.792877624909622	-0.173785241233905	1.45129972115163	-0.484636855008104
WAC	-0.561813152989565	-0.0580743515167769	1.42548467299572	-0.805597168489381
THOC5	-0.876982751020883	-0.160108992595117	1.43164135492129	-0.394549611305286
RPRD2	-0.406346390161892	-0.200882165218275	1.44601650713142	-0.838787951751255
PDE7A	-0.479350524479617	0.0468001799890067	1.37266674035159	-0.940116395860982
MIS18BP1	-0.00803283236762096	-0.38408673176789	1.37409500645519	-0.98197544231968
IQCG	-0.602357306679508	-0.0462525494263278	1.42536782454034	-0.776757968434507
TSPY8	-0.453569205600283	-0.338534209212652	1.48369954909162	-0.691596134278683
TCOF1	-0.585563473158067	-0.124268519091806	1.4480175525814	-0.738185560331528
PML	-0.820799015138885	0.192927896102622	1.33666639717595	-0.708795278139691
NCKAP5L	-0.432848660349459	-1.01152766919757	1.33306553421992	0.111310795327111
ARFGEF2	-0.859976690044089	-0.273161212038122	1.44515369147627	-0.312015789394052
GRP	-0.456488234761729	-0.994748219962646	1.3376030501498	0.113633404574568
VAMP4	-0.0488085081159397	-0.28057048860012	1.36148786665642	-1.03210886994035
TMEM131	-0.0527295433711844	0.074889089168384	1.21190135877197	-1.23406090456916
SEC63	-0.471973238398385	-0.78029500939829	1.45808757161161	-0.205819323814931
MOB3A	-0.470572534686053	0.129371139977454	1.33327335160065	-0.992071956892058
FBXO42	-0.397410611123443	0.116526570220914	1.32133965411436	-1.04045561321183
PXK	-0.432583012609092	-0.474584933762885	1.49669572088729	-0.58952777451532
NPAT	0.0663878863271243	-0.313863371192933	1.32091366412688	-1.07343817926107
ATP10D	-0.0375039341781226	-0.417287222899579	1.39381045546898	-0.939019298391286
STK38L	-0.143583704052316	0.0312781413663779	1.27518910731898	-1.16288354463304
MCUB	-0.895322180113795	0.414546453817575	1.21787872804807	-0.737103001751845
CPA3	-0.370480314631926	0.0747310495414709	1.33392391330971	-1.03817464821926
ZFAND6	-0.580882296272917	-0.231887373428729	1.47374296030066	-0.660973290599009
LRRC8C	-0.207440057629832	0.207472535296254	1.20703052270109	-1.20706300036751
ZFYVE16	-0.100496323903939	-1.11813945241868	1.31540856086558	-0.0967727845429529
DIPK2A	-0.0675043046752202	-0.0931479689660938	1.29972394890143	-1.13907167526011
GSE1	-0.193559559838171	0.450342419342002	1.03924671703607	-1.2960295765399
ZNF654	-0.550862957146659	0.233110614686028	1.29723599312204	-0.979483650661413
SPOP	0.316250856602349	-0.683467676931278	1.27113616468896	-0.903919344360038
GALNT10	-0.732587368843768	0.158734998787163	1.35310292362768	-0.779250553571074
DCAF12	-0.628598558526606	0.801849818755404	0.900008223144945	-1.07325948337375
ATL3	-0.641367652083963	-0.509073086522801	1.48838387627117	-0.337943137664397
PDGFRL	-0.142496629051689	-0.104796948289441	1.33569778876112	-1.08840421141999
SMARCAD1	-0.0842283615020939	-0.664245474425253	1.43997070069047	-0.691496864763123
SPIRE1	-0.879586451960304	0.24754060932664	1.30731257289876	-0.675266730265091
PSMD14	-0.862387376771334	0.0763468543578896	1.37829416190061	-0.592253639487171
SYT11	-0.835121376795514	0.39505048602965	1.23237832332923	-0.792307432563361
HIVEP2	-0.841288979811345	-0.00305056174694927	1.40598096094766	-0.561641419389368
SH3BP2	-0.813684083564621	0.0998689373278002	1.3750378142988	-0.661222668061977
TRPC1	-0.881170616531738	-0.2289017969826	1.43679919369766	-0.326726780183321
FBXO38	-0.749574664889807	0.0764721817149102	1.38673130965935	-0.713628826484448
PIKFYVE	-0.417247173596997	-0.208968548891161	1.45024546860608	-0.824029746117927
TBC1D8B	-0.607812950374488	-0.178960232815136	1.46320681750537	-0.676433634315751
RBPMS	-0.134673979025675	0.0273777482764119	1.27335241103531	-1.16605618028604
U2SURP	-0.143215150932809	-0.230966757951925	1.38210930718766	-1.00792739830293
CDC27	-0.274282841055076	-0.279279182522869	1.43728878951781	-0.883726765939867
STRIP1	0.0568862161685236	-0.479874552823394	1.36843513602837	-0.945446799373502
DCAF5	-0.420163013901196	-0.16341632299658	1.4377555767334	-0.854176239835631
SLC17A5	-0.910367186115307	0.440539647526026	1.20103680685086	-0.73120926826158
TMCC1	-0.499090624474258	-0.567885077247108	1.49764461030648	-0.430668908585107
DESI2	-0.233848580027301	0.21676363123409	1.21232451904917	-1.19523957025595
RNF122	0.161831314829707	-0.228111244387086	1.2413575302845	-1.17507760072713
TFDP2	-0.596739097435948	-0.467024970713385	1.49624532920225	-0.432481261052928
SUGP2	-0.792682239053874	-0.105430056835232	1.43830751210602	-0.540195216216914
POLR2F	-0.864670664631298	-0.352652758246866	1.44144094865716	-0.224117525778994
GPATCH8	-0.732842288175311	-0.460881782508443	1.47380034125311	-0.280076270569356
FLRT2	-0.0790779664420598	-0.687377431354939	1.43857882617349	-0.672123428376498
RYBP	-0.534216445700086	-0.281928590035557	1.48093846932359	-0.664793433587938
ODF2L	-0.540781955518801	-0.34225847796176	1.49045629850785	-0.607415865027285
ZSWIM4	0.366797549460824	-0.712989119470048	1.24481911022762	-0.898627540218396
RASA3	-0.123221458294389	0.290852310042011	1.11746958500625	-1.28510043675387
PPM1K	-0.760706609215724	-0.314639243978545	1.47152067887078	-0.396174825676511
PBX3	-0.133266797095254	-0.207170846175733	1.37050447655453	-1.03006683328355
MEIS3	-0.839986160997892	-0.299430181232075	1.45164638194072	-0.312230039710754
SIX4	-0.769272391103913	-0.166865147285163	1.45351264520072	-0.517375106811649
COG3	-0.640167407495985	0.472130655600549	1.16872113694455	-1.00068438504911
ZBTB43	-0.493998043376722	0.170312159920799	1.31825407660793	-0.994568193152009
TWIST1	-0.84731192950547	0.115601731655665	1.36610477449027	-0.634394576640462
DENND2B	-0.787009575184698	-0.653090971248459	1.39722946660737	0.0428710798257883
ZMIZ1	-0.664590992963548	-0.801903659179914	1.3813082997011	0.0851863524423577
UBR2	-0.627789404139453	-0.805240387319782	1.39867367162951	0.0343561198297321
MTF2	-0.704309509277197	-0.396934588222931	1.48336578812186	-0.382121690621738
SLC16A10	-0.801061992340749	0.270637222868478	1.30067845370949	-0.770253684237215
MRTFB	-0.0924189916488188	-0.240454428841023	1.36606957920922	-1.03319615871938
SSX2IP	-0.584376380780725	0.530256333420717	1.11698386888427	-1.06286382152426
ZNF559	-0.746915284686945	-0.105588783725922	1.44300838971203	-0.590504321299164
TNKS	-0.382009904432489	0.325885960215398	1.19987505986886	-1.14375111565177
FOXF2	-0.513532955774394	-0.0243165672103743	1.4071364186997	-0.869286895714933
MORC3	0.0189913597362158	-0.458654797236446	1.38013838857713	-0.940474951076899
UPF2	0.0358176091407424	-0.673994350584223	1.4009418583984	-0.762765116954913
NEXN	0.361148203460813	-0.778283977343053	1.25184275456277	-0.834706980680526
NSD2	0.0259076608035517	0.0418385404756744	1.18990865191038	-1.25765485318961
METTL8	-0.328317122006639	-0.470741830130107	1.48381781232126	-0.684758860184511
SNX2	0.332703719239378	-0.688755711817698	1.26235465816555	-0.906302665587226
UCHL5	-0.728203808198581	-0.0335655594074288	1.42454322045073	-0.662773852844714
NFATC1	0.00792981009374722	-0.152522418054433	1.29012644791756	-1.14553383995687
CD47	-0.738374461921033	0.657436270270065	1.04528380737243	-0.964345615721465
FEM1C	-0.928462312736849	0.0382039644531251	1.37792556874868	-0.48766722046496
ABLIM1	0.185720450249185	-0.319067076379216	1.26141459338053	-1.1280679672505
RARS2	-0.657830747214405	0.298441537463374	1.27824161222047	-0.918852402469438
GABPA	-0.662986932365874	0.516450828758092	1.14167585179341	-0.995139748185628
KIF13B	0.261003128772255	-0.46917655991339	1.26384587886319	-1.05567244772205
ZDHHC21	-0.0512329547699955	-0.311426782706031	1.37183973866052	-1.00918000118449
MAP3K5	0.195587695031631	-0.817647309422611	1.33565638527602	-0.713596770885051
LRP5	-0.387453501598801	0.300416203041663	1.21736747757351	-1.13033017901637
FAT1	-0.865883486288611	0.117054389590621	1.36339673980127	-0.614567643103279
FRS2	-0.712947343324608	0.0132086094425733	1.40975484906528	-0.710016115183247
RPRD1A	-0.504742509461311	0.368068077998922	1.20860493407481	-1.07193050261242
DNMT1	0.23846733628382	-0.780118583197287	1.31673558349978	-0.775084336586311
KIAA0232	0.374433927129267	-0.846401662935802	1.24395874045042	-0.771991004643882
ALDH1L2	0.00439636496751284	-1.34270538606576	1.05747615572783	0.280832865370423
NR4A3	-0.19401178636033	0.0877125449073047	1.26744286616857	-1.16114362471555
SCN2B	-0.655909515921889	0.313129301642115	1.26979431546335	-0.927014101183576
WTAP	0.310526624222511	-0.825263567209958	1.27962973947927	-0.764892796491825
HECA	-0.858109333704653	0.242118685951115	1.3118142005329	-0.695823552779365
DAB2IP	-0.376779862592632	0.073976644292247	1.33603646781707	-1.03323324951669
MTMR3	-0.518383116851934	0.178086490716342	1.31942270352196	-0.979126077386369
FCHO2	-0.471236077778997	0.0552855502148703	1.3673657601737	-0.951415232609567
RHOT1	-0.335475843215353	-0.242566455529233	1.4426135868696	-0.864571288125014
OXSR1	-0.797444076257929	0.0394304525602149	1.39764213859645	-0.639628514898742
NIN	-0.510149684839193	-1.00755415323671	1.29404789122887	0.223655946847035
FBXO3	-0.940055182972758	0.131775558373774	1.34548817486523	-0.537208550266245
ICE1	-0.329778359039836	-0.805794684135296	1.46142461744497	-0.325851574269833
LPGAT1	-0.882987619148596	-0.0931558771913742	1.41952941877332	-0.44338592243335
CDK19	-0.877007511138332	0.172567262728262	1.34039023442174	-0.635949986011674
AP5M1	-0.654895083956309	-0.492435730623407	1.48756788599674	-0.340237071417022
CSF2RA	-0.82349306813996	0.0265871634732008	1.39935823731731	-0.602452332650548
ZNF131	-0.664884777082298	-0.22107160880816	1.47171436372303	-0.585757977832578
ZNF101	-0.543682169906419	-0.0849085021339541	1.43224818115792	-0.803657509117555
GSK3B	0.270704660031832	-0.841512294089897	1.29922465139355	-0.728417017335479
IGF2BP2	-0.141208920612991	-0.491121360994631	1.44287252450978	-0.810542242902162
HABP4	-0.817773700646342	-0.334653082820074	1.4580324613458	-0.305605677879382
TMEM144	0.0559780290159708	-0.531984909361276	1.37830323439594	-0.902296354050631
HPRT1	-0.683310867109227	0.577935931746521	1.09995161277212	-0.994576677409408
HIP1	-0.69154311113216	0.028357963138156	1.40421941524059	-0.741034267246585
CLEC2B	-0.835337558359615	0.401280409018016	1.22870599175711	-0.79464884241551
DNAJC10	-0.186221462826016	0.165508642684258	1.22232050721251	-1.20160768707075
PHYKPL	-0.879907661214508	-0.119092156531611	1.42485909536776	-0.425859277621644
SLC8B1	0.250968008113227	-0.733865186641241	1.30959233057988	-0.826695152051867
TXNDC11	-0.534646318951384	0.698177294129757	0.970216116259474	-1.13374709143784
DIAPH1	-0.307696863347303	-0.540590013766216	1.48557873200638	-0.637291854892857
XPNPEP3	-0.839986175313916	-0.116629292341351	1.43310201977901	-0.476486552123742
SMTN	-0.727924361861808	0.165039561715739	1.35019597722705	-0.787311177080981
TTC8	-0.892968910718944	0.663975905989264	1.04603383995459	-0.817040835224909
ZNF532	0.428449615141925	-1.01049081729268	1.1926727665337	-0.610631564382946
KPNA4	-0.281461962756631	-0.113357097873686	1.38694479388752	-0.992125733257199
KHDC4	-0.730894609992647	0.263960591921955	1.3028369605442	-0.835902942473508
PTGIS	-0.74591361306043	-0.283025755591943	1.47211032447816	-0.443170955825789
BAZ1B	-0.0396941365242008	-0.450100090791399	1.40159177761181	-0.9117975502962
LARP4B	-0.174245088389968	-0.326135331992666	1.42025091627602	-0.919870495893378
ZNF609	-0.647823600132908	-0.83868213028565	1.36457694496426	0.121928785454289
HOXA3	-0.803556996428111	-0.0167723630682984	1.41454128050676	-0.594211921010359
RUNX3	-0.410671377666333	0.17226257691879	1.29675593767946	-1.05834713693192
KLHL28	-0.777097134639702	0.475841845060534	1.18123843628035	-0.879983146701179
OSMR	-0.445766635877248	-0.167517793461238	1.44356151690183	-0.830277087563337
PRKD3	0.0330641718118557	-1.10641112464547	1.31085831972767	-0.237511366894057
KIF21A	-0.835381735112971	0.120905805112872	1.36527596419822	-0.650800034198124
GUCY1B1	-0.36057246436562	-0.895544387669758	1.42776867813119	-0.171651826095803
HEATR6	0.337070086493403	-0.972417159372876	1.25013149083775	-0.614784417958278
GLT8D2	-0.384005541364715	0.138729235804577	1.30653293490804	-1.0612566293479
SOCS5	-0.47715390951742	-0.76268315142409	1.46313872363622	-0.223301662694709
GPR107	-0.774455225812361	-0.598636763621197	1.42788340869565	-0.0547914192620957
TP53BP2	-0.576049136017857	-0.696454744660525	1.46495125805405	-0.192447377375663
SHISA2	-0.079059373431282	-0.11209847403479	1.31272987703911	-1.12157202957304
PGAP1	-0.550064589624722	0.385347983050434	1.20827350856667	-1.04355690199238
COL11A1	-0.451107668480467	-0.00886988081202996	1.38986668281717	-0.929889133524681
FAM76A	-0.343279385953873	0.174767079657262	1.27535176903321	-1.1068394627366
ATP8B5P	-0.833037180388855	-0.407529247817489	1.44807136238351	-0.207504934177171
INTS1	-0.641204746449736	-0.250454100372875	1.47747894412515	-0.585820097302545
UBR4	-0.85508993572559	-0.380877125931493	1.44258844471529	-0.206621383058206
RBM28	-0.603647186513681	-0.4570929930707	1.49579517896469	-0.435054999380299
SLC30A5	-0.375979940370853	0.30151679227496	1.21301946482646	-1.13855631673056
RIC1	-0.704809012822967	0.595646527277336	1.08959120549316	-0.980428719947523
ATP6V0A2	-0.874873545002307	-0.00338625517285773	1.40061694504168	-0.522357144866519
RNF6	-0.494658008998647	0.346421146753768	1.21961368636167	-1.07137682411679
WWC3	-0.0703112880849888	-1.3309313080199	1.04842711279026	0.352815483314628
APC	-0.814207647982298	-0.589829549031669	1.41036412992397	-0.00632693291000374
LANCL1	-0.792284688439907	0.537936667017786	1.13973577592363	-0.885387754501515
CREM	-0.771495856192927	-0.521683741207134	1.45172440933088	-0.158544811930819
LTN1	-0.0184982170428603	-0.596652121462651	1.41537909875442	-0.800228760248901
PRKAA1	-0.716474947359695	0.233413205355057	1.31752055545044	-0.8344588134458
DENND3	-0.725712321049454	-0.165395393118268	1.45771726086006	-0.566609546692346
IQSEC1	0.0778820173323065	-0.682264878379633	1.38519874946061	-0.780815888413287
FAM222B	-0.714671011814387	-0.0902746137311166	1.44101195718318	-0.636066331637674
UBOX5	-0.679799101063027	0.052461388859034	1.39495158561732	-0.767613873413326
HMG20A	-0.680693169422999	0.512420209246864	1.14713329186434	-0.978860331688207
LYN	-0.629822172036828	-0.766624523227608	1.41953437126882	-0.0230876760043824
KDM3A	-0.714801484814988	0.518854086658943	1.14693785066795	-0.950990452511902
MARK2	-0.341998615485573	-0.447603671366924	1.48359681174135	-0.693994524888848
TTBK2	0.0643453799885317	-0.281494758595598	1.31128900422679	-1.09413962561972
TBCEL	-0.845738403581385	0.0492945853977965	1.38946739301509	-0.593023574831496
RNF168	-0.430005121974261	0.360302776480096	1.19304983788466	-1.1233474923905
SPATS2	-0.90817876596739	-0.281983982029903	1.42798373309132	-0.237820985094025
PKN3	-0.82560254902295	0.454341188292709	1.19633266826312	-0.825071307532879
MIGA1	-0.660644952742088	-0.297433862953429	1.48306227487887	-0.524983459183352
GPR155	-0.559581539595	-0.39729264284485	1.4960870693499	-0.539212886910047
C17orf80	-0.239689726845775	-0.745717414413975	1.46762427398515	-0.482217132725396
RECK	-0.778801742399654	0.425504265419563	1.21347187011008	-0.860174393129996
MAP3K1	-0.569543172914384	0.0241363380139566	1.39660370297288	-0.851196868072446
NIPSNAP2	-0.234020528997838	0.254295921791931	1.18993780755907	-1.21021320035317
RINT1	-0.766004124115437	0.396435760782545	1.23067757533108	-0.861109211998183
PFN2	-0.485255727712973	0.567148039734226	1.06348057409945	-1.1453728861207
CHD8	0.12937319774417	-0.856041022394729	1.35993646098539	-0.63326863633483
TAF7	-0.473158339276147	0.421579052479309	1.16532070420169	-1.11374141740485
TSC22D4	-0.871680340474796	0.023321150336055	1.39365699300867	-0.545297802869926
STRN4	-0.575329279245065	0.348629757735572	1.23623826277493	-1.00953874126544
XPO7	-0.795397153513015	-0.649482943115061	1.39388476978037	0.0509953268476985
PHF20L1	-0.311832052566897	-1.20159598064196	1.1527542067656	0.360673826443262
LMLN	-0.588927736257075	0.0807529444595087	1.37603264276224	-0.867857850964671
S100PBP	-0.375536898457684	-0.91106132904221	1.41830614375603	-0.131707916256131
NUP160	-0.434165944890659	0.0152484208667872	1.37640380613165	-0.957486282107777
GTPBP10	0.109248857412777	-0.49274615450218	1.34754508951947	-0.964047792430069
GJC1	-0.452010600347479	-0.77785866307609	1.46179150122811	-0.231922237804539
BCORL1	-0.363100724768685	-0.939516588604796	1.40531810982997	-0.102700796456488
EGLN1	-0.85734818939476	0.136369103336534	1.35709681987642	-0.636117733818206
CCP110	-0.81842556698504	-0.259300180847034	1.45597699270056	-0.378251244868483
B4GALNT1	-0.886495319577477	-0.295330325343251	1.43606077394689	-0.25423512902616
CNTLN	-0.308354181661414	-0.357511663852015	1.46329004480953	-0.797424199296096
IKZF4	-0.453356672499692	-0.252379032214519	1.46681154688216	-0.76107584216794
PTGER2	-0.735123631367965	0.344040046327604	1.25967442238435	-0.868590837343989
APPL1	0.0346964286347446	-0.220337075945897	1.30381506060462	-1.11817441329346
ZNF384	-0.279525791181274	-0.420860066605918	1.46810883841157	-0.767722980624379
STARD9	-0.715368163900462	-0.220500904247705	1.4683600147935	-0.532490946645334
SOX18	-0.483051309849917	-0.0718537413102781	1.41927971565976	-0.864374664499566
USP25	-0.374690012922915	-0.573926797650258	1.49418057828273	-0.545563767709553
REPS1	0.0226721297895834	-0.144253101317615	1.27966005445711	-1.15807908292909
MYO5A	-0.856687884867601	-0.184576002358568	1.43984419490593	-0.398580307679762
SECISBP2	-0.572252815649657	0.240476287737151	1.29718398961342	-0.965407461700913
NOTCH1	-0.825923393224302	-0.367188312736598	1.45424621670854	-0.261134510747637
TP53BP1	0.376274149133958	-0.855253612567063	1.24254714774247	-0.76356768430936
RSBN1	-0.364601796267135	-1.14688002605782	1.20820255947038	0.303279262854585
ZNF652	0.323102679854865	-1.22355371806492	1.15489385285266	-0.254442814642604
RNF170	-0.492398772644272	-0.740988237088161	1.46753371410266	-0.234146704370225
CEP44	0.107297308690739	-0.684840194863621	1.37336890352105	-0.795826017348177
SNRPF	-0.171834157794526	-0.102404567788095	1.34591688252044	-1.07167815693782
CCDC14	-0.316841502541872	-0.192563701489213	1.42363028416462	-0.914225080133529
ZBTB10	-0.367975329516749	-0.922319053311088	1.41374719258092	-0.123452809753088
QTRT2	-0.949175382181887	0.176652165844934	1.32686355540024	-0.554340339063287
LINC00919	-0.51942127125278	-0.367580881752048	1.4927149318777	-0.605712778872868
GOPC	-0.636843691649993	-0.883627167048056	1.33369742721168	0.186773431486367
ZNF439	-0.870673022661523	0.367408986603655	1.24669527711795	-0.743431241060078
ITGA4	-0.29144842173586	0.429687965172288	1.09725730803966	-1.23549685147609
MTRR	-0.308442047835517	0.195691868661698	1.25224546178761	-1.13949528261379
RBM12B	-0.492513666338836	-0.0305982324673742	1.40603640080955	-0.882924502003352
PPM1B	-0.649034921814341	-0.295869185338971	1.48358834744972	-0.538684240296404
TMEM200C	-0.775425749331231	0.439301458089636	1.20470079206735	-0.868576500825755
NOL10	-0.435152740065538	0.0495800129498669	1.36194220243938	-0.976369475323718
NAE1	-0.32176987789051	-0.170525777203996	1.41794294594015	-0.925647290845644
HTT	-0.190420934053721	0.46692046253272	1.02525768200177	-1.30175721048077
SCOC	-0.753142036355949	0.168068937018326	1.34927082083136	-0.764197721493735
ZNF793	-0.70140205071859	0.314411170280717	1.27384256232354	-0.886851681885676
AFDN	0.199106538938007	-1.1771373913377	1.22943151663277	-0.25140066423309
DPY19L4	-0.760166458852881	0.14910189278279	1.35748656636927	-0.746422000299176
CTCF	-0.0713664043354374	-0.785581687037741	1.43111760988802	-0.574169518514846
RCHY1	-0.525872031061402	-0.124834654118485	1.44252954198948	-0.791822856809588
C12orf75	-0.837802951539631	0.662824519058312	1.04755201247062	-0.872573579989303
TNRC18	-0.757323243198172	-0.473803753797622	1.46530895062846	-0.234181953632661
OTUD4	-0.125856820780902	-0.940092427437025	1.40826383021467	-0.34231458199674
PTPN9	-0.34212522442317	-0.0323077463663788	1.37292439958169	-0.998491428792141
GDF6	-0.39193514089366	-0.611800275887659	1.49392236270812	-0.490186945926798
IKZF3	0.0267724649141479	-0.126587639222506	1.27021026891133	-1.17039509460297
APOOL	-0.84271212613394	0.769344476408129	0.957350415728997	-0.88398276600318
VPS36	-0.255511960485959	0.131473722517584	1.2681981181582	-1.14415988018983
ZNF599	-0.606690429563809	0.0059946987584733	1.40747773713376	-0.806782006328422
MTREX	-0.534823314113747	-0.932304483748994	1.35345920647577	0.113668591386972
LRRC23	0.14840480972585	-0.290470978540697	1.27176436677559	-1.12969819796074
RAPH1	-0.704551935846277	0.271388692403711	1.29735438914185	-0.864191145699284
DNAJC18	-0.373402872060055	0.0920730963532964	1.32652314639771	-1.04519337069096
BZW2	-0.43429200275064	0.317865582523892	1.22087704203775	-1.10445062181101
RUVBL1	-0.157340322413341	-0.329456547420564	1.41562213585132	-0.928825266017422
TGFB3	0.171745895500315	-1.04628734053877	1.30138147319362	-0.426840028155162
PJA2	-0.424176777655763	0.00203276056480082	1.37961108440029	-0.957467067309323
URI1	-0.72393450833455	0.0670008607078593	1.39045759675226	-0.733523949125562
SPA17	-0.937505712376769	0.166479178808654	1.33317532800396	-0.562148794435839
DNMT3A	0.297564836766564	-1.03641854242039	1.25383042972721	-0.514976724073389
TRIM38	-0.175160080602489	0.390467496791913	1.07422518552749	-1.28953260171692
DHX15	-0.29299043645026	-0.658188808175734	1.48270756953598	-0.53152832490998
ZNF25	0.251783280599765	-0.480194623238211	1.27177476919213	-1.04336342655368
PARN	-0.0789532111124126	0.17797307859896	1.16646488233445	-1.265484749821
CASP8AP2	0.155973188239393	-0.344385113984424	1.28570118546783	-1.0972892597228
PSD	-0.397489580086325	-0.745893430012865	1.47501389237726	-0.331630882278073
N4BP2	-0.36401097798662	-0.537054403685735	1.49291197985789	-0.591846598185532
YEATS2	-0.371607314468868	0.282775854045702	1.22297423661283	-1.13414277618967
MAP1B	-0.651160541633804	-0.775771477237853	1.40487799620016	0.0220540226714911
ABRAXAS1	-0.822374559710499	0.368309792839563	1.24805162267209	-0.793986855801155
PTPRE	-0.316582345751968	-0.615961634512313	1.48743499024611	-0.554891009981834
ABHD17B	-0.392233327868438	-0.179319074148152	1.43700632831353	-0.865453926296935
FBXL12	-0.705356896480932	-0.0844668198208059	1.43976262584925	-0.649938909547513
GGA2	0.214100035010204	-0.613371575050281	1.31727336883863	-0.918001828798558
SARM1	-0.808355269301187	-0.426544357131521	1.45474699054064	-0.219847364107936
MDFIC	-0.0713609407326809	-1.06300089261265	1.34870133674087	-0.214339503395538
CSNK1G1	-0.187820984313734	-0.708782669393277	1.4632898439007	-0.566686190193687
RIOK2	-0.69078589749909	-0.514050170085962	1.47784715473096	-0.273011087145906
DGCR2	-0.488135796643561	-0.614180109585628	1.49374907827481	-0.391433172045625
RALGPS2	-0.600119093269272	-0.0772243112817409	1.43514250348189	-0.757799098930879
NBN	-0.674644349333636	-0.530128673773133	1.47933564706605	-0.274562623959274
ZC3H13	-0.317185712774595	-0.758096100779685	1.47213757245177	-0.396855758897495
ACSF3	-0.637995209250815	0.0653210517037961	1.38740869947223	-0.814734541925212
UBE4B	0.00497450468872946	-0.595298959812294	1.40677207854166	-0.816447623418105
ACBD3	-0.233809413798671	-0.137154699910592	1.38083024033121	-1.00986612662195
WWC2	-0.318180874283548	-0.755989649528889	1.47258497434113	-0.398414450528688
MGA	0.125113389298102	-0.999746639584105	1.33240366985031	-0.457770419564295
TGFBRAP1	0.264664281467104	-1.00802524286473	1.27654101370874	-0.533180052311106
ZFP37	-0.656249985438706	0.165195526352549	1.34586334950611	-0.854808890419955
TANC1	-0.230524893819266	0.213155452193561	1.2131082712673	-1.19573882964159
FKBP14	-0.422656869311291	0.0902131161093299	1.34052237902451	-1.00807862582255
AKAP11	-0.385763461484773	-0.398717195707568	1.48414375813468	-0.699663100942339
YLPM1	-0.501638515055092	-1.03266435497543	1.26960565267322	0.264697217357297
SCRG1	-0.330217912268895	0.0693501364588805	1.32461157375453	-1.06374379794452
TFCP2	-0.428863561093551	0.580068378396614	1.03529031208316	-1.18649512938622
ANKRD13A	0.293736095178218	-0.695438651269511	1.28468745499417	-0.88298489890287
POLR2B	-0.766900742363342	-0.297446195016962	1.46944925811317	-0.405102320732859
MAST4	0.217149536986468	-0.352518003486187	1.25499523398712	-1.1196267674874
KIF7	-0.823731730358506	0.201801830467725	1.33256752860095	-0.710637628710167
SYMPK	-0.567685013028288	-0.5481005469521	1.49459732478634	-0.378811764805949
ZUP1	-0.450767195277895	-0.073928931031129	1.41423573917506	-0.889539612866039
EDEM3	-0.339492210107977	0.467958130222753	1.08848306770464	-1.21694898781942
METTL22	-0.877822524105245	-0.350267972475919	1.43643105487245	-0.208340558291286
DHX29	-0.132146896349143	-1.149302448845	1.28902432041238	-0.0075749752182332
VPS26C	-0.773015000335797	-0.346985091908383	1.46962883082926	-0.349628738585078
EIF2AK4	-0.071898072480168	-1.22999864004	1.21418298216566	0.0877137303545073
SMARCA4	0.437314453537103	-1.09959090270359	1.16190620297997	-0.499629753813486
TGIF1	-0.509491621059477	0.296903932378086	1.2529563012824	-1.04036861260101
GGNBP2	-0.660176917976886	0.2310899425358	1.31424937094176	-0.885162395500689
IPMK	-0.853166238235081	0.782221605447016	0.9458898468291	-0.874945214041036
CWC22	0.380641330625215	-0.791087499038059	1.24085325895588	-0.830407090543038
IWS1	-0.135849661678344	-0.991933187523651	1.38901757963245	-0.261234730430454
PI15	-0.04779141337671	-0.00365406117233646	1.24972831532934	-1.19828284078029
SMG9	-0.14500864549235	-1.0404401151412	1.36532145431254	-0.17987269367899
MAL	-0.423303510508353	0.137153220544547	1.31803517363445	-1.03188488367064
ZNF765	-0.777456350022688	0.214471196140437	1.32817485635775	-0.765189702475502
KCTD18	-0.848887494062967	0.0452784524480347	1.39035045759664	-0.586741415981708
SMAD5	-0.0921320008810486	-0.173802802584937	1.34250111775336	-1.07656631428736
IGF2R	0.00846463790143373	-0.518544515704206	1.39542346962003	-0.885343591817258
SART3	0.500728389529301	-0.995479961301523	1.15178199099557	-0.65703041922334
STX16	-0.416683260592396	-0.798852658374824	1.4590745157252	-0.243538596757976
GPATCH1	-0.628943000460474	-0.162659536865871	1.45991011852008	-0.668307581193742
WWC1	-0.626626770816121	-0.256169542766251	1.47871474053459	-0.595918426952228
ZNF566	-0.599432472925896	-0.892754441479192	1.35039442686097	0.141792487544122
ANKRD26	0.436052604934492	-1.08821181714041	1.16661436080775	-0.514455148601831
R3HDM1	-0.40237014541676	-0.0292869019833166	1.38716891832588	-0.955511870925802
YAF2	-0.0458615982608631	-0.283701794085522	1.36125651643691	-1.03169312409052
CENPJ	-0.10476743913579	-0.329056063135252	1.39730246514709	-0.963478962876055
VPS39	0.00477213169383537	-0.358265546424181	1.36189315989237	-1.00839974516203
NEO1	-0.836414737683658	-0.286074214011126	1.45247430235823	-0.32998535066344
METTL2A	-0.813074200040586	0.245800182359509	1.31261531522323	-0.74534129754215
CAMSAP1	-0.313625444616927	-0.871860987355265	1.44092021963028	-0.255433787658087
VWF	-0.0487857414160657	0.17634094650893	1.15244372945808	-1.27999893455095
KLK3	-0.693037352035697	0.703688975702415	1.00077167986783	-1.01142330353455
CPXM2	-0.178870464699	0.493589098466278	0.999111878069665	-1.31383051183694
DNM1	0.0644346715330881	-0.216021722098394	1.28775339915153	-1.13616634858623
INPP5D	0.0206606467546804	-0.308151984026266	1.34025932461997	-1.05276798734839
CCDC149	-0.493487177209328	0.909450851751799	0.751928748384653	-1.16789242292712
SRGAP2C	-0.0397131548167216	0.0268340176231015	1.23069850051139	-1.21781936331778
MOB1B	-0.208800426910467	-0.108891842875507	1.36177604954644	-1.04408377976046
IKZF2	-0.391502927884025	0.701888653065774	0.918564122708278	-1.22894984789003
RORA	-0.268691670916685	0.26762563785381	1.1955603667896	-1.19449433372673
CA5B	-0.461617222621453	0.102396652443179	1.34406396736424	-0.984843397185964
KREMEN1	-0.448382309010784	0.478889472558073	1.11813797336636	-1.14864513691365
RFX7	-0.235853482235919	0.462148929138298	1.04986274244521	-1.27615818934759
TPR	-0.601364106778785	0.0625708335075304	1.38503479621317	-0.84624152294193
ADAMTS9	-0.0740541115128889	0.136976729767414	1.18791839714274	-1.25084101539727
LPAR4	-0.352915554464576	0.399300381109955	1.14191145350441	-1.1882962801498
UGCG	-0.403360689875186	0.550721552571923	1.04951775095715	-1.19687861365388
MBP	0.0554832754294206	-0.172824738817113	1.27525790618761	-1.15791644279992
STK10	-0.134306490576981	-0.138788412817653	1.34597068818783	-1.0728757847932
PRPF8	-0.464382367259191	0.495755039008358	1.11083127073666	-1.14220394248582
WWP2	0.0102156880068408	-0.218597890707445	1.3146453612659	-1.1062631585653
STXBP1	-0.895316125865972	0.438708257251409	1.20341898570978	-0.746811117095223
SLITRK5	-0.619624337161489	0.572600526176573	1.09287823627432	-1.0458544252894
RPGRIP1L	-0.621978275480589	0.395659859626425	1.21565326406372	-0.989334848209552
DOP1B	-0.535296047680243	-0.0791288667907099	1.42936168439223	-0.814936769921277
ACAP1	-0.383643730213549	-0.0616510992829083	1.39522425394404	-0.949929424447589
KLHL6	-0.587727237259273	0.0530899156906494	1.38732750508611	-0.85269018351749
AACS	-0.243719572161776	0.390508967418954	1.10502160258766	-1.25181099784483
FAM149B1	-0.453928663718558	0.980067922346581	0.657529191048887	-1.18366844967691
RB1	-0.868346648854824	0.484754776929931	1.17602546751563	-0.792433595590733
TBPL2	-0.254444483732158	0.329537978405883	1.15069632733584	-1.22578982200957
JADE1	-0.287851487658816	-0.330060857687255	1.45291716807668	-0.835004822730617
ERCC6	-0.0933143507280647	0.161766459072862	1.18289785059219	-1.25134995893699
TSPAN18	-0.463743975405578	0.758158812030715	0.89365681226765	-1.18807164889279
RPIA	-0.334783572350375	0.40048261264175	1.13449264364099	-1.20019168393237
SRCAP	-0.836503810993244	0.137516262226481	1.35871596378261	-0.659728415015847
AP4E1	-0.214356332622344	0.378707657916914	1.10043293562958	-1.26478426092415
MORN3	-0.637515567455272	0.107720107344981	1.36980240127096	-0.840006941160663
CBR4	-0.579974561854987	0.134904676008096	1.35089362577841	-0.90582373993152
PRKAR1B	-0.839631650806506	0.501507423684494	1.16564251635595	-0.827518289233932
HEATR5A	-0.0797322119721308	-0.202966616284434	1.34809876948325	-1.06539994122669
CCNT1	-0.812796053127232	0.412661187207162	1.22207999773875	-0.821945131818683
PYROXD1	-0.590847506368015	0.63596093765914	1.03702699958155	-1.08214043087267
GTF2F1	-0.808700823668861	-0.00671808588583822	1.41107973689897	-0.595660827344275
LPIN1	-0.241954926400082	-0.627081565931317	1.47629900783248	-0.607262515501077
MTAP	-0.159409884481645	0.244349900027375	1.16402786043199	-1.24896787597772
FERMT3	-0.660883789883891	0.593382851585297	1.08466702610746	-1.01716608780887
LINC01990	-0.293636583248529	0.375143940447549	1.13604767598095	-1.21755503317997
SUPT6H	-0.762672952257354	-0.42768969120087	1.46894613117875	-0.278583487720532
SORT1	-0.0375162329882883	-0.0520861823285012	1.26788445614509	-1.17828204082829
CDK12	0.0875369709058391	-0.120308357728893	1.23649351567316	-1.2037221288501
RIC8B	0.0203034052084669	-0.316108671354151	1.34287390927405	-1.04706864312837
NSUN3	-0.326336549939679	0.802733297899802	0.795157029035496	-1.27155377699562
CYB5RL	-0.638424961807875	0.25948916028542	1.29700633643677	-0.918070534914312
ARAP2	-0.843073726177538	0.435306189719595	1.2080247024425	-0.800257165984557
EFCAB2	-0.251351387679016	0.429281281357507	1.08080223894083	-1.25873213261932
ZNF404	-0.654538951672133	1.03334588332024	0.656772550273279	-1.03557948192139
ZNF350	-0.36619139010972	0.0544320852893586	1.34212247785308	-1.03036317303272
KIF19	-0.683411776216529	0.649997071648389	1.04381345189998	-1.01039874733183
GYPC	0.285855767573252	-0.614317249868831	1.27934448511806	-0.950883002822487
IQCE	-0.374510543629889	0.0939410697394883	1.32594010704366	-1.04537063315328
CD226	-0.445590293773102	0.263456149321232	1.25628244377585	-1.07414829932399
ZNF33A	0.0417687092548772	-0.531828954806111	1.3841819598066	-0.894121714255374
CDK14	-0.214750421477526	0.10422591682834	1.2670607879056	-1.15653628325641
CNIH2	-0.562178890279926	0.564403689671801	1.08640792092854	-1.08863272032041
ZBED5	-0.0797638072334323	-0.545814639691169	1.43083437405465	-0.805255927130049
HMGXB4	-0.626277268453739	-0.378374610762964	1.49226198242659	-0.487610103209882
EWSR1	-0.166185971521801	-0.138266276974559	1.35782122081122	-1.05336897231487
MAGEA10	-0.439092367331825	0.73890324573554	0.902776042773535	-1.20258692117725
MGAT4A	0.0941025104761132	-1.10160503655543	1.30064535604377	-0.29314282996446
LRRC10B	-0.188469244694138	-0.312988460358568	1.42136706574776	-0.919909360695057
RCAN3	-0.647118380654277	0.223113497080178	1.31689340884957	-0.89288852527547
MAVS	-0.85401319319071	-0.278129288646072	1.44710253010841	-0.314960048271627
CD38	-0.69342533225662	0.791648221569487	0.922390108064449	-1.02061299737732
FHDC1	-0.549726228858404	1.23984148737665	0.33408323406192	-1.02419849258017
DOT1L	0.144381479756612	-0.724360642965508	1.35916396690079	-0.779184803691901
MCRIP1	-0.181387262085505	0.273371950321196	1.15570142854135	-1.24768611677705
MYO10	0.273072249419635	-1.10002736170655	1.24216446059685	-0.415209348309937
ZNF160	0.00801478803249839	-0.19734004583664	1.30773118485031	-1.11840592704617
KANSL1L	-0.764826904546058	0.560939625539142	1.12164985486945	-0.917762575862535
CNOT4	-0.589259010318913	-0.461847819629912	1.49690752812742	-0.445800698178594
ADAM11	-0.736065174608778	0.7180325169058	0.994530097152612	-0.976497439449632
DENND1C	-0.924265666848321	0.0979635612550842	1.36044945691692	-0.534147351323682
SLC16A4	-0.262495919723222	0.589914822433451	0.960900442224877	-1.2883193449351
LIG3	-0.257452110859625	0.439817362092981	1.07579007247587	-1.25815532370922
CCR6	0.00418873085568153	-0.0469526446809515	1.24548643111581	-1.20272251729054
NCS1	-0.459482914842234	0.461023901040291	1.13420334499559	-1.13574433119365
METTL16	-0.887217711746809	0.100272183795678	1.36639326153394	-0.579447733582809
MEGF9	-0.322604318666137	0.134411732032433	1.28995408482846	-1.10176149819476
F13A1	-0.18659863352072	-0.0911670695510823	1.34683413832196	-1.06906843525016
ZBTB8B	-0.2019272484148	0.0971580658644096	1.26570594313936	-1.16093676058897
SOS2	0.28490331709511	-0.970091287653009	1.27613876621592	-0.590950795658025
ZBTB24	0.142549963588881	-0.24928761511559	1.25998366275652	-1.15324601122981
APAF1	-0.632140806369519	0.340727557218009	1.25065954026588	-0.959246291114371
LINC02762	-0.502967399186267	0.599589099766146	1.04321304552864	-1.13983474610852
PPM1A	-0.277731549717647	0.483728633156907	1.05191582665641	-1.25791291009567
WDR12	-0.895025999528512	0.286557628762648	1.28700992441364	-0.678541553647766
ZNF621	0.16187723823966	-0.890683628559684	1.34289669444092	-0.614090304120899
SLC12A8	0.232846920900278	-1.01670885647524	1.28771711569624	-0.503855180121263
INTS4	-0.870132854183171	0.573705518418465	1.11511495847849	-0.818687622713789
TMEM236	-0.634664853385704	0.573129001351812	1.09538765651785	-1.03385180448395
WASF1	-0.159984524777034	0.385147997646784	1.0707856361471	-1.29594910901686
CALCOCO1	-0.609649765586865	0.00102731833362712	1.40955225306017	-0.800929805806927
EFNA5	-0.794669710967049	0.637149142722647	1.06621525921963	-0.908694690975226
LINC02381	0.0373260760150141	-0.0190522356244841	1.21521531869388	-1.23348915908441
CDH6	-0.356065748171636	0.632564154729593	0.96512156140433	-1.24161996796229
KIAA0586	-0.232891220444426	0.586788675645564	0.949732022473541	-1.30362947767468
GUSBP2	-0.751174453436181	0.763885254269833	0.955968733278535	-0.968679534112185
CIR1	-0.897963391709922	0.0400631318791576	1.38395281700689	-0.526052557176128
NCBP3	0.40201758019294	-1.12379764977922	1.17174682644643	-0.449966756860144
CUL2	-0.820637400630068	0.530193455300766	1.14603921720886	-0.855595271879559
LEMD3	-0.698648490582262	-0.188152327369874	1.46400835107532	-0.577207533123189
STRADA	-0.772661146770002	0.0765646011594657	1.38604090614037	-0.689944360529838
TOPBP1	-0.851452964430521	0.480328967315148	1.1794043959988	-0.808280398883423
SLC36A4	-0.144869509070834	0.341519120266493	1.09395074582522	-1.29060035702088
INPP5F	-0.681367107312424	0.291226259372024	1.28475413732675	-0.894613289386354
TMEM35A	-0.347335571533058	0.678245536354381	0.921878979800153	-1.25278894462148
ZNF461	-0.0498478084036604	-0.00426569049765917	1.25099156481058	-1.19687806590926
ATE1	-0.724595231420023	0.602258199718737	1.08702514248328	-0.964688110781988
C3orf70	-0.582840444588987	0.646684685337778	1.02639207927581	-1.0902363200246
NADSYN1	0.163349125961495	-0.28755158384668	1.26270899678405	-1.13850653889887
CAMK2G	-0.488879332799081	-0.183227606435807	1.45443640343705	-0.782329464202151
NXPE3	-0.642715700043843	-0.103646900447912	1.4450127429733	-0.698650142481541
PTPN4	-0.475421355062752	-0.469471510452592	1.49888682858511	-0.553993963069758
CEP295NL	-0.756868465907288	0.0769957067902349	1.38638473044745	-0.7065119713304
C14orf132	-0.761722798578407	0.335442513019019	1.26585075298011	-0.839570467420724
PKNOX1	-0.500479094384715	-0.116982380351506	1.43682791012838	-0.819366435392162
RBL1	-0.200012161151612	-0.634998364226419	1.46825521488392	-0.633244689505889
CCL28	-0.341268156141414	0.440292372194885	1.10910253345428	-1.20812674950774
NKD1	-0.391829841624393	-0.389492963288889	1.48371491075856	-0.702392105845273
NAA40	-0.412957273322889	-0.490985202768643	1.49596449018648	-0.592022014094958
ZNF250	-0.243681733498692	-0.0701009167848632	1.35823958822279	-1.04445693793923
ZNF329	0.198215865816862	-0.56354947505014	1.31765317825543	-0.952319569022153
TBX19	0.128453956687766	-0.29185685870682	1.28273619256427	-1.11933329054521
CA5BP1	-0.69547189231304	0.188463669889083	1.3380020649518	-0.830993842527841
GHRL	-0.79683784368079	0.142231766503694	1.3594282774372	-0.704822200260109
PDE1B	-0.372453026068702	-0.711060092581383	1.48214795363036	-0.398634834980279
LGALS12	-0.54297327859582	0.665536881526751	1.00049260010882	-1.12305620303974
SLFN13	-0.840074559383078	0.243064419999193	1.31265098353871	-0.715640844154826
TMEM231	-0.555500496314684	-0.0862860547977325	1.43400354115149	-0.792216990039075
HOOK2	0.460829143705455	-1.08873745399219	1.15215247103369	-0.524244160746947
CYSLTR1	-0.396586017537739	0.722391422661393	0.901943667144835	-1.22774907226849
NFATC2IP	-0.815877210194749	0.834747540723223	0.895375001691855	-0.914245332220338
MEOX2	-0.804103928963573	0.669427103069629	1.04104660881078	-0.906369782916838
USP37	-0.596338454350287	-0.949690242042976	1.29616180685228	0.249866889540988
IGDCC4	-0.561792181180481	0.273834539015507	1.2771037896023	-0.98914614743732
SLC35A5	-0.362314209144296	0.638354243995595	0.962691848278676	-1.23873188312998
TERB1	-0.339436456040858	0.419166107483875	1.12329987843427	-1.2030295298773
ZFP14	-0.294663543257679	-0.557526056047853	1.4842121221932	-0.632022522887677
MORC2	-0.359442180365335	0.703064242270365	0.904633098926291	-1.24825516083132
SP140L	0.341446452368532	-0.645423790840822	1.25213441849604	-0.94815708002376
ZNF43	0.315996549683128	-0.722010928974342	1.27455339978644	-0.868539020495221
CEP89	-0.260268039379752	-0.175444578203183	1.40245687545857	-0.966744257875635
ZNF143	0.113952970321855	-0.380937379150858	1.3180303203993	-1.05104591157029
CYREN	-0.606899620582667	0.670928658093417	1.01189106305347	-1.07592010056421
DPY30	-0.565465185342056	0.907193655911132	0.777518498911402	-1.11924696948047
DIO3OS	-0.697777458879766	-0.224480099019051	1.47044433948361	-0.548186781584798
TMOD2	-0.62945256097603	-0.422197295690781	1.49343931601024	-0.441789459343436
MYH9	0.28522316626127	-0.80485617307586	1.29321987460461	-0.773586867790051
KIAA1755	0.0851466430020253	-0.946775364107342	1.35956740431298	-0.497938683207654
MAP4K3	-0.848557743576007	-0.221650779022873	1.4456391445011	-0.375430621902212
TAF4	-0.339155083565015	-0.103335691751989	1.39946364438809	-0.956972869071088
MATN1	-0.444703937347545	0.898255942360429	0.745982950034255	-1.19953495504715
PCP4	-0.245689856135026	0.553384821677247	0.983268086953351	-1.29096305249557
CCDC77	-0.763514845156588	0.45456206604596	1.19435438708133	-0.885401607970704
KYNU	-0.64805081993005	0.687888671807392	1.00625011051827	-1.04608796239562
CHIT1	-0.204783788253376	0.336715624565159	1.12482860306219	-1.25676043937397
PKIG	-0.240557560366366	-0.364378906813484	1.44841456910437	-0.843478101924522
LRRC1	-0.574961040283494	-0.955455054626705	1.30624350330079	0.224172591609418
NPHP1	-0.548017902929033	-0.626914013644476	1.48647171279389	-0.311539796220382
KCNE1	-0.812829959770714	0.583785482625838	1.10756586312253	-0.878521385977655
ACP6	-0.675518735007135	0.157642028696053	1.3508919437383	-0.83301523742721
ODR4	0.191452174082592	-0.375618278168198	1.27641797029819	-1.09225186621257
MYL3	-0.289820794307782	0.119472001708527	1.28667782792697	-1.11632903532772
KAT14	-0.87339950545725	0.44646380643571	1.2000544721295	-0.773118773107959
UBR1	-0.164753907348401	-0.746427036892045	1.4557348297098	-0.544553885469351
IGSF3	-0.709230471824359	0.755996234767565	0.957526979973687	-1.00429274291689
ESM1	-0.59477870906221	0.523228280643356	1.12433176342445	-1.0527813350056
PSD3	-0.446684964576178	0.458764927275596	1.13192625742321	-1.14400622012263
CEP250	-0.683228734959829	-0.419272459318473	1.48657264298478	-0.384071448706474
SOCS4	-0.161973342521133	-0.527345742195125	1.45328272095042	-0.76396363623417
LAMP5	0.00564840995626854	-0.206367944151936	1.31222531273143	-1.11150577853576
LIMCH1	-0.339987255461615	-0.69078650240336	1.48388453103844	-0.453110773173463
SLC22A11	-0.615179279928311	-0.110087731354746	1.44578377825478	-0.720516766971723
SDHAF4	-0.303885424152946	0.686724644161719	0.895498045087269	-1.27833726509604
NEFH	-0.329173164233721	0.298306568130079	1.19911016400412	-1.16824356790048
BORCS5	-0.673645383986148	0.590138535378527	1.08923891556687	-1.00573206695926
SLC17A7	-0.835942411880416	0.735041920084802	0.987419617092859	-0.886519125297245
MYO15A	-0.203679984456014	0.383897340050988	1.09202882448492	-1.27224618007989
DCLRE1C	-0.558301947528009	-0.83016936182205	1.41367692317242	-0.0252056138223615
CEP63	-0.55289315735507	-0.786107709911285	1.43757665501291	-0.0985757877465641
OR10G3	-0.810292975006103	0.895338871824366	0.834454017358272	-0.919499914176544
TDRKH	-0.83217812453153	0.300839494053956	1.28444671922595	-0.753108088748381
HOXC9	-0.310401419923536	0.335497706860873	1.16871756232989	-1.19381384926722
TDP1	-0.420393877864633	0.882473629231879	0.753274716520625	-1.21535446788788
RAPGEF2	-0.520126914884159	-0.240935590366503	1.47181718336452	-0.710754678113869
