# Supplementary material for: Stage-resolved gene drivers of pancreatic ductal adenocarcinoma progression and therapeutic vulnerabilities
Source: iScience. 2026 Feb 27;29(4):115164. doi: 10.1016/j.isci.2026.115164 (PMC13091467; doi:10.1016/j.isci.2026.115164)
Supplement: Table S4. Differential Gene Expression of Cluster C4 [file mmc4.xlsx]

## Sheet: Annotation
Suplemental Table 4
Differential Gene Expression of Cluster C4
Gene	Resected	BL_LA	Primary_Meta	Liver_Meta
NCAPH2	0.907340148429123	-1.2110553411002	-0.424318312876081	0.72803350554716
KLK12	1.05429302934348	-0.920091393465264	-0.785742939030232	0.651541303152017
GGA1	1.05069698442304	-1.20972976006893	-0.378710653425755	0.537743429071644
ASCL1	0.788128190065446	-1.24495462895713	-0.373499037543149	0.830325476434829
TMEM270	0.820941614956349	-1.02172225326648	-0.693959122102631	0.894739760412756
KIF1C	0.977339835302091	-0.932708061012392	-0.788431583895694	0.743799809605995
SUPT7L	1.04193010174646	-0.965305103359661	-0.738181067323703	0.661556068936899
CBS	0.734852223827478	-0.757688233632982	-0.959571183522645	0.982407193328149
TRMT2A	0.492686749033738	-1.31732743685538	-0.171585495856659	0.996226183678302
CTSLP2	0.000140696914699178	-0.83165572625026	-0.574858483384459	1.40637351272002
MMP23B	0.855580102123927	-0.914924268934499	-0.815648981604058	0.87499314841463
FCGR1CP	0.448023025586927	-0.619859477028564	-1.00959209240945	1.18142854385109
SLC2A8	0.323262422482426	-1.00638002129353	-0.566564493999394	1.2496820928105
CASTOR1	0.757419462981171	-1.32211739985062	-0.227003295797622	0.791701232667073
DGCR6L	0.798149289918977	-1.15352596072097	-0.518439986056131	0.873816656858126
THOP1	0.283476474977265	-0.946332585454944	-0.618415777778415	1.2812718882561
CCN4	0.728602146657579	-1.24707414105848	-0.365078985040167	0.883550979441067
SPCS2	0.605272141642903	-0.762596188267246	-0.931218479610859	1.0885425262352
FZD4	0.322973355763856	-1.47427684250128	0.403247938532181	0.748055548205241
QTRT1	0.974616210018052	-0.886404113419006	-0.837995305025772	0.749783208426728
DXO	0.293256686549309	-1.07283800821958	-0.464359678790438	1.24394100046071
TMEM42	0.279188927379461	-1.02219990092222	-0.523237004669829	1.26624797821258
ABCB6	0.538180619995962	-1.20630787960997	-0.384262863624776	1.05239012323878
PMCHL2	0.841067482894702	-0.889880761126826	-0.84148202350969	0.890295301741815
LMCD1	-0.0670077730860038	-1.35824578710345	0.452814843546926	0.972438716642527
CALHM6	0.178949110927107	-1.0067348987601	-0.483839639761479	1.31162542759447
FAM50B	0.869342769243038	-0.666810872395787	-1.04442469047062	0.84189279362337
POM121L9P	-0.0381441403309061	-1.16944239049328	-0.0677039070174705	1.27529043784165
TBXA2R	0.840091617876908	-1.23208744883568	-0.395346411562832	0.787342242521601
AKR1C2	0.945526391827601	-1.35003912871077	-0.115201436752251	0.519714173635421
TRIM55	-0.311150347200635	-0.64407089057639	-0.530390954225072	1.4856121920021
RAMP2	0.412252614945675	-1.41916581712102	0.110341435628383	0.896571766546964
CBY1	0.820767661051098	-1.31739009306854	-0.235169326136514	0.731791758153958
PALMD	0.734434991285993	-1.44958198666613	0.129977699170841	0.585169296209291
SEC16A	0.441376056329843	-1.31574781055912	-0.150917810006342	1.02528956423562
ACOT4	-0.0742611092168698	-0.790831862652515	-0.566172024878672	1.43126499674806
NPTX1	-0.0245830320796397	-1.19621020981959	-0.0312063476858636	1.2519995895851
MSC	0.469452590493683	-1.36649409248701	-0.0564378771738253	0.953479379167154
ELP6	0.979054381482124	-1.34348044354703	-0.109428562838574	0.473854624903481
TOLLIP	-0.217885162029055	-0.894732399189936	-0.319197093511564	1.43181465473055
CXCL2	0.0953792986538638	-1.00358912791905	-0.43226101000689	1.34047083927208
ITPA	0.700747756694389	-0.975092734361674	-0.734754732182319	1.0090997098496
SFXN4	0.873876377180827	-0.863031221490218	-0.868978707878969	0.85813355218836
ESAM	1.00141071167162	-1.16301471156871	-0.481121233613092	0.642725233510177
CTAGE1	0.167128522250047	-0.746927657511265	-0.769837100808872	1.34963623607009
SIGMAR1	0.0738903535065313	-0.482899565207685	-0.952583108618969	1.36159232032012
NAT9	0.33151823118896	-1.06720927176396	-0.492543745992363	1.22823478656737
RWDD2B	0.115011644361418	-1.2634032477569	-0.0304457937304863	1.17883739712597
ALG12	1.00848622319389	-1.25513515824765	-0.310941248122654	0.557590183176417
ZNF511	0.38966225592091	-0.667722520083494	-0.948087894452829	1.22614815861542
ADCK2	0.425120879317957	-0.975332023687101	-0.651348293327453	1.2015594376966
TEX264	0.314209534017116	-1.41637473673747	0.17176024055028	0.930404962170081
PPIH	0.419399241448667	-1.16388008020112	-0.399887023326256	1.14436786207871
GAA	0.506090689450726	-1.24137943573685	-0.315189625854293	1.05047837214042
PRR14	0.987160567618453	-1.05660736610393	-0.638583164932961	0.708029963418444
NDUFV2	0.804178093086094	-1.15895945301084	-0.510786504417561	0.865567864342309
FADS3	0.184619750334855	-1.35728134944786	0.119353673130504	1.0533079259825
SIX5	1.03462348004005	-0.821801587471366	-0.891124214427903	0.678302321859223
OTOL1	0.983060126712051	-0.663480358369783	-1.03794732653541	0.718367558193144
CDIP1	0.858089348841236	-1.37939869362943	-0.0748003893778884	0.596109734166082
PWWP3A	0.37073063127017	-1.31570053988479	-0.11275295641418	1.05772286502881
KIF22	0.329930528720181	-0.881171259561884	-0.715023335884289	1.26626406672599
ZNF598	0.887047461744172	-1.33153262370244	-0.190906389144699	0.635391551102971
CYCSP52	0.193657526819881	-0.685023963729234	-0.843472060594689	1.33483849750404
NT5C3B	0.136700190817791	-1.27453171856113	-0.0267148529742959	1.16454638071763
LBX2	0.971284961604099	-1.17657094512296	-0.467977357921308	0.673263341440168
ROGDI	-0.206454598572678	-0.906316707616701	-0.314486477095448	1.42725778328482
BOLA1	0.784914202158007	-1.3285234317467	-0.213571367977577	0.757180597566271
LINC02809	0.434500556746723	-0.968452892530142	-0.6632807086463	1.19723304442972
GJD3	0.882117157916338	-0.745408060700057	-0.978544488709143	0.841835391492864
GPT2	0.427718313457401	-0.941007886455743	-0.691993213236986	1.20528278623533
PSAT1	0.836033609989444	-0.745136593882835	-0.978638768840503	0.887741752733896
SNAI2	0.152789988955354	-1.10535700830857	-0.330298519716072	1.28286553906928
PRR22	0.739827911558984	-1.24487804065659	-0.370128735214162	0.87517886431177
NQO2	0.231626987025414	-1.36617456157095	0.100199431979965	1.03434814256557
GTF2H4	0.129459031249203	-1.08603537824662	-0.342153281636053	1.29872962863347
STK19	0.770222322622492	-1.02509867859025	-0.68602641696505	0.940902772932804
NAGLU	0.874819041875085	-0.837387373985141	-0.894151001442403	0.856719333552462
B3GAT3	1.04579629857711	-1.00515870771463	-0.689325659107655	0.648688068245183
FDXR	0.245825374821725	-1.00542438514446	-0.525793218586181	1.28539222890891
ADAP2	-0.223946891719279	-1.2277045373582	0.284836245918436	1.16681518315904
MACO1	0.47980407002983	-1.49850345121553	0.561317211525999	0.457382169659706
LILRB3	0.105278204183613	-1.0318633440252	-0.401257754899394	1.32784289474098
SESN2	0.15011702876756	-1.00848524474412	-0.463011047711406	1.32137926368797
THAP7	0.0732305368847586	-1.10937163374321	-0.265235803011249	1.3013768998697
ENHO	0.331705085048785	-0.968654113565363	-0.616626793718974	1.25357582223555
BCL2L12	0.580333290282153	-1.13066751308085	-0.510125944937628	1.06046016773632
FSTL3	0.240688415160016	-0.945272925446455	-0.596472340833533	1.30105685111998
ZNRD2	0.49581179808379	-1.14232558845424	-0.464230523848889	1.11074431421934
SLC37A2	0.931459928185085	-1.03348493323373	-0.676684805474238	0.778709810522888
ADORA3	-0.0531440130387752	-1.05742627844852	-0.239177626624442	1.34974791811173
CARD19	0.0636658130283626	-1.20351583002956	-0.100100095689864	1.23995011269106
SHROOM1	0.398160867774656	-0.98433884193818	-0.629066818334952	1.21524479249848
CYB561A3	0.269597126488817	-1.13107347760986	-0.368298565104788	1.22977491622583
ESYT1	0.21063856988562	-1.16553497844169	-0.277947728782509	1.23284413733858
ARMCX2	0.736384551324809	-1.16151161456401	-0.500970648309399	0.926097711548591
NUDT1	0.269928383064182	-1.26966466828646	-0.138627737612992	1.13836402283527
ALG8	0.824491803047494	-1.05856771034964	-0.648550677443645	0.882626584745785
LYRM1	-0.24141619963937	-1.23503557049406	0.334214472232217	1.14223729790121
ACP5	-0.282823512869823	-0.597957339721369	-0.602339266696715	1.48312011928791
PTDSS2	0.532715431863076	-1.07998933254997	-0.563047861591925	1.11032176227883
TMEM9	0.565954584900452	-1.4008854138745	-0.0118717027286869	0.84680253170273
C6orf226	-0.337879219569552	-0.848084017062001	-0.262394536854056	1.44835777348561
RPP40	-0.225223333527481	-1.26761668669746	0.408679930577692	1.08416008964725
NME6	0.119280030511894	-1.24658197253623	-0.067380258731202	1.19468220075554
RITA1	-0.282270452331151	-0.670714082558573	-0.527593448350581	1.4805779832403
TRO	0.623693026473785	-1.43310951624739	0.0658671344748302	0.743549355298772
KLHL17	0.292214023296226	-1.15635998670528	-0.343835654250097	1.20798161765915
NPRL2	0.914368917759207	-1.00548543516089	-0.712326103205205	0.803442620606888
BRPF1	0.207085649162782	-1.33322754406306	0.0408056576128603	1.08533623728742
GOT2	0.428196881204823	-0.861710299767064	-0.778264860375803	1.21177827893804
CENPVL2	0.24211838129486	-0.85123300977667	-0.703230048547108	1.31234467702892
LRRC47	0.331125971372536	-1.00481103105171	-0.572493657481117	1.2461787171603
SMIM26	-0.0074160115040856	-0.647847838698978	-0.759923320386019	1.41518717058908
CPSF4	0.239814139761562	-1.05639799811229	-0.455741591324649	1.27232544967537
PUS3	-0.0251740426282188	-1.04231815391754	-0.285756598107263	1.35324879465302
WDR81	0.873270764940765	-1.43062520838238	0.145658996600024	0.411695446841599
BLID	-0.0532509724464514	-1.20607882346293	0.0174629549264057	1.24186684098297
TBX2	0.627832830441782	-1.31172990190941	-0.228723436276011	0.912620507743647
AGA	-0.368775443385776	-0.838975876995026	-0.241935348320151	1.44968666870095
CRELD2	-0.3355429589254	-0.643018478086193	-0.509505273724822	1.48806671073642
ZFP1	0.689748759427657	-1.48567919610782	0.386754841372773	0.409175595307391
FAM86C2P	0.899417504320837	-0.594844680555002	-1.09854896964592	0.793976145880082
SEC61A1	0.937055924257309	-0.927200204113013	-0.799338776631485	0.789483056487186
UGT2B11	-0.118029498304756	-0.795352838684085	-0.527267482254048	1.44064981924289
TLE1	1.01818677213978	-1.12739276876494	-0.531194862355521	0.640400858980679
SDF2	-0.248581719228367	-0.802353841650099	-0.407860314363266	1.45879587524173
SH3TC1	0.41050880364817	-1.49153379660115	0.434441911417764	0.646583081535222
SLC25A45	0.440388741183084	-1.30116003567139	-0.178948705760523	1.03972000024883
ACTRT3	0.00950931462074606	-1.33198014116059	0.242144770947297	1.08032605559254
TMEM187	0.35660817676729	-0.980896210763116	-0.614086369374204	1.23837440337003
PSMB5	0.0501305503849873	-0.787017454048204	-0.657857990373944	1.39474489403716
CETN3	-0.198704434133176	-1.01079236986886	-0.172224594127263	1.3817213981293
CPTP	-0.243752572519891	-0.690551478980473	-0.539640233840352	1.47394428534071
FBXO31	0.239991159821997	-1.22755072469975	-0.194655586497682	1.18221515137544
HECTD3	-0.0163048990658733	-0.880257302537513	-0.50643596223947	1.40299816384285
CYB5D1	1.06145168259276	-1.06385224471047	-0.607706873438555	0.61010743555626
SEC13	0.61244744724817	-1.39667334263982	-0.0360847699633758	0.820310665355025
MAN2B1	-0.286113040173961	-0.702952361786214	-0.48905057475824	1.47811597671841
LAGE3	0.767231187379376	-1.08067082540086	-0.616062384749908	0.929502022771395
XKR8	-0.385389242739063	-0.94459203638807	-0.0680836796425173	1.39806495876965
RTKN	0.992084363264078	-1.14095050986025	-0.51840753994267	0.667273686538841
SIVA1	0.191911526390594	-0.63701536171501	-0.886123572025211	1.33122740734963
ZNF747	0.0178509920026858	-0.954385065183005	-0.440105809306914	1.37663988248723
LINC00324	0.0482403490238898	-1.38574668463612	0.366331776495377	0.971174559116848
MUS81	0.766356436703684	-1.19194092044213	-0.458554753990199	0.884139237728645
KIAA0930	0.557473908226462	-1.49813929574523	0.504798666491767	0.435866721027006
AOC4P	0.130936236815406	-0.924690558408161	-0.555168035493127	1.34892235708588
C8orf58	0.242149666020789	-0.944434408368068	-0.598279889432668	1.30056463177995
TMEM185B	0.811013021717356	-0.712192862801755	-1.00600730213699	0.907187143221388
CEBPD	-0.225665593406091	-0.352562606753578	-0.863621932700838	1.44185013286051
PHETA2	-0.0488575276250871	-1.09198777462298	-0.18931797574726	1.33016327799533
PSMG1	0.16033945278862	-1.03134715604065	-0.439506746608128	1.31051444986015
ZNF865	0.657193185197481	-1.41467836029073	0.00465011300850653	0.752835062084739
HIRIP3	-0.0603402114576754	-1.06363208198539	-0.223312839282785	1.34728513272585
WDR91	0.686023585634206	-1.42262398900482	0.0260849560147542	0.710515447355859
NDUFB9	-0.118131157057978	-0.663380789602511	-0.667684033550628	1.44919598021112
HINT2	0.231411948080295	-0.541577205359599	-0.986197660664645	1.29636291794395
NAT14	0.594727229946153	-1.16280074080678	-0.468572107880848	1.03664561874147
C19orf12	0.596258006866132	-1.22858392686568	-0.36762790325584	0.999953823255384
HYAL2	0.874312227354551	-0.464334909960547	-1.18884091389121	0.778863596497207
TIMM44	-0.115517555432248	-0.971908003945112	-0.30799237840912	1.39541793778648
MRC2	0.0420246813502424	-1.34147107057156	0.228766644746638	1.07067974447468
TTC31	0.956809480288811	-1.28881195822778	-0.263164540234605	0.59516701817358
ANKRA2	-0.15472657183987	-1.27133436476215	0.298938857971621	1.1271220786304
SURF2	0.0483308671826217	-1.09983841706572	-0.260116926857794	1.31162447674089
C6orf136	0.813616143159042	-0.779532469072931	-0.947035668429173	0.912951994343063
MECR	0.384779811948546	-1.27513646451737	-0.198872917324443	1.08922956989326
POLDIP2	0.431760487849188	-0.760715476789074	-0.879742106986472	1.20869709592636
SIGLEC8	0.42873696757077	-1.30455454553871	-0.166571911871606	1.04238948983955
PLRG1	0.0428519909958369	-0.915947163169676	-0.506335469045705	1.37943064121955
SLC25A44	0.630719742921205	-1.37760111532104	-0.0878032193081603	0.834684591707999
REP15	-0.378179888270131	-0.951241947710117	-0.066191784164586	1.39561362014483
GPC1	-0.155062443676959	-1.07299024736877	-0.117612520865496	1.34566521191123
UBE2L3	0.282607725803299	-1.17807114540005	-0.304383268703633	1.19984668830038
SLC48A1	-0.354930152019427	-0.971534259382173	-0.0614718210151766	1.38793623241678
CHTF8	0.792575195084157	-0.842200335918258	-0.886585209648023	0.936210350482121
COASY	0.663025321817265	-0.718300845107132	-0.98303370495784	1.03830922824771
FCGR1A	0.13089785892596	-0.774872939086095	-0.720865691891491	1.36484077205163
PIGW	0.295202116200116	-0.787121781256678	-0.796225979509958	1.28814564456652
ZNF575	0.692103400813909	-1.27021103320457	-0.319408424372252	0.897516056762912
ZMYM3	0.666163302589984	-1.28077087985421	-0.295598015389306	0.910205592653536
FANCE	0.918892241150606	-0.991475160840406	-0.728554902006408	0.801137821696206
BEX4	-0.282781911614794	-0.48982643736052	-0.704943419157571	1.47755176813289
MAP3K6	0.990661744108731	-1.30849011693202	-0.198811606176011	0.516639978999296
PITPNM1	1.05791244575874	-0.930117435899977	-0.773664026495174	0.645869016636416
LINC01806	0.312277236108958	-0.900278384316283	-0.68556797464483	1.27356912285215
IL4R	0.592257791996966	-1.47376115084155	0.230116102819098	0.651387256025487
RTL8A	0.0772828116540226	-0.468904647888124	-0.965540012244671	1.35716184847877
NRM	0.85447095092788	-0.996126577078566	-0.72528087242183	0.866936498572516
DDB2	0.905733804561914	-1.34156697264639	-0.159488409285179	0.595321577369651
TARBP2	0.425910788745585	-1.00521234652186	-0.615985183021806	1.19528674079809
NXF1	1.07604788050214	-1.00043658350706	-0.685257989265156	0.609646692270077
DGUOK	0.0234212269924085	-0.98673227767856	-0.402037511895088	1.36534856258124
RNF31	0.90506965207423	-1.3893395177058	-0.0160568351163537	0.500326700747924
EXOSC1	0.566454620737253	-1.26157277575279	-0.302813380937666	0.997931535953201
MGAT1	0.845735796192051	-1.12952921807872	-0.554029059305474	0.837822481192142
AGPAT3	0.0771147377020993	-1.40255958694568	0.390254171330926	0.935190677912647
NOP16	0.64252221273061	-0.752871705904507	-0.94838414437918	1.05873363755308
NME4	0.751331208554652	-1.0931587651644	-0.597878225414969	0.939705782024723
SGSM2	0.176351713202133	-1.45066082567266	0.475056769318426	0.799252343152102
FAM167B	0.675533291263495	-0.898335685090842	-0.813754821263659	1.03655721509101
CHAMP1	0.753419905160248	-1.44280734779107	0.106956596911301	0.582430845719529
GTPBP6	0.616200876416993	-1.08838239950882	-0.577617582078409	1.04979910517024
ALKBH2	0.639976619352897	-0.888930020995288	-0.81606687774396	1.06502027938635
NIPSNAP3A	1.06178594876169	-1.13625001815265	-0.500715010303014	0.575179079693978
PVR	0.670746461849215	-1.06292524577486	-0.623479704126854	1.0156584880525
DNPEP	-0.131969979649664	-1.1176776687779	-0.0653105578366202	1.31495820626419
PHF5A	0.801610466774028	-1.07007326523885	-0.632687021950578	0.901149820415399
CHST14	-0.309335032023526	-1.12156472730287	0.157477057828265	1.27342270149813
NOMO1	0.422392791119972	-1.43918519885075	0.850007747295451	0.166784660435321
TOR1B	0.981353598438699	-0.998443538881014	-0.712533937203685	0.729623877646002
DUSP28	0.772412362414992	-1.23726497467094	-0.385841657331406	0.850694269587356
ST6GALNAC2	0.98905215560467	-1.14201603003758	-0.517604019186407	0.670567893619315
EXO5	0.206486766874884	-0.908715704546593	-0.619719256104769	1.32194819377648
FZD2	0.0860511987096345	-1.19552758021299	-0.133680314081623	1.24315669558497
GUSB	0.855385617806567	-0.931452281088528	-0.797974749741378	0.874041413023342
AKR1B1	0.527046460736789	-1.06944581267433	-0.574793572670669	1.11719292460821
DOK1	1.04630375753515	-1.11207175630709	-0.5443430534107	0.610111052182637
SOX17	0.980141963335868	-1.26936401855034	-0.294827262432786	0.58404931764726
ARHGEF19	0.632689175166525	-1.42121584848015	0.0275463051512953	0.760980368162327
BOD1	0.546303465012756	-0.854950303416827	-0.826232817679384	1.13487965608346
MIIP	0.590781967306968	-1.31392962437953	-0.214227501054923	0.937375158127487
RTL8C	0.0411655356050912	-0.402502091157821	-0.996407635685162	1.35774419123789
DONSON	-0.290777634525123	-1.2857868808324	0.689736256245424	0.886828259112102
EIF2B4	0.516224572964052	-0.999507345149588	-0.657723984130712	1.14100675631625
RNF214	0.233283138500751	-1.47383953546589	0.576199212767438	0.664357184197707
TBKBP1	0.289703807701494	-1.42961872689483	0.23637164753695	0.903543271656388
MAEA	0.244686265033067	-1.17086579120825	-0.291992243494939	1.21817176967012
GPR153	0.297260552722166	-1.22657131793722	-0.233681826997107	1.16299259221216
ZMYND15	1.08019717886987	-0.96485499070608	-0.726841099194921	0.611498911031127
SPATA41	0.343765984263303	-0.818508374331905	-0.787123514749009	1.26186590481762
CXorf49	0.198617857488651	-0.67554459279675	-0.854802586815371	1.33172932212347
TMEM258	-0.115637251251674	-0.801328046337447	-0.522355948984045	1.43932124657317
LSM10	0.29410194667691	-0.742416833486522	-0.839287000712783	1.2876018875224
ZNF419	-0.024931688532969	-1.3362941914967	0.301648366177244	1.05957751385242
SDHAF2	-0.368032069058854	-0.735314797469262	-0.374387415392307	1.47773428192042
VARS1	1.00859302059142	-1.30517630517279	-0.194690943916865	0.491274228498238
HDAC3	1.03314586324717	-1.2137210577072	-0.38044965374245	0.561024848202486
OXLD1	0.245309873848213	-0.439650422446946	-1.0706581479057	1.26499869650444
SASH3	0.756411385955182	-1.46433273537256	0.225517814196294	0.482403535221085
GMNN	0.782508732622298	-0.978890259199694	-0.74150295820247	0.937884484779862
BET1L	0.968351271118414	-1.16028892658514	-0.494626376604684	0.686564032071421
THUMPD1	0.392932545212239	-1.10473916676164	-0.472293844223751	1.18410046577314
SLC25A38	0.804971811693776	-1.29433139678162	-0.283046564541404	0.77240614962925
DPAGT1	0.182312798618128	-0.891968369128809	-0.624801980920459	1.33445755143114
TMEM120A	0.639466520724389	-0.947519970112415	-0.753122659715985	1.06117610910401
STK11IP	0.469214095809847	-0.982400006799177	-0.660753344796384	1.17393925578571
CCDC92	0.769900905843545	-1.45114825365372	0.15438140339456	0.526865944415621
WIPI1	0.197748129271906	-1.45625603544737	0.473862573597898	0.784645332577563
HARS2	0.618416664066816	-0.967588229178056	-0.72551794963846	1.0746895147497
ZBTB42	0.383368504352883	-0.902174228452753	-0.716437945076544	1.23524366917641
PITPNB	-0.150298656364287	-1.35413621024193	0.829881144508752	0.674553722097473
PPP1R35	0.531175885503962	-0.635638029519636	-1.02209669555691	1.12655883957258
EDC4	-0.0250259725407647	-0.935428076021629	-0.431669906733739	1.39212395529613
HDAC6	-0.13477551331219	-1.217657904179	0.135565844033258	1.21686757345793
STK16	0.180787763126799	-0.692711164026614	-0.829495402281952	1.34141880318177
ZNF564	0.880789111345258	-1.39987098102624	0.00473828169445336	0.514343587986524
MIS12	0.711276398959964	-0.816402826487381	-0.901912172588301	1.00703860011571
CIAO1	-0.0872668779797308	-0.789375540499586	-0.55792669744071	1.43456911592002
RECQL4	1.02733810740978	-0.612946874197908	-1.06830318694581	0.653911953733933
SLC38A10	1.00472538300095	-1.28561714700602	-0.245731126980878	0.526622890985949
MTSS2	0.555916908042713	-1.49638047440332	0.539391046301206	0.401072520059403
ZNF212	0.745417590410878	-1.31025499516258	-0.250527738016715	0.81536514276842
KLHDC2	0.93041394557497	-1.25973941552303	-0.331904915139754	0.66123038508782
POLD2	0.889901973471202	-0.46109588087823	-1.18998690576905	0.761180813176077
C16orf86	-0.0789958269216083	-1.37029713380946	0.543234819507907	0.906058141223161
CFL1P1	0.279242258123988	-0.838097066546415	-0.736313143339115	1.29516795176154
PALM	-0.0815677672584195	-1.36110449277944	0.945043119336124	0.497629140701733
FN3KRP	0.413459720788451	-1.15406728685183	-0.411658483720619	1.152266049784
SPRY4	0.967895024506219	-1.07412123657288	-0.619122264433834	0.725348476500492
MOB2	0.158239037898279	-1.10169981430836	-0.339490545858484	1.28295132226857
LSM3	-0.162488367069988	-0.595826681744073	-0.700441299059316	1.45875634787338
NRARP	1.00002792557223	-0.833477423479397	-0.886826742163246	0.72027624007042
COQ9	0.0955582320440769	-1.36031479737281	0.219699417463993	1.04505714786473
EBP	0.235316251293047	-0.485405684136074	-1.0320497528151	1.28213918565812
ALG2	-0.198391202877975	-0.605795747106378	-0.663339328648181	1.46752627863253
CLPTM1L	0.243187004000054	-0.384853735938784	-1.10872437987234	1.25039111181107
DESI1	0.160405944141293	-1.13248823673055	-0.294749585901999	1.26683187849125
TOMM40L	0.793125061695644	-1.13247174516756	-0.548268959955379	0.887615643427299
PANX1	0.351974589495661	-0.714629199412073	-0.890973915000584	1.25362852491699
JMJD7	0.459821303573149	-1.01764193378239	-0.614786315650029	1.17260694585927
MEG3	0.221505337480129	-1.42542480219953	0.2901998247568	0.913719639962593
ROBO3	0.875291929028886	-1.42211683993189	0.0974309351617439	0.449393975741261
THAP3	0.171191145502975	-0.883648926230217	-0.627656296590166	1.34011407731741
DHCR7	0.239217861656875	-0.783482984733539	-0.772093698713372	1.31635882179003
BABAM1	0.975131082929595	-0.787731851651679	-0.93365159791419	0.746252366636283
PANX2	0.39097186859196	-1.04841004565064	-0.546456578357438	1.20389475541611
PPID	-0.30385653255956	-0.716795928042295	-0.457405417031264	1.47805787763312
DDX11	0.870679873765105	-1.17113338159423	-0.492123230421332	0.792576738250453
BMP1	0.716853699102828	-1.48022713057201	0.424575630763028	0.338797800706153
CLDN5	0.015505889993265	-1.12554241101955	-0.192251205397837	1.30228772642412
TMEM204	0.421102691083955	-1.48012870429438	0.340934781513471	0.718091231696957
ZNF672	-0.0252372354428862	-0.980389093164232	-0.372560513492933	1.37818684210005
ANKRD65	0.57971762087995	-1.49715127982938	0.430227655567112	0.487206003382317
TMEM255B	-0.0166868090812619	-0.576245359301481	-0.819750417687779	1.41268258607052
ATG101	0.0163284127854051	-0.871173763640012	-0.540928854117193	1.3957742049718
COMMD9	-0.329188707270703	-1.26810913805903	0.861313927368918	0.735983917960815
HAND2	0.412385834218979	-1.09284306427227	-0.497661872937502	1.1781191029908
TBC1D20	-0.18094816740086	-1.3143633240522	0.500948849932221	0.994362641520837
HSD17B14	-0.00979538378806552	-1.11201792482918	-0.192116464732102	1.31392977334935
HPS6	-0.330807189269962	-0.688894782229034	-0.46382620079783	1.48352817229683
MKS1	0.470817950902	-1.46288230622319	0.76641151553438	0.225652839786805
F8A1	0.159411225287091	-0.800553100953474	-0.710974345089409	1.35211622075579
TMEM88	0.0109730456886492	-1.35320902575282	0.305121943741973	1.0371140363222
PGD	0.572492671073841	-0.729572632942641	-0.952876243879212	1.10995620574801
NCF4	0.993646566519243	-0.708338150358697	-1.00004067853129	0.714732262370747
CASP6	0.258454351340768	-1.08946275061791	-0.421450035506491	1.25245843478363
CISH	0.278987662345528	-0.870280730906534	-0.701841206798959	1.29313427535997
TPD52L2	0.660623165770506	-0.842123271061233	-0.867877686645085	1.0493777919358
IMPDH2	0.988616295265297	-0.635340786798232	-1.05884467806863	0.705569169601573
STK25	0.602657205301244	-1.18417265864099	-0.439125584616655	1.02064103795639
CCDC121	0.727515110809973	-1.15721081663218	-0.506007780905966	0.93570348672817
TIMM22	-0.27453071847789	-0.705138893637989	-0.496961969078503	1.47663158119438
CYP4F11	0.706268296276823	-0.635473611119208	-1.05883577246164	0.988041087304021
FBXO2	0.311736488492295	-1.10831207542541	-0.425483525638384	1.2220591125715
RNF113B	0.286928412014981	-0.677407969049714	-0.896216447727066	1.2866960047618
PRMT6	0.625924238574122	-1.40722490239681	-0.0110470404940664	0.792347704316753
CSNK2A3	0.627050398924367	-0.615058702637269	-1.06156173645394	1.04957004016685
UBE2E3	-0.367569535522806	-1.10841910917511	0.215008435669216	1.2609802090287
ZNF502	0.792287092621257	-1.20813720731027	-0.434811277490724	0.85066139217974
RTCB	-0.172391479237981	-0.855402984971087	-0.410869273792848	1.43866373800191
RPA2	1.00269748945925	-1.24816031038313	-0.328138629565363	0.573601450489241
ARMC5	0.511075137389087	-1.29259437408974	-0.226741729562242	1.0082609662629
SRA1	-0.286078930468863	-0.825840550701781	-0.343474460469701	1.45539394164034
WDR77	0.0443100494664424	-0.937590047005035	-0.4807183317244	1.37399832926299
ADM5	-0.312900472032307	-0.79635831420629	-0.354402840240089	1.46366162647869
CTPS1	0.940072596930652	-1.12180117467801	-0.557716083557545	0.739444661304903
SFT2D3	0.087551863548148	-1.42680052157596	0.842513684969061	0.496734973058746
DNAJC19	0.590063702830706	-0.717388014757243	-0.968101751789033	1.09542606371557
C6orf47	-0.0576052054623275	-0.514271467838016	-0.847350027566732	1.41922670086707
THAP11	-0.243402539772734	-0.210826471141491	-0.954652266270743	1.40888127718497
HCCS	0.361058347100621	-1.48479351023796	0.432185771917969	0.691549391219369
MAGOHB	0.377166952890465	-0.963547883674044	-0.644199332803526	1.2305802635871
GAL3ST4	-0.352208581949739	-0.913143405305488	-0.155220068782481	1.42057205603771
RAB24	0.368806819847975	-0.686792962092554	-0.923074247375955	1.24106038962053
NUDT16L1	0.224407265589178	-0.802174778481416	-0.745342851808144	1.32311036470038
GPR65	-0.0850807493058768	-1.26092265184165	0.174517621480043	1.17148577966748
BAP1	0.855847903045468	-0.837999836281943	-0.893548633000298	0.875700566236776
ING3	0.49597083106876	-1.37699510157785	-0.0441503980335925	0.925174668542677
SRP54	-0.394999185914705	-1.04703487172804	0.126053790960675	1.31598026668207
TRAM2	0.0807632832545677	-1.41954823489538	0.466676507636603	0.872108444004216
BTBD6	0.239124237307482	-0.457214745088057	-1.05499781687947	1.27308832466005
P4HTM	0.780417521524518	-1.44263014526587	0.118381164619015	0.543831459122343
GEMIN4	-0.12868059690979	-1.17248039904625	0.0332390004530924	1.26792199550294
LINC00106	0.958927583503586	-0.668229877848977	-1.03744586041938	0.746748154764775
TREM2	-0.285503226119102	-0.685316708196851	-0.508970051976861	1.47978998629281
TYW3	0.305671344721805	-1.46337011265672	0.360927696473954	0.796771071460954
ELMOD2	-0.199018906058101	-1.33032071219089	0.661717286633836	0.867622331615157
TYSND1	0.171192980061998	-0.802679827184625	-0.715520422300629	1.34700726942325
SNHG11	0.453772316117146	-0.808816996452828	-0.841515781998687	1.19656046233437
SPDYC	0.0131411039850383	-0.637052185580049	-0.783343346576441	1.40725442817145
CACTIN	0.784458893076111	-1.05333661273649	-0.652631216871286	0.921508936531669
ZFP62	0.859096072675296	-1.17937828031887	-0.480066074972492	0.80034828261607
LINC00847	0.895182064767518	-1.13302779048531	-0.546889348761403	0.784735074479195
LIG4	0.664360972472498	-1.24246200374995	-0.36203022678537	0.940131258062819
MICOS13	0.345645763419862	-0.493708687753075	-1.07179126039697	1.21985418473018
COMTD1	1.10416016218814	-0.915223985279284	-0.774669144589191	0.585732967680332
ZCCHC3	0.154455922364988	-0.659532336258733	-0.846008417812313	1.35108483170606
PSMC2	0.379862716615658	-1.49415076431136	0.591776980799263	0.52251106689644
MOGS	0.650342983289716	-0.514787235717255	-1.14082503623494	1.00526928866248
HDHD2	0.148801256534905	-1.38823173620791	0.243831696922221	0.995598782750782
SPINDOC	0.718195929226645	-0.996311449306424	-0.713257903892374	0.991373423972151
SIRT6	0.484603676768539	-0.876764885715452	-0.783599803807081	1.17576101275399
ZMYND19	0.0728516026680681	-0.865243842379704	-0.586683070694855	1.37907531040649
NUP62	-0.148052290352896	-1.17669396797924	0.0640439970990961	1.26070226123304
CAMKK2	0.26621222469547	-1.33004786911119	-0.0131650055030997	1.07700064991882
LSM1	-0.240095801242221	-0.57160771835875	-0.663303823048018	1.47500734264899
TINF2	0.234127913431578	-0.274172750564059	-1.17772789525335	1.21777273238582
VDAC3	0.572927488563589	-0.324211732917488	-1.25034879286934	1.00163303722324
YJU2	0.440209954127727	-1.32700297536594	-0.127601461530706	1.01439448276892
ZSCAN12	0.845011532834659	-0.634034689850298	-1.07029407739005	0.859317234405688
SEC61B	0.469302676382726	-0.258252950054073	-1.26543637234007	1.05438664601141
ZNF839	0.803644429786209	-1.35335651994589	-0.156125433269121	0.705837523428793
CAD	0.710810063201527	-1.24929771959172	-0.358856396224563	0.89734405261476
P2RY2	0.552768622899794	-1.36339192074906	-0.0982031246747361	0.908826422524001
TRIM39	0.356467544702849	-0.882781440000575	-0.725560570293523	1.25187446559125
SSR4P1	0.438220088046584	-1.43118908622528	0.13133573609673	0.861633262081971
YTHDF1	0.133475616153375	-0.826976629804701	-0.667602017122894	1.36110303077422
FIZ1	0.905733127637013	-1.338411527441	-0.167520661170676	0.600199060974661
MEN1	0.897136407591974	-0.70244692138538	-1.01461313097826	0.819923644771669
SDAD1	-0.18472540740089	-1.22163568350159	0.210962594918166	1.19539849598432
PLEKHG5	0.214565001669153	-1.27659496065607	-0.085553487748149	1.14758344673508
ISCA1	0.895656367474805	-0.730412969357999	-0.991094008841392	0.825850610724581
ZNF416	0.224816377331099	-1.04331696349976	-0.464241465714265	1.28274205188293
NPY5R	0.83383742131057	-1.01196505729008	-0.70616481274992	0.884292448729433
XRCC6	0.865485606202358	-0.95444877361978	-0.772832609675255	0.861795777092677
PFAS	0.353436321638151	-1.23958986767236	-0.244624351359039	1.13077789739325
EIF2B1	0.586713251679258	-1.11207845385011	-0.537643824493631	1.06300902666448
ADPRH	-0.0968594155430885	-1.35082807055864	0.966724628160932	0.480962857940797
SMIM29	0.254787419185484	-0.370009301786142	-1.12381583309187	1.23903771569253
E2F4	0.1192266290678	-0.99242091061176	-0.463306081925086	1.33650036346904
COLGALT1	1.03630615249886	-0.903362294790112	-0.80848577238875	0.675541914680003
POLRMT	0.687990293331824	-1.23475070898468	-0.379531182363922	0.926291598016777
MAFG	0.740437016504078	-0.715299494622945	-0.997399637304506	0.972262115423377
NOP10	0.110526297714352	-0.266294841296886	-1.12725868143613	1.28302722501867
USP32P1	0.396821309961491	-1.4327472380471	0.873769748399737	0.162156179685871
ATP6V1E1	0.354885020808876	-1.3750504108045	0.0289775722442719	0.991187817751354
SOWAHD	1.1015894808201	-0.785744650518116	-0.905995600579537	0.590150770277556
SAE1	0.430095620032615	-1.21828768809354	-0.320106142734411	1.10829821079534
LAT	0.738661023339139	-1.0740654724051	-0.621130831747038	0.956535280813003
ZNF205	0.170491356476087	-1.18442804895815	-0.218989326776959	1.23292601925902
SOX12	0.188908504455958	-0.703106313762729	-0.824047568990048	1.33824537829682
RANBP6	1.00482334699815	-0.748324618651313	-0.96414544253066	0.707646714183815
HIGD1A	0.62973360232019	-0.515153728046761	-1.13698617978881	1.02240630551538
WBP2	0.517207503613523	-0.445286816860437	-1.16104473051039	1.08912404375729
KATNB1	0.908555161019263	-1.1487046080697	-0.522641918676209	0.762791365726656
NR2F6	-0.299701480999964	-0.580720567419028	-0.605104993364088	1.48552704178308
ZSWIM9	0.442816261280972	-1.44662690405137	0.179906520183767	0.823904122586633
ATP5F1A	0.121323266729188	-0.647338776423742	-0.838783290512221	1.36479880020678
DMAP1	0.465334529835023	-1.28376567331987	-0.223435478614666	1.04186662209951
YY2	-0.137044833934532	-1.35869271901143	0.656881428037092	0.838856124908871
DPH2	0.891221335038516	-0.667548494263569	-1.04325704768978	0.819584206914833
DOLK	-0.377950250596747	-1.13841525961011	0.304595870103283	1.21176964010357
RHNO1	-0.322688763666217	-0.72921505806963	-0.425590661957078	1.47749448369292
ZNF12	0.537899594173563	-1.47652619903421	0.257152445440399	0.681474159420247
EFNA4	0.776219259790007	-1.31536963918343	-0.241279391982582	0.780429771376011
ELAC2	0.181760884242032	-1.13406999714571	-0.307236118522592	1.25954523142627
CDK2AP2	0.465264240648253	-0.419587159569378	-1.16442353606771	1.11874645498883
LIN37	1.02999086148138	-1.25879902302095	-0.290791709875182	0.519599871414746
TWNK	0.617744625213056	-0.858172234124011	-0.842342499621242	1.0827701085322
SH2B3	0.503849486260971	-1.43735357271662	0.117155516873086	0.816348569582571
TAL2	0.663960575963307	-1.04447995944819	-0.645150527034455	1.02566991051934
BNIP2	-0.123128446379712	-1.1294087272413	-0.0537500257553852	1.30628719937639
SBDSP1	0.531413508872316	-1.16187562627657	-0.449263372576326	1.07972548998058
DTYMK	-0.273598842642754	-0.68848073401237	-0.516040799260496	1.47812037591562
PYCR2	0.909772377057118	-0.75751586349435	-0.966884372544031	0.814627858981256
ALPK3	0.639948226690019	-1.20361444177455	-0.419208525206519	0.982874740291053
YIF1B	0.749376949843889	-1.14832275321424	-0.521710211150858	0.920656014521206
DUS3L	-0.140938096533081	-1.25469993666736	0.233081584271615	1.16255644892882
TBC1D9B	0.0110476454220578	-1.39691737646537	0.482955893778363	0.902913837264935
MPND	0.185828985303746	-1.16959618300459	-0.254311217295467	1.23807841499631
ZNF324	0.872622044384191	-1.41728127321059	0.0704413749235781	0.474217853902823
CARS2	0.79568845967079	-1.08965014765359	-0.606788249917462	0.900749937900265
PPIA	0.876750534813182	-0.449311871188789	-1.19811646623842	0.770677802614024
SUGP1	0.34430864904527	-1.0185545634887	-0.561958345780728	1.23620426022416
TRAF2	0.426296925317511	-1.48501579808994	0.69146462616413	0.367254246608298
PIH1D1	0.79636721689386	-1.14285634468805	-0.53373891307504	0.880228040869227
UAP1L1	0.436916373460776	-1.22190587651317	-0.317415753957848	1.10240525701025
SLC35F6	0.68452010225559	-1.12374960785868	-0.545943138265255	0.985172643868344
APEH	0.470370669311825	-0.761240040709901	-0.893064842048176	1.18393421344625
ADAL	0.204347728361578	-1.39634099079578	0.982034112877014	0.209959149557188
SEMA4C	1.10076061692885	-0.958296129814804	-0.726917582250841	0.584453095136786
SDHAF1	-0.366609116710859	-0.758320843761743	-0.347978193574264	1.47290815404687
IFNGR2	0.522139885324637	-1.49971793534467	0.502692848552978	0.474885201467051
MEPCE	-0.0952229617550925	-0.84840169842698	-0.483680578309892	1.42730523849197
SLC2A4RG	0.650610131879754	-0.402785726690878	-1.21564514767897	0.967820742490099
SNRPG	-0.0211945691820038	-0.464402882716962	-0.911752769245941	1.39735022114491
TREX1	0.217273103162112	-0.896188908925997	-0.640127341622671	1.31904314738656
MCM3	-0.00124483409271478	-0.952883068854205	-0.427599599214894	1.38172750216182
ABLIM3	-0.289414291387588	-0.632523606007235	-0.561569195446322	1.48350709284115
UBIAD1	0.515777989520989	-1.48833655127182	0.334799418093965	0.637759143656863
TRAF6	0.609391592263216	-1.36475271125232	-0.1126288909386	0.867990009927697
TBRG4	0.676149684914404	-0.921956237150875	-0.788855428202037	1.03466198043851
LONP1	0.758901901113507	-1.22702897382851	-0.401898853948441	0.870025926663443
CGB7	0.922229975103533	-1.20944953101815	-0.424490639350508	0.711710195265122
RHOU	-0.0645601676202264	-1.27126631562659	0.174203943129716	1.16162254011709
FAM200A	0.0201707747347497	-1.41584165103208	0.800395083177955	0.595275793119375
GEN1	0.18791562526195	-1.01588955579107	-0.47760871479426	1.30558264532338
PMVK	0.986785819840669	-1.34626549822425	-0.0933994425556291	0.452879120939217
PHGDH	0.68541074741674	-1.13724543786674	-0.527344769722341	0.979179460172341
LINC00622	0.411210376033546	-0.82513299477456	-0.809010048597819	1.22293266733883
LINC01711	-0.325775819868024	-1.13128179505908	0.202903860971899	1.2541537539552
GJC3	0.63944915554563	-1.3604538224548	-0.12957230860909	0.85057697551827
RTL10	0.0574549954428585	-1.24004714717333	-0.0250317174471711	1.20762386917764
NOL12	0.232554273443836	-0.930113411198946	-0.609738343547155	1.30729748130226
CYB561D1	0.941326462660135	-0.975149383504035	-0.745458586064745	0.779281506908646
TDRD15	-0.364929272006186	-0.669731048909602	-0.452985756839327	1.48764607775512
OR10AD1	0.899593899937621	-0.378039072751361	-1.23848073152441	0.716925904338149
TNF	1.0800899005869	-0.666245302637512	-1.01435320243879	0.600508604489405
CAMK2N2	0.778275864560888	-1.21021584921209	-0.430705429268415	0.862645413919625
LOH12CR2	-0.0593525817140757	-1.17956550149028	-0.0277053464370937	1.26662342964145
BACE1	-0.35267775582262	-1.19233417489405	0.411655107732084	1.13335682298459
CPT1A	-0.0676772050771246	-1.27739625764219	0.19344003609928	1.15163342662003
PDPR	0.0223902082855939	-1.40049189054325	0.478647633245931	0.899454049011728
GMPR2	-0.255862690979264	-0.468036417334413	-0.745629164468826	1.46952827278251
PHF13	0.297969641669892	-1.36744760883443	0.0502755852687677	1.01920238189577
MIEF2	0.319834448778157	-1.43710556640402	0.235923503533848	0.88134761409201
BRAT1	0.0987517011384005	-1.30804575592371	0.0811642929769475	1.12812976180836
QRICH1	0.66188861778229	-1.45074975005245	0.124173579759423	0.664687552510744
FASTKD5	0.915951509860384	-1.03217851725787	-0.679750298595259	0.795977305992751
IL17RC	0.425194191962588	-1.48420833844729	0.36280370498387	0.696210441500836
TACO1	0.0332590747234995	-0.913857049625756	-0.502047214880284	1.38264518978254
METRN	0.122741748169065	-0.785185040146136	-0.705360082203797	1.36780337418087
KMT5C	0.763863601909413	-1.4584190596563	0.191838669808146	0.502716787938743
NOTCH4	0.24128898171186	-1.38465018648148	0.141049631543695	1.00231157322593
MAP1LC3A	0.918143723541036	-1.17919473623521	-0.474634828334174	0.735685841028338
FOXM1	0.400290115889536	-0.864171333158497	-0.764398399484931	1.22827961675389
EIF2B2	0.300796317191657	-0.959692004848558	-0.61167942381054	1.27057511146744
TSSC4	0.696869443497488	-0.723489808988118	-0.984332326643797	1.01095269213443
RIPK4	0.443296864806638	-1.10759565398094	-0.491280419144997	1.1555792083193
MGAT2	0.0198197026355543	-0.256524550852863	-1.08700804927937	1.32371289749668
CITED4	-0.0302819745018656	-0.581319127317709	-0.806432140652863	1.41803324247244
GPR137	-0.191977939183312	-1.06419168148892	-0.0936005359079477	1.34977015658017
HRCT1	0.626814371512813	-0.953277152463283	-0.743707813822257	1.07017059477273
KAT8	0.00176923260504263	-0.980101646012617	-0.394244931367665	1.37257734477524
AMIGO3	1.01395480655991	-1.125607697121	-0.535219144522262	0.646872035083355
ZNF512B	0.200645644176535	-1.46633917042459	0.698423861101884	0.567269665146172
PARD6A	-0.113342677693459	-0.636013490794475	-0.698138988540402	1.44749515702834
METTL6	0.0366084901026453	-1.30240474748924	0.132257734017175	1.13353852336942
DNAL4	-0.258599460991064	-0.867401812533513	-0.316431276577004	1.44243255010158
PCAT6	0.308426032607818	-1.01439395481478	-0.548870498677146	1.25483842088411
CDK5	-0.170055489319762	-0.634186292789633	-0.657474893795525	1.46171667590492
HSD17B8	0.256652892589321	-0.484819213948153	-1.04199851623857	1.27016483759741
KLHDC7B	-0.213866235376235	-1.0681879093477	-0.0630341496519568	1.34508829437589
SNCG	0.789762969372071	-0.88636906031938	-0.842190630167304	0.938796721114612
MICA	0.636856636431463	-1.21417398164611	-0.401829382460962	0.979146727675617
PPM1M	0.817563067654516	-0.900079923256253	-0.829959755672463	0.912476611274207
RCCD1	-0.130265271929127	-0.853440020480657	-0.449113091538439	1.43281838394822
WASH2P	0.758466678125737	-1.01950326344026	-0.691452310397139	0.952488895711663
CD40	-0.0875228237055834	-1.26052422338022	0.176628802509446	1.17141824457636
SNHG32	-0.0580655749544872	-0.0754410336256938	-1.15431692959971	1.2878235381799
HES5	0.606475340971359	-1.21867485124357	-0.386585291458432	0.998784801730648
DAZAP1	1.00257106692397	-1.15432770446951	-0.494588055320187	0.646344692865726
LRFN3	0.280525458450497	-1.32221638093585	-0.0406210649865695	1.08231198747192
TMEM201	-0.249160995512332	-1.05413359826102	-0.0474352290904592	1.35072982286382
GDF11	-0.194005186546102	-1.24774247854056	0.292982181568896	1.14876548351777
LSM2	0.600823031976783	-0.830657106644244	-0.865544232806125	1.09537830747358
ATRAID	0.540549648708234	-0.19662516488664	-1.31432877602512	0.970404292203526
SPIN1	0.139630623192074	-1.45368949994378	0.701271731689052	0.612787145062657
CEP68	-0.0216942720868933	-1.38854457397606	0.901443801507236	0.508795044555715
IFI27L1	0.525612247072619	-1.41875504914773	0.0515942853740026	0.841548516701112
EBLN2	0.459093709213936	-0.70816076819882	-0.937710343779735	1.18677740276462
GANAB	0.824962645894915	-0.224988453971877	-1.32195390387911	0.72197971195608
RTL5	-0.366685069345395	-1.10172773826511	0.198659970767404	1.2697528368431
FAM20C	-0.294732346101615	-0.594822142854389	-0.595334737022228	1.48488922597823
NUPR1	-0.000939711737139568	-0.591491568039756	-0.81613534591834	1.40856662569524
MANF	-0.157173445854518	-0.204684692697311	-1.01655371312129	1.37841185167312
LSM4	0.413463018646756	-0.322932260123883	-1.21159834597022	1.12106758744735
GSDMD	0.836668195623416	-1.27203221599945	-0.324143356868922	0.759507377244963
SLC50A1	1.04143635950465	-0.520582552015339	-1.12897735456799	0.608123547078679
SPR	-0.0247294001514184	-0.583162307166223	-0.808381439981846	1.41627314729949
WDR46	0.91549076045649	-1.38682386809231	-0.016839661186239	0.488172768822064
UPF1	0.716673995089429	-1.20142762349622	-0.437864690754956	0.922618319161744
PDCD11	0.302304255828826	-1.36462693500619	0.0401721707590133	1.02215050841835
SNHG3	0.95284578533072	-0.430754399291539	-1.20185541054496	0.679764024505772
TALDO1	-0.0199363477586511	-0.0808711364684165	-1.17188536584871	1.27269285007577
CLN3	1.04424272856676	-1.13844512480402	-0.504742428245296	0.598944824482553
HAUS7	0.71370850933721	-1.45386909901672	0.143181686022266	0.596978903657238
GPAA1	0.0538416378797649	-0.806090057093496	-0.639843569355798	1.39209198856953
ATG2A	0.16123916034013	-1.26361597373675	-0.0691579823186992	1.17153479571532
CCM2L	0.9537823585313	-1.01459657047459	-0.697275457907865	0.758089669851159
B4GALT7	-0.172617442553067	-0.499807914504074	-0.780549905174613	1.45297526223175
UNC119B	0.970826214930542	-1.02059484284898	-0.687381145329404	0.73714977324784
UTP11	0.0845639818146976	-0.880864680988977	-0.576498034450175	1.37279873362446
TFIP11	0.651307488788581	-1.22264146333335	-0.391730662543234	0.963064637087999
TLR2	-0.19509292445702	-1.2209359789208	0.22392501852455	1.19210388485328
CENPX	0.993119046761476	-0.513794186191439	-1.14377910754941	0.664454246979374
ZNF7	-0.153370474202388	-0.937653464259101	-0.321124304374804	1.4121482428363
NSDHL	-0.170831924503724	-1.19483682298597	0.130269510551343	1.23539923693835
HCG14	0.468047921503092	-1.0971342427342	-0.515924417564546	1.14501073879566
ETF1	0.351178000004801	-1.32048636096461	-0.0911975510907177	1.06050591205053
LSM14B	0.957351176722464	-1.1423467848048	-0.524515510308438	0.709511118390773
PLPPR2	-0.341021650712669	-0.779934889565877	-0.347027657991897	1.46798419827045
TCF3	0.325582207598818	-1.42123175727283	0.177775757567799	0.917873792106219
ZCCHC2	-0.0910554372456968	-1.3812316801859	0.742972721231203	0.729314396200388
AIFM2	0.0175193361818798	-1.16172563419405	-0.133404681393703	1.27761097940587
DHRS4L1	0.422908159992418	-0.867528564952854	-0.770085692550863	1.2147060975113
IL11RA	0.0483435501326856	-1.40336190748274	0.912244011421625	0.442774345928435
PITHD1	-0.0804129714447989	-0.498864189788966	-0.845457727941579	1.42473488917534
CDKN2AIPNL	0.934930250343829	-1.3870020812504	0.00248929453330826	0.449582536373259
ATP5MF	0.379798759736587	-0.508329948490047	-1.07351589438319	1.20204708313665
HIC2	0.678193127571643	-1.46199569761975	0.173441417486643	0.61036115256146
CTNNBL1	0.218181952738645	-1.34717992303139	0.0644066526627991	1.06459131762995
SPAG4	0.798980977012237	-1.34117833789445	-0.184906295004019	0.727103655886236
RAB5C	0.601556557237887	-0.885313767224094	-0.810510539447869	1.09426774943407
OR7E2P	-0.3537081921897	-0.560475408447591	-0.578014958297663	1.49219855893495
JDP2	0.0817343379696681	-1.26443307967827	0.0017985553207902	1.18090018638781
FOXD4	-0.23381690893059	-0.493822355619919	-0.739978285038039	1.46761754958855
MBLAC1	0.372830055983455	-1.45584473752374	0.263071127820092	0.819943553720184
DUSP18	0.590480888313788	-1.3755319001788	-0.0823912059820809	0.867442217847088
ATP5MC2	0.486804419909228	-0.367941838475225	-1.20410943404457	1.08524685261058
NCDN	-0.343806724738461	-0.72900404154635	-0.405637230889835	1.47844799717465
ZER1	0.0209761968303738	-1.37538219485246	0.985971531661514	0.368434466360576
DUS4L	-0.173889445344679	-1.00684631653414	-0.203028138079335	1.38376389995815
NME3	0.953244603688565	-0.687723767921891	-1.02245420999971	0.756933374233035
TMEM256	-0.0283993520795804	-0.191552952244364	-1.10211118693518	1.32206349125912
METTL1	0.173581022041851	-0.6936969188656	-0.824698692609255	1.34481458943301
NDUFB8	0.0434429972980822	0.0599176738143717	-1.27421476537488	1.17085409426242
ERAL1	0.19260857886789	-1.00105612944435	-0.499655320617818	1.30810287119427
GPATCH3	-0.192087254837657	-0.722643559792248	-0.548249464393637	1.46298027902355
H2AX	0.434719613326507	-0.515700302055225	-1.08685013665189	1.16783082538061
TMEM74B	0.824982367888146	-0.640947768391812	-1.0645541072679	0.880519507771561
GLRX2	0.134000470605255	-1.19143509813781	-0.179605453427625	1.23704008096018
DOHH	-0.00716506961661267	-1.05477510940416	-0.282522276295674	1.34446245531645
TBC1D13	0.429335788444337	-1.46994512119266	0.758525393580393	0.28208393916793
HRC	0.247540533196534	-1.47729194289346	0.605182019763763	0.624569389933164
POLL	0.0859004182801304	-0.937311217775983	-0.510141442534913	1.36155224203076
SASS6	-0.369928602106043	-0.880420628698381	-0.183010309729287	1.43335954053371
WBP11P1	-0.129005290394926	-1.12049061033388	-0.0634520293779203	1.31294793010673
HYAL3	0.425852491687791	-1.29989680629724	-0.174100259380755	1.0481445739902
VSTM2L	-0.0542203649240609	-1.15724534868083	-0.0739798646335892	1.28544557823849
HENMT1	0.588498113418568	-0.887910024158735	-0.804354318762185	1.10376622950235
ZFYVE19	0.136755204814643	-0.827325307870674	-0.669206770838087	1.35977687389412
DPM3	0.769716202690413	-0.460111830407147	-1.19111937628343	0.881515004000161
SF3A2	0.327829672739896	-1.41990502303835	0.171816386432924	0.92025896386553
PGBD4	-0.207005401511954	-1.16614266841455	0.114519741352755	1.25862832857375
CIAPIN1	0.138907317962656	-0.781193585681263	-0.719091338232667	1.36137760595127
TIMP1	-0.253001436522096	-0.15113781886973	-0.987779808987303	1.39191906437913
PIK3R2	0.86659423587328	-1.19156179396696	-0.460570377749645	0.785537935843325
CRYGS	0.634708212320901	-1.13624399727952	-0.517452776359295	1.0189885613179
MED22	0.970048453404458	-1.22720423293576	-0.381280532366911	0.638436311898205
VSIR	0.904140429058462	-1.28093790784956	-0.296750717351714	0.673548196142805
BCL3	0.0388346572010093	-0.284752127645678	-1.07853416822454	1.3244516386692
RHBDD2	-0.117652349295178	-1.25247867205674	0.195767241256942	1.17436378009498
OR4F4	0.194860430603993	0.609326170671868	-1.46684514625347	0.662658544977599
HSPA1L	-0.0979664929158529	-1.22402800826103	0.10497419769975	1.21702030347714
HAX1	1.04978160786969	-0.582040543268384	-1.08528010765589	0.617539043054587
TADA3	0.926462671611911	-1.31116380288628	-0.225093394618915	0.609794525893297
NOSIP	0.344513255009128	-1.42477378537101	0.174173388682013	0.906087141679871
DDIT4	0.0515180376200739	-0.317689004359851	-1.06294881725469	1.32911978399446
AIF1	0.0703785434313121	-0.181142365235385	-1.16036888429225	1.27113270609633
TMEM167B	0.980680914608496	-0.913240095875735	-0.808956934238585	0.741516115505815
NDUFS2	0.325757411452349	-0.994686177964979	-0.582254949177337	1.25118371568998
PORCN	0.680780644554147	-1.44310860032193	0.0953289506349623	0.666999005132818
SF3B4	0.757148474370774	0.0720269862076072	-1.43384538387909	0.604669923300707
EIF4A3	-0.0942183786579169	-0.328050796554255	-0.970886973922297	1.39315614913447
MED18	0.727675942739356	-1.35471119423302	-0.154808488873251	0.781843740366912
KCTD17	-0.310730630755228	-1.23126691421528	0.455919380330116	1.08607816464039
U2AF1L4	1.09302029533137	-0.853938482139788	-0.843252052708323	0.604170239516744
DIO3	-0.370375326804501	-1.07375678651295	0.144523980116047	1.29960813320141
VPS51	0.131780983900169	-1.13950015915042	-0.26309027758608	1.27080945283633
ASNS	0.109166267444515	-0.879256395048791	-0.594360754921965	1.36445088252624
CCDC97	0.761610362989569	-1.41532020676801	0.00814652274146697	0.645563321036974
ASB1	-0.231816361188539	-0.987376914225633	-0.174026958968001	1.39322023438217
TMEM81	0.217559073874169	-1.16034133173936	-0.29079547891342	1.23357773677862
SERTAD1	-0.128616713013174	-0.825124974861606	-0.48433020511484	1.43807189298962
ACP2	0.0940719960211068	-0.966955834250915	-0.47875854434961	1.35164238257942
UBALD1	0.890681154800273	-0.721646531369316	-0.998745678232034	0.82971105480108
PELP1	0.63050616320981	-1.44932452595368	0.120715017038569	0.698103345705312
NUBP2	0.226858845126569	-0.971899869650029	-0.556565771043168	1.30160679556663
TMEM214	0.110900848497059	-0.847595316142268	-0.631133584534301	1.36782805217951
ZNF35	0.880974914068492	-1.20757912408523	-0.433481232918905	0.760085442935643
NR2F1	-0.331215068361597	-1.0201630701367	-0.00858151035147632	1.35995964884977
HSD17B1	-0.0505727933668708	-0.552509392467149	-0.818798521300815	1.42188070713483
UNC50	0.419918962286539	-1.0303040684702	-0.58246070203669	1.19284580822036
LAMC3	-0.0605515920874535	-0.979111393419431	-0.345392415334921	1.3850554008418
AK1	0.665089519941662	-1.2807222000067	-0.295468326808828	0.911101006873863
GON7	0.221590044420875	-1.47034977464703	0.556302848096512	0.692456882129637
KPTN	0.468425535987748	-0.661964384514521	-0.981110909522412	1.17464975804918
FOSL1	0.429508803176614	-0.914746783906603	-0.722013727397279	1.20725170812727
CLUHP3	1.02766693040753	-1.13945750009096	-0.50947570835574	0.621266278039173
BRK1	0.717097428303638	-0.233460429334396	-1.31753108490633	0.833894085937091
PSMC3	0.534237960005113	-0.916722453704325	-0.757721016665826	1.14020551036504
LEMD2	-0.364327184782253	-0.881788516590466	-0.187285454288144	1.43340115566087
CBLN3	0.304645200002747	-1.20584910723314	-0.272943135338026	1.17414704256842
SMIM10L2B	0.548757319597694	-1.49424021087896	0.374908303179733	0.570574588101533
ZNF593	0.322301178479224	-0.629717770652439	-0.953613924205148	1.26103051637837
OXSM	0.438969209784516	-1.4831605219253	0.698692868517638	0.345498443623144
HEIH	-0.282419218446747	-0.571483210511432	-0.628764572573735	1.48266700153192
ANAPC7	0.36075527275853	-1.43183395184096	0.184752795372309	0.886325883710121
LTB	0.526245041644051	-0.490093562645129	-1.13212712774014	1.09597564874121
PTTG3P	-0.214534064055522	-0.88213968299486	-0.338922406874509	1.43559615392489
CYTH4	0.303042378278382	-1.42359658676967	0.916449259264373	0.204104949226915
CBX2	0.0232109486770879	-1.12425680696957	-0.200927965061948	1.30197382335443
CCL4	0.870581913706793	-0.573477994400205	-1.11526669317908	0.818162773872491
LTV1	-0.151442932331576	-1.10337388637729	-0.0698535503315118	1.32467036904038
GPX1	0.841967290162883	-0.449917114201818	-1.19897423983434	0.806924063873267
ABRAXAS2	-0.0683825159042828	-1.36669964711495	0.496491880214409	0.938590282804827
TUBG1	-0.00427131834761568	-0.347670753987472	-1.01086829405403	1.36281036638912
C12orf57	0.895458479170381	-0.321640575733409	-1.2692703818885	0.695452478451523
PGAM4	0.964229135597642	-0.225070374443451	-1.30403849244797	0.56487973129378
SLC25A1	0.904749204428574	-0.24309363163944	-1.30638924392576	0.644733671136621
CTAGE4	0.437362403354266	-0.229719797889523	-1.27309142053828	1.06544881507354
H2AZ1	0.22613758961694	0.259034038234037	-1.41818510861791	0.93301348076693
TMEM147	0.16826861460905	-0.413936804050073	-1.05406130546141	1.29972949490244
POP7	0.352276538073617	-0.186189948655227	-1.27204332964408	1.10595674022569
WDR83OS	-0.262505170059273	-0.108872269827712	-1.00810298364767	1.37948042353466
COX5B	0.47934677496019	-0.0137607896062789	-1.38640734659374	0.920821361239829
DUSP23	0.401620981907602	-0.357210092374763	-1.18627489571053	1.14186400617769
RNF181	-0.254781994543236	-0.282196504157825	-0.895829932460037	1.4328084311611
ATP5ME	-0.117846978640751	-0.432256481570237	-0.875591462916935	1.42569492312793
TOMM6	0.524570485483697	-0.0334756914982357	-1.38640631366435	0.895311519678892
BOLA2	0.728574483494752	-0.113908217462891	-1.37206240158518	0.757396135553317
NDUFAF3	0.0399388465937299	0.0830104433539587	-1.28294013586534	1.15999084591766
UQCRQ	0.303063487905576	-0.0885739957718353	-1.3066830101	1.09219351796627
UBL5	0.0572977824169754	0.363648045360147	-1.38858143356626	0.967635605789133
CLIC1	-0.0859348976519771	0.259181509251892	-1.29294684126049	1.11970022966058
TSTD1	0.577779318736736	0.181273868212981	-1.46240007944493	0.703346892495212
PSMC5	0.246418854683652	-0.37753023872396	-1.11515459619473	1.24626598023504
BAX	-0.195331917426732	-0.0563020838290174	-1.08393828084373	1.33557228209949
NDUFA11	0.0960225508966769	0.110695681570163	-1.31932784979196	1.11260961732512
PSMB4	0.0749520804661713	-0.103322886950691	-1.20714668004542	1.23551748652995
COX8A	0.104631053531391	0.214003798109826	-1.36191682559829	1.04328197395707
NDUFS5	-0.107997963735151	-0.135063087398135	-1.09101948679626	1.33408053792954
P4HB	0.49955010235104	-0.048191290411186	-1.37595435271346	0.924595540773614
HSPB9	0.553869148888259	-0.21303116762258	-1.30834724469689	0.967509263431212
ATP6V1F	0.100069864800621	-0.215213222926567	-1.15425345155119	1.26939680967714
DNPH1	-0.131731524043555	0.156767062518367	-1.22860935801457	1.20357381953977
DEFA1B	0.150747528498854	0.596334422583489	-1.45580589650022	0.708723945417879
SELENOH	-0.0512581805942212	-0.0656914810309339	-1.16345368930737	1.28040335093252
TRIP6	-0.0531487549327833	-0.226532425360049	-1.06571892493457	1.3454001052274
HNRNPCL4	0.765279486513023	-0.181569994487083	-1.34328740174603	0.759577909720086
OR2A1	0.934061235395457	-0.224547451098503	-1.31011105309691	0.60059726879996
COX6A1	0.019937956137307	0.0067822097403117	-1.23794154121422	1.2112213753366
CUTA	0.685240325628901	-0.403886703029201	-1.2195051796637	0.938151557064
RABAC1	0.994999813087726	-0.476506492545788	-1.16712861096549	0.648635290423559
TBCC	-0.027874960250118	-0.274850379814497	-1.04819119277425	1.35091653283886
SAA3P	0.103289686633892	0.485796925393228	-1.43028558964985	0.841198977622735
PET100	0.0342829902077029	-0.184781501565716	-1.1399370617845	1.29043557314252
HNRNPA0	-0.109518210994041	0.205905554858077	-1.2608278714973	1.16444052763326
MFSD3	0.0633839197243108	-0.374200137650325	-1.02942381477975	1.34024003270577
RAN	0.567911232447096	0.114054097063596	-1.44369072668201	0.761725397171317
SUV39H1	0.524508824163667	-0.800603602337977	-0.87334032144485	1.14943509961916
TMED9	-0.0916208765144183	0.621808868118104	-1.37514122301698	0.844953231413296
ATP5MC1	0.116547888775114	-0.0345834847413023	-1.26201895216837	1.18005454813456
BRDTP1	-0.0507426410961046	0.263779518936526	-1.31174729563254	1.09871041779212
PHB2	0.0114124516830099	0.292290077375275	-1.34941517796682	1.04571264890853
ATP5IF1	-0.145840054578861	0.0571814297563184	-1.17459045252278	1.26324907734532
LAMTOR5	-0.141905751643868	0.260213411243012	-1.26438272654486	1.14607506694572
SNHG8	-0.19776153284213	0.156652819740087	-1.19095406418921	1.23206277729125
GNRH2	0.73159684789724	-0.619864552225762	-1.07426978492979	0.962537489258309
SNRPB	-0.062610334599633	-0.116815932590959	-1.12814094042491	1.30756720761551
RFNG	0.0757059819483797	-0.374115331820088	-1.03607635772031	1.33448570759202
CLDND2	0.622713013841867	-0.241052632110249	-1.30467259611283	0.923012214381214
CD81	-0.206395058042826	-0.447754740132292	-0.800524496415622	1.45467429459074
RIMBP3C	0.200540824879023	-0.47272242196918	-1.02564830263624	1.2978298997264
CD2BP2	0.642983423595621	-0.349342468532086	-1.24714307827572	0.953502123212179
ZNHIT2	-0.0498257698703445	-0.498730900513039	-0.865530348583622	1.41408701896701
CDC20	0.593901271869784	0.281753657441126	-1.48293759717182	0.607282667860911
LDHA	0.75601249580253	-0.105234726471021	-1.37553528065227	0.724757511320767
KRTCAP3	0.423525433685773	0.427496050603919	-1.49222404720343	0.641202562913738
IMP3	-0.00250080406379531	-0.330909073310497	-1.02386464307077	1.35727452044506
KCTD12	0.65435500608753	-0.130584609938305	-1.36133948810087	0.837569091951648
HES4	0.0307933770477776	-0.273715613302755	-1.08158209068314	1.32450432693811
TRADD	0.735183166742574	-0.584038168338472	-1.1019697721892	0.950824773785097
SMIM10L1	0.287329919114131	-0.358123617150375	-1.14500204935907	1.21579574739531
FKBP4	0.194973904115627	-0.466055722478805	-1.02808157344221	1.29916339180538
IER3	0.0664445701695482	0.211002652046103	-1.34549088762947	1.06804366541381
MAFB	-0.0355701521607763	-0.0479160120364072	-1.18156265447334	1.26504881867053
C8orf82	-0.16665972543935	-0.29783182681012	-0.945812910401503	1.41030446265098
FKBP2	-0.148709122474958	-0.212815827869032	-1.01657725845429	1.37810220879828
TUFM	-0.261829596822219	-0.351909359769759	-0.837522786470568	1.45126174306254
HSPB6	0.271964316472022	0.47352221126237	-1.47363768307604	0.728151155341647
SCAMP3	-0.0656464928131551	-0.33839436124336	-0.981101563382426	1.38514241743894
POP5	0.839900469166914	-0.592852916469266	-1.10142366250286	0.854376109805206
HSFX2	0.704564741818389	0.022523031143143	-1.42154977560885	0.694462002647323
LAMTOR2	0.432040723127697	0.20851973095177	-1.45268949221241	0.812129038132941
RLF	0.366086513534336	-1.43716276318274	0.872392463113594	0.198683786534807
SRP14	0.802465973654773	-0.0613011451615035	-1.389804637128	0.648639808634729
SDF4	0.115071023253544	0.0163951260698941	-1.28594784781429	1.15448169849086
WDR54	-0.0678669468397642	-0.548779104524044	-0.810629474568475	1.42727552593228
MAGEF1	-0.0184284662111068	-0.26613785735323	-1.05945350576673	1.34401982933107
PSMB10	0.241853035275162	-0.125185989947352	-1.26643740427267	1.14977035894486
C14orf119	0.127582949835375	-0.512124147289911	-0.958276115318709	1.34281731277325
TMEM238	-0.0145553590835316	0.334068435544649	-1.35079434595957	1.03128126949846
BANF1	0.0765592132313911	0.335240730329028	-1.38847401657396	0.976674073013529
COX7B	-0.0417679525551747	0.163321891611406	-1.27819097425489	1.15663703519866
TOR4A	-0.102575604152273	0.342743949081628	-1.31238539569807	1.07221705076871
ERP29	0.788591932609439	-0.752568701953247	-0.969619275051961	0.933596044395768
ANXA2	0.0824522792537143	0.331942397008064	-1.3898118976678	0.975417221406021
ATP5F1D	0.390476814999541	-0.173881110531813	-1.29021078615732	1.07361508168959
CEBPB	-0.235214393481927	-0.130200070613041	-1.01331916093605	1.37873362503101
NEU1	-0.0201794577453123	-0.316708203195377	-1.02372689041379	1.36061455135448
TMEM109	-0.171610563041233	0.11389411937824	-1.18685398718205	1.24457043084504
PAOX	-0.0816408852830435	-0.471074188900194	-0.867905740696221	1.42062081487946
GPR88	0.694693058069272	-0.803883827145635	-0.91111964472726	1.02031041380362
FKBPL	-0.303347612629813	-0.506956973133889	-0.672502125855407	1.48280671161911
BLVRB	-0.108487260098209	-0.545979983739491	-0.78541472439816	1.43988196823586
CCT5	-0.0953595252952815	0.16429343881394	-1.25133553731387	1.18240162379521
SPCS3	0.0150847147369081	0.0478107008427892	-1.25527544722374	1.19238003164405
DSTNP2	-0.267009939294324	-0.68932567993779	-0.520893472535921	1.47722909176804
DYNLT1	-0.0276398348218799	0.115234672698259	-1.26488721537575	1.17729237749937
SLC25A5	0.180955109020917	0.494047149889294	-1.4544967958385	0.779494536928285
AURKB	0.118701167715223	-0.174211980681164	-1.18756749163755	1.24307830460349
HGH1	0.0150971240135638	-0.710989335194129	-0.713216760631448	1.40910897181201
JMJD4	-0.0689707235037779	-0.664395003131461	-0.702173926577945	1.43553965321318
TMEM59	-0.0621005074024343	0.0262754174540951	-1.20577275175924	1.24159784170758
PDZD11	-0.242243782089658	-0.361011354947052	-0.844895517044602	1.44815065408131
TM2D2	0.192174029356208	-0.221479521389882	-1.19232417135032	1.22162966338399
MCHR1	0.361024114260177	-0.184770983388879	-1.27555839285758	1.09930526198629
COA4	-0.243674883616458	-0.164598542970505	-0.985440160077457	1.39371358666442
PABPC3	-0.161167047280755	-0.754711773881617	-0.538308127360158	1.45418694852253
DDX41	0.676337442801999	-0.77131737189945	-0.938189136833792	1.03316906593125
SLC52A2	-0.287304259960152	-0.573474908878085	-0.622727788513051	1.48350695735128
PGP	-0.111389933782061	-0.516959822790033	-0.808975404619319	1.43732516119142
ACOT6	0.494619331627116	-0.82441340215393	-0.840416894475061	1.17021096500188
HYOU1	0.358513538793291	0.251820617803143	-1.45011260704555	0.839778450449117
ZNF524	0.343056312698675	-0.882161964031623	-0.720089833045217	1.25919548437817
GABARAPL1	0.0529442706574671	-0.221882784681357	-1.12666550495848	1.29560401898236
UQCRFS1	0.435337572768085	-0.650501127738053	-0.979658261065439	1.19482181603541
POP4	0.044137652518218	-0.903928050989495	-0.521773383205962	1.38156378167724
B3GALT6	0.493305718746258	-0.473431946268706	-1.13517334509714	1.11529957261959
SARAF	0.183907104310617	0.584208882135963	-1.46338117807112	0.695265191624534
KARS1	-0.230828977678986	-0.150179257682676	-1.00356048189468	1.38456871725634
PRORSD1P	-0.236382086245653	-0.112860899440084	-1.02337696190454	1.37261994759028
SOWAHB	0.0429035204313228	-0.975291252089785	-0.431662698566814	1.36405043022527
CDC34	-0.077391367372676	-0.452410436443806	-0.885966248893557	1.41576805271005
TMEM186	-0.148169899027981	-0.651617288989659	-0.656896549930178	1.45668373794782
ZNF837	-0.0641598758183032	-1.04821555058638	-0.243324051942287	1.35569947834697
CHRAC1	0.288662152401732	-0.316777406445947	-1.17251959397558	1.20063484801979
TMEM199	0.735350809242579	-0.263552041830179	-1.30325651000637	0.831457742593963
CCL4L2	-0.148967412968926	-0.488442102382124	-0.807369746379123	1.44477926173017
STARD7	0.0930898676768232	-0.514091827307435	-0.938068248534736	1.35907020816534
SPIN2B	-0.18765970264778	-0.839801939935787	-0.416773833234987	1.44423547581856
PPP1R26	1.08707115229441	-0.839910022475067	-0.859203821729509	0.612042691910165
CHPF	-0.262870159026848	-0.561125459170331	-0.654902633576358	1.47889825177354
TUSC2	0.0770583383789278	-0.608787536757524	-0.848153304026532	1.37988250240514
TAS2R13	0.0399779060413264	-0.537689341541269	-0.88812132742459	1.38583276292454
TNFRSF1A	-0.345519464754667	-0.556144324234114	-0.589557695013083	1.49122148400185
CDCA3	0.0853416533821273	-0.666237289939865	-0.800451995041696	1.38134763159943
COPS6	-0.267456515361372	-0.616818853077524	-0.596378095936298	1.4806534643752
SLC39A1	0.179569927583332	0.196024405481736	-1.38337098734996	1.00777665428489
ESS2	-0.378180965573783	-0.845896014756195	-0.222304623491014	1.44638160382099
SRSF2	0.567310031266581	-0.253003874827637	-1.28957397783207	0.975267821393123
TBCB	0.189540621271498	0.0637378049353157	-1.33658484504708	1.08330641884026
ELOA	0.0394029228674225	-0.864477708709673	-0.56489585280394	1.38997063864619
PNP	0.502563931340215	-0.188708194967455	-1.3107402447106	0.996884508337839
EIF4EBP1	0.532568158778132	-0.904698193949561	-0.770138923156462	1.14226895832789
RRAS	-0.154426545695937	-0.344861072211	-0.919240107472859	1.4185277253798
NAMPT	0.0247465775326463	-0.964895714808484	-0.431708017766479	1.37185715504231
NUDT22	-0.24694154282189	-0.345084634582194	-0.853919294535806	1.4459454719399
GDI1	-0.0224791215077497	-0.350316761436015	-0.998356140728998	1.37115202367277
CANT1	-0.12192537473896	-0.441005516062178	-0.86574916919611	1.42868005999725
UNC119	-0.206699432146424	-0.748085741689453	-0.50795905177326	1.46274422560914
DPH3	-0.367953016232329	-0.826593704855849	-0.259430348595468	1.45397706968365
SLC10A5	-0.145644386571789	-0.583300438465753	-0.724763106588846	1.45370793162639
BATF2	0.0205495836217905	-0.457494437352687	-0.942306654571533	1.37925150830243
AP1S1	-0.23079230480295	-0.0565309807540362	-1.06096730944022	1.3482905949972
ZDHHC16	-0.263140893973626	-0.715776366300316	-0.495244767372543	1.47416202764648
TMEM161A	0.133724118309447	-1.14099628355896	-0.262179408744984	1.2694515739945
PAQR6	0.061054659626876	-0.415639672510352	-0.997579981425039	1.35216499430852
BAG6	0.390923409989699	-0.744062511727049	-0.87964923649892	1.23278833823626
ERRFI1	0.089670979994979	-0.887352585453028	-0.57234829641528	1.37002990187335
CLDN9	0.0598496929513004	-0.875008360222601	-0.566724663425952	1.38188333069725
PPP1R14B	0.72337909676174	-0.207063276375131	-1.33066815927119	0.814352338884585
RNU6ATAC	0.103133177769	-0.447993420538376	-0.995731072388696	1.34059131515807
GARS1	-0.36702801683033	-0.894886082842867	-0.165364410416341	1.42727851008953
TRMT61A	-0.173662186082583	-0.735872405830379	-0.548902634976815	1.45843722688977
MID1IP1	-0.102226628865984	-0.0820972047440385	-1.12558644133503	1.30991027494506
CTU1	-0.245325010371648	-0.788871738510025	-0.427019086939797	1.46121583582147
CCT8	0.310077196476262	-0.593778679839123	-0.978648197577946	1.26234968094081
NEIL2	-0.0857500010342098	-1.09599095750083	-0.148451815763329	1.33019277429838
PRXL2B	-0.00528054824697463	-0.0316351153708485	-1.20593792777528	1.24285359139311
GTF3C6	-0.291392401016477	-0.46553362096046	-0.719694631386343	1.47662065336327
SOWAHC	-0.18171037858955	-0.264301225345086	-0.959716275524207	1.40572787945885
NECAB2	-0.287364254331627	-1.15424779942522	0.198306674684602	1.24330537907225
STAP2	0.93428443344225	-0.539206896303247	-1.13517552932246	0.740097992183459
LINC00659	-0.0625438932723508	-0.755446121016182	-0.613461737153027	1.43145175144157
ZNF330	0.0560912824509588	-1.11296668548374	-0.246051199717352	1.30292660275013
PBDC1	-0.130088044227568	-0.385239938843734	-0.904636706476818	1.41996468954812
ERG28	0.992498759152033	-0.81826430342081	-0.902657208506335	0.728422752775118
GNPNAT1	-0.102804357071583	-0.891132992969493	-0.425353807928069	1.41929115796915
PLOD3	0.28070597440069	-0.936709862272904	-0.628190567905702	1.28419445577792
CXCL1	0.135527256139712	-0.244465646915878	-1.15299408020849	1.26193247098465
CHAC1	-0.264179812216946	-0.311374525826	-0.867130518515421	1.44268485655837
MZT2A	-0.121236812063367	-1.00325385335608	-0.258286114834829	1.38277678025429
CCDC74A	-0.0673001987551897	-0.897121353941924	-0.446656677569267	1.41107823026638
PMS2P4	0.54086619169227	-0.907565505122246	-0.769686130483346	1.13638544391332
CTDNEP1	0.112654693373096	0.435836903706273	-1.42466606900509	0.876174471925726
HGS	-0.140178978275104	-0.790486428524469	-0.515078437566504	1.44574384436609
VXN	0.590605199630134	-0.61715243035378	-1.05207984667524	1.07862707739889
IGSF23	-0.0738410236238448	-0.0886645754437001	-1.13806710545987	1.30057270452742
DNAJC30	0.180919564187693	-0.659322319746543	-0.86037299253734	1.33877574809619
TMEM250	0.629464030286758	-0.577112181805369	-1.09138628050073	1.03903443201935
POLD4	0.536739019968792	0.127256935238329	-1.44448878264668	0.780492827439566
FDFT1	-0.098073424255516	0.107887442263055	-1.22529500996535	1.21548099195781
IFNE	0.693357159355862	-0.664376967770273	-1.03366602970072	1.00468583811513
NPFF	-0.104755077477141	-0.943560903968881	-0.355965862994927	1.40428184444095
RTL6	-0.305366841870643	-0.470113481220173	-0.704289952716667	1.47977027580748
OR2B6	-0.234754120544029	-0.583339449315503	-0.656309269457014	1.47440283931654
UQCC3	0.7775167734023	-0.464510531993129	-1.18866376206933	0.875657520660169
FAM87B	-0.00759293373920703	-0.758721553616402	-0.648992213685227	1.41530670104084
ARL4A	0.166977288425933	-0.313521958773731	-1.1231984952923	1.26974316564009
MAPKAPK3	-0.0979046885359912	-0.902848574087313	-0.414644018156319	1.41539728077963
IDH3G	-0.195130138890746	-0.771065473575542	-0.491739432382014	1.4579350448483
KISS1	0.462588884942018	-0.698968061966633	-0.94706099567277	1.18344017269738
ARF6	0.219900760653929	0.335682601950428	-1.43637366152849	0.880790298924131
ATP5PB	-0.0839371215892674	0.473000475590055	-1.35503586979715	0.965972515796366
DSTN	-0.182922301048653	-0.160052463864934	-1.0289514531167	1.37192621803028
TOMM7	-0.0943395495126675	0.186007240105496	-1.26080295463145	1.16913526403863
TSPO	0.222573933898545	0.59662178813991	-1.47236840783604	0.653172685797581
MSL3P1	-0.197468104256621	-0.847762090528145	-0.398268365815569	1.44349856060034
FLVCR2	0.777354622480801	-0.586904222294294	-1.10347307321158	0.91302267302507
TMEM265	-0.328468978817823	-0.792544599048637	-0.34382873165433	1.46484230952078
TRIM47	0.553274392307079	-0.767217055715497	-0.913415777343951	1.12735844075237
CYB5R1	-0.127476044205696	-0.927718131364481	-0.357380751715046	1.41257492728522
S100A3	-0.200753417995455	-1.10836551361929	-0.00662423212631752	1.31574316374106
NXN	-0.0117508354595584	-0.44140765960245	-0.935820185772119	1.38897868083413
FIS1	-0.0212724138508959	-0.951164294050824	-0.414341859109426	1.38677856701115
RBMX2	-0.166886420772814	-0.670899638262974	-0.623004244109136	1.46079030314493
FICD	-0.0521564622666608	-0.969125544956322	-0.365876797810198	1.38715880503318
GET4	-0.0595609451885516	-0.694711909170974	-0.678648609570722	1.43292146393024
TAAR3P	0.771391616023379	-0.798835421139635	-0.926076044726784	0.953519849843041
HMG20B	0.621716459678719	-0.319312143795091	-1.2615589054462	0.959154589562566
ZBTB39	0.83025411733533	-0.940990326145117	-0.786975071734813	0.897711280544599
EI24	0.223033810594968	-0.0802179082537567	-1.28252784935289	1.13971194701167
SMIM10	-0.359701732883878	-0.590913196147683	-0.541944197151585	1.49255912618314
JMJD6	-0.0102791188539935	-0.940163897500482	-0.437005224023642	1.38744824037812
PMS2P3	0.264704931489783	-0.751019592399406	-0.816948771869244	1.30326343277887
EARS2	0.0184837653477695	-1.13492100530092	-0.179479355745274	1.29591659569842
SLC29A1	0.0089428102960522	0.342665276904561	-1.36338275902415	1.01177467182354
TOMM20	0.0273580975016848	-0.321791740352648	-1.0470101304812	1.34144377333217
PYCR3	0.0922223611902724	-1.05968062317996	-0.353105460966837	1.32056372295653
PRSS50	0.231473801197668	-0.733459885904298	-0.81729096962777	1.3192770543344
ARHGAP11A	0.360368025504044	-0.284865946224496	-1.21803405588803	1.14253197660848
MMAB	0.609568981434944	-1.4594449302369	0.162925008784609	0.686950940017343
STX10	-0.0310856984227088	-0.153749087183781	-1.12378837690816	1.30862316251465
OBP2B	-0.00716885707762877	-0.575259617020306	-0.826688602377126	1.40911707647505
LINC01124	-0.131200565827127	-0.921888465586036	-0.361827538813571	1.41491657022673
EIF4G1	0.321559748098001	-0.929836852001179	-0.656851104469653	1.26512820837284
PSMD2	0.642425873737	-0.283987286032781	-1.28429872709374	0.925860139389519
ENDOU	0.69164496663565	-0.7318548154174	-0.976190050330063	1.01639989911182
IRF6	0.113051707179802	-0.626168166589617	-0.853281508319217	1.36639796772903
NAGA	0.147216652721356	-1.37387298659071	0.201954010498629	1.02470232337072
DCTPP1	0.942940980021621	-0.568008037889274	-1.11427330680408	0.739340364671734
NCBP2AS2	0.570288887869862	-0.0666016184594471	-1.37955910770974	0.875871838299324
CCDC96	-0.21804143496662	-0.189824972005544	-0.986286715199663	1.39415312217183
DAPK3	0.00231336227262219	-1.13066199500475	-0.172376015557229	1.30072464828937
CAPRIN2	-0.323352550920957	-1.02612078474276	-0.00789797862924745	1.35737131429296
ZNF358	0.358698822509138	-1.09656498136926	-0.466727486281192	1.20459364514131
EMD	0.745359414948071	-0.12871122937153	-1.36609185312002	0.74944366754349
ADO	0.90516805630774	-0.559137613818237	-1.12384837829413	0.777817935804624
PNPLA5	-0.333730913577083	-0.548268210384188	-0.607586252216491	1.48958537617776
DNAJB2	0.833398325944661	-0.930665396568227	-0.79829583259008	0.895562903213645
GFER	-0.207849607247985	-0.835911651765024	-0.403681758531742	1.44744301754475
EIF1AX	0.727926714394899	-0.12203655893881	-1.36870263376819	0.762812478312104
AURKC	-0.360941599780564	-1.07295419624032	0.129384336599854	1.30451145942102
CXCR4	0.424721227818685	0.00750319141586215	-1.38361951290652	0.951395093671969
TCF19	0.43035563241697	-0.70070424270833	-0.934232869029412	1.20458147932077
IL1A	-0.204741167815139	-0.525892015968017	-0.733456864540694	1.46409004832385
SLC27A4	-0.349832459828453	-0.545690550036538	-0.595995732899262	1.49151874276426
NAGK	-0.311766543655771	-0.344952953287602	-0.804814737969469	1.46153423491283
ENKD1	0.90332840580624	-0.730881181743392	-0.990364493446882	0.817917269384037
CPLANE2	0.946675797109618	-1.10194046725107	-0.58474164649268	0.740006316634124
HES6	-0.210149754580151	-0.283558900486922	-0.926507788899509	1.42021644396659
FLAD1	0.223548754350171	-0.85629945121095	-0.687763706206817	1.3205144030676
CCN5	0.344438619891965	-1.14120043775568	-0.395851078836953	1.19261289670068
TXN2	-0.0746201102389815	-0.979197970508813	-0.333421390345566	1.38723947109336
ACTL10	-0.235311642598597	-0.775939697013261	-0.451252426276098	1.46250376588796
IL13RA2	0.544609626066917	-0.824848524296553	-0.855811860544779	1.13605075877442
BIRC7	0.0584517320561971	-0.318897443003699	-1.06580637320125	1.32625208414876
YIPF2	-0.00747466837523238	-0.131300101865842	-1.14984909607475	1.28862386631584
APEX1	0.53642489666118	-0.197129544140779	-1.31328826773724	0.973992915216842
ZNF34	0.884115849278815	-1.23030282416494	-0.394696709335371	0.740883684221492
C14orf180	0.522050681427207	-1.49957505719113	0.46684437246546	0.510680003298475
TACSTD2	0.0659012763082509	0.593593026562021	-1.43107316421217	0.771578861341893
GIMAP1	0.450719377179384	-1.20192342946962	-0.355861694294379	1.10706574658462
PDLIM1	0.268398040959296	-0.213862678835969	-1.22742146148927	1.17288609936594
MANEAL	0.325146647628668	-0.484194210553445	-1.07095167685174	1.22999923977651
RNF126	-0.0349554852007935	-0.081688369783236	-1.16341909044996	1.28006294543399
LETM1	0.407468743480472	-1.04294177041339	-0.560992313485798	1.19646534041872
MTRES1	-0.352382648979092	-0.664631060513901	-0.470506316628209	1.48752002612119
PRSS30P	-0.0669721277331723	0.154002946670458	-1.26171298063706	1.17468216169977
SIPA1	0.450468632269698	-1.02658801191246	-0.59998262204745	1.17610200169022
FAM110C	0.968948893712829	-0.992542991029658	-0.72159169942015	0.745185796736978
TRAPPC5	0.00853968808785375	-0.873894341645344	-0.53215851810649	1.39751317166398
ING4	-0.0236057444492634	-1.34962484694824	0.343778298895607	1.02945229250189
GAL	0.127337669393429	-0.466668311511269	-0.994042795833933	1.33337343795177
RPP25	-0.184350979226189	0.133183535637489	-1.18828773117169	1.23945517476038
TMEM14C	0.689235695692723	0.230912606864993	-1.47207639298188	0.55192809042415
BAG4	1.07395866255849	-0.829827634911227	-0.87313105960614	0.629000031958877
FAM90A1	0.103057338127932	-0.716541851892966	-0.762782248500371	1.37626676226541
AMD1	0.494780212886228	-0.951513089075344	-0.705847916900746	1.16258079308985
HDAC11	-0.0957681180359056	-1.20486136002273	0.0615367455994919	1.23909273245914
C1orf52	-0.251333586339863	-1.19556295220797	0.243497303520908	1.20339923502691
NFRKB	0.272829209892384	-0.835995514582618	-0.735298743072936	1.29846504776317
LINC01603	0.950880873818441	-0.74777941334744	-0.972190268493821	0.769088808022811
SYNGR3	0.79234868391959	-0.848516992373016	-0.88038297157033	0.936551280023758
NSUN5	0.455239864403895	-0.693710654880189	-0.949195237561199	1.1876660280375
SLAMF9	1.05919711218976	-1.03524330087687	-0.646833540252102	0.622879728939211
