# Supplementary material for: Stage-resolved gene drivers of pancreatic ductal adenocarcinoma progression and therapeutic vulnerabilities
Source: iScience. 2026 Feb 27;29(4):115164. doi: 10.1016/j.isci.2026.115164 (PMC13091467; doi:10.1016/j.isci.2026.115164)
Supplement: Table S5. Differential Gene Expression of Cluster C5 [file mmc5.xlsx]

## Sheet: Annotation
Suplemental Table 5
Differential Gene Expression of Cluster C5
Gene	Resected	BL_LA	Primary_Meta	Liver_Meta
COX16	-1.29521564223094	0.340934064386077	1.08986166295662	-0.135580085111763
TMEM30A	-1.46109050676078	0.521408719068558	0.745382676224554	0.19429911146767
NBL1	-1.3882015580721	0.510552981948575	0.900938221634308	-0.02328964551078
CCPG1	-1.3747972412026	0.4570163940953	0.948741278126429	-0.0309604310191322
HIF1A	-1.46278906471553	0.579343315866258	0.700924802397635	0.182520946451633
RAB5IF	-1.36363716012151	0.706957208878678	0.789366504775688	-0.132686553532856
TAX1BP3	-1.4269165260339	0.678079920501697	0.708887074291387	0.0399495312408153
CSNK1E	-1.39493205555626	0.53070709472085	0.87880709003879	-0.0145821292033822
CHMP3	-1.36710282987573	0.5077492701831	0.931660973270817	-0.0723074135781834
ATP5F1E	-1.45018308297686	0.705177354676797	0.619663901430204	0.125341826869856
UBE2V1	-1.330601976887	0.454124812336346	1.00355394733076	-0.127076782780098
UQCRC2	-1.38661153262918	0.725096346101135	0.738643959453749	-0.0771287729257023
LIMS1	-1.3550760359381	0.252568971685211	1.04734673808899	0.0551603261639086
NPEPL1	-1.29194429138054	0.272036002027734	1.11690138382686	-0.0969930944740575
HSF1	-1.423735534429	0.421201386843498	0.88403930449124	0.118494843094259
CLSTN1	-1.44023129392719	0.525932640182297	0.797118195935355	0.117180457809541
FSCN3	-1.42922136960553	0.663069722925254	0.717867285557493	0.0482843611227838
ANKHD1	-1.34790309667655	0.348993513991661	1.02976158555296	-0.0308520028680693
PRELID1	-1.4160625205759	0.866385277349835	0.490559451798005	0.0591177914280569
BSCL2	-1.38663646351091	0.505976916650271	0.905864981089554	-0.0252054342289175
LZTS2	-1.42425724966757	0.419316092373487	0.883726356724058	0.121214800570024
GPR78	-1.33906401190164	0.180540051581729	1.08087137923811	0.0776525810818067
CPSF2	-1.42946295493305	0.446317556375399	0.861808341804387	0.121337056753263
RAB21	-1.35482390387322	0.606034617426718	0.882740752791156	-0.133951466344656
UBXN7	-1.26013049626908	0.322994836685593	1.12759508477275	-0.190459425189255
DDX39B	-1.40824845620719	0.7245044360103	0.701160658133668	-0.0174166379367762
ZNF134	-1.34585020298794	0.248484780653823	1.06095076103621	0.036414661297905
METTL17	-1.40952508402485	0.478989800352794	0.884111199494138	0.0464240841779209
SLC30A1	-1.36537415761403	0.4652042940592	0.957128067458449	-0.0569582039036228
SPPL2A	-1.43084177236248	0.419236276836483	0.869986717315256	0.141618778210741
PSMB7	-1.34179816018312	0.47625832534914	0.979659349579752	-0.114119514745773
FTX	-1.30555601664588	0.332376333144902	1.08304189865673	-0.109862215155753
BAD	-1.32258077733087	0.275640018193895	1.08327400193699	-0.0363332428000181
NME2	-1.38005474316851	0.798438959767775	0.670811624335075	-0.089195840934339
ACTR1A	-1.42495735401944	0.518547627487492	0.83387243548427	0.0725372910476789
SFT2D2	-1.40132468652991	0.492301194078937	0.890841210229703	0.0181822822212721
PROSER3	-1.3856067037636	0.383410949823786	0.965259455212391	0.0369362987274178
C18orf32	-1.36073794422331	0.563113307002911	0.90536592864406	-0.107741291423659
PLTP	-1.40736202117763	0.525235303387688	0.862006493001371	0.0201202247885705
PCDHGA8	-1.24457072247639	0.468503893463223	1.07009204725641	-0.294025218243248
DBNDD2	-1.40969919513803	0.677225695311732	0.74429416808058	-0.011820668254286
PCDHGC5	-1.32962121984961	0.596446431190918	0.917761790996537	-0.184587002337842
TNFRSF6B	-1.37875860157628	0.746840790331904	0.729234535433511	-0.0973167241891349
HSPG2	-1.38407929990454	0.527041096855891	0.897184724894687	-0.0401465218460346
PANK3	-1.45982453354164	0.65908008222378	0.639045578096599	0.161698873221256
PPIB	-1.44835318043702	0.740550293378171	0.581240248214249	0.126562638844601
ZYX	-1.40218305705524	0.777106635547602	0.655049294612944	-0.0299728731053053
PCDHGC4	-1.31159107984436	0.58019061106514	0.94692066212737	-0.215520193348146
BZW1	-1.44880613506277	0.771586424426591	0.533932542694644	0.143287167941534
EMC6	-1.43276912659826	0.763801733226691	0.599078533643713	0.0698888597278555
ZNF32	-1.30922703595045	0.348309894827587	1.07330083855931	-0.112383697436443
SARNP	-1.37883716910401	0.431860578374504	0.955111680515658	-0.00813508978614918
TMEM50A	-1.31366744544802	0.541501622289399	0.970434606451886	-0.198268783293262
PCDHGA11	-1.26179332913718	0.460327722084903	1.06209595005806	-0.260630343005775
MMP14	-1.44716139339309	0.646977153088687	0.689053238330797	0.111131001973608
IGF2	-1.41018180649942	0.527198999219394	0.855990600782804	0.0269922064972249
TMEM54	-1.39444903757769	0.863881070095904	0.555516816368191	-0.0249488488864041
PPP1CA	-1.3845680517422	0.634069682109865	0.822073001836656	-0.0715746322043255
MYO19	-1.38109314419274	0.359972306059772	0.980484765583635	0.0406360725493311
HACD2	-1.26316110921828	0.39011272863556	1.0964974222091	-0.223449041626381
RAB5A	-1.40624437578975	0.574206922817747	0.832323905275438	-0.000286452303439
MAFF	-1.3944188721318	0.603262824947359	0.8307251410025	-0.0395690938180583
TP53I11	-1.43380955587208	0.594392169595831	0.765090606403448	0.0743267798728058
DDT	-1.32112608709524	0.576522619900052	0.940205937253661	-0.195602470058479
GPR157	-1.20398458067117	0.205230274600838	1.20985114339171	-0.211096837321381
ZDHHC12	-1.43741975115176	0.611076048310126	0.744071054024477	0.0822726488171582
HYPK	-1.32520516756794	0.554875942870677	0.95051423632625	-0.180185011628989
PLOD2	-1.3659237162344	0.340041632088575	1.00913005071239	0.016752033433438
RBBP4	-1.44503895970471	0.46510332492013	0.818147934038186	0.161787700746396
PCDHGB4	-1.24543805621793	0.411481029345626	1.09955643912593	-0.265599412253626
SLC35E3	-1.37865365097258	0.244263326870425	1.01229561930644	0.122094704795712
RPP21	-1.33730956413104	0.452721182541809	0.997000580761541	-0.112412199172315
ERCC5	-1.33115443702984	0.441282705793664	1.00945406254205	-0.119582331305875
PABPN1	-1.37060930700919	0.885922130163416	0.573335489477223	-0.0886483126314457
EIF3M	-1.41555254034628	0.850799227018214	0.519946150041118	0.0448071632869463
PCDHGA12	-1.34763588222152	0.442593083941923	0.990312091527143	-0.0852692932475453
RGP1	-1.29496262869024	0.461553009998862	1.0342624232543	-0.200852804562922
RTN4	-1.34662052226714	0.507885219237657	0.956455781533886	-0.117720478504406
PCDHGB3	-1.22330589649066	0.450722070266116	1.09408051669188	-0.321496690467333
PCDHGA7	-1.20389458878555	0.46604809233316	1.09735590419446	-0.359509407742067
CTSA	-1.41572045989347	0.707920628144428	0.703251932309698	0.00454789943933985
PCDHGA9	-1.27544961543984	0.533918053676219	1.00842762774391	-0.266896065980294
ATP2A2	-1.40462729261091	0.516150106358935	0.871974131346211	0.0165030549057638
CAV2	-1.35259176283815	0.232925353105024	1.05451232734948	0.0651540823836468
CTNNB1	-1.33465371159781	0.96874390929331	0.50952014472086	-0.143610342416362
GTF3C4	-1.35821461728312	0.464540725169233	0.96651398775434	-0.0728400956404502
STUB1	-1.41328960050038	0.770536087531209	0.639433829753254	0.00331968321592089
PCDHGC3	-1.30188693713861	0.650165496428586	0.904654643967312	-0.252933203257287
PCDHGB2	-1.21911804856608	0.463705686239029	1.08953632299223	-0.334123960665177
SDHAP2	-1.37962706285332	0.536245257688989	0.897833610395526	-0.0544518052311992
RDH14	-1.38975340815269	0.523873368329332	0.890798096612856	-0.0249180567894938
PCDHGB1	-1.21500281033646	0.458833889629608	1.09479357648088	-0.338624655774033
LRRD1	-1.26893083835859	0.438748429053303	1.06805097642494	-0.237868567119658
FUBP1	-1.39964807876765	0.650897927821112	0.78486487369545	-0.0361147227489149
PIN1P1	-1.40245157960024	0.517660449639262	0.874674152194373	0.0101169777666037
WBP1	-1.42177052839002	0.544265608032395	0.824327400941805	0.0531775194158204
RFXANK	-1.25324350820687	0.352154220503285	1.12113660693813	-0.220047319234538
MMP24OS	-1.28013688637001	0.291630330304644	1.12179956991448	-0.13329301384912
COPS5	-1.34024798117992	0.180241848945271	1.07922301334547	0.0807831188891815
OPN3	-1.27461576006116	0.670306347741188	0.91184689549503	-0.307537483175055
TNXB	-1.37377610530515	0.483292117546016	0.936509271124248	-0.0460252833651155
PCGF2	-1.4458614385596	0.441277239433265	0.826455940758763	0.178128258367572
BLOC1S5	-1.31429324297797	0.333165077633791	1.07379991151489	-0.0926717461707124
EGLN2	-1.2629434111217	0.261579514508598	1.14689602706592	-0.145532130452811
SPTAN1	-1.39036372402701	0.240475202886636	0.992040524148025	0.157847996992344
DIABLO	-1.36587644552733	0.2165337153354	1.03673214570506	0.11261058448687
PCDHGA2	-1.20433675749998	0.457481722882509	1.1019147259803	-0.355059691362828
GDI2	-1.42469284001457	0.474810761917152	0.858129681125652	0.0917523969717634
MED31	-1.4450111626271	0.563492008281269	0.761603376198958	0.119915778146873
SLC7A6OS	-1.31331695298966	0.39369503942655	1.05029828305035	-0.130676369487232
INTS6	-1.29112679244368	0.420367630054074	1.05874620766517	-0.187987045275565
PLP2	-1.36599028718465	0.863774833393394	0.612945668175997	-0.11073021438474
ZC3H14	-1.34560442871958	0.329562942891052	1.03932425204107	-0.0232827662125455
PCDHGA4	-1.20730900411646	0.467197200073553	1.09471064863564	-0.35459884459273
ITGA2	-1.45601721093358	0.571685366576516	0.726918725180984	0.157413119176074
SCNM1	-1.42459202133374	0.432269338902746	0.877821293505043	0.114501388925948
EEA1	-1.19293540470449	-0.126503384396763	1.24727477698118	0.0721640121200707
CFL1	-1.32829565680216	1.0437450253673	0.372212741136347	-0.0876621097014881
EMC4	-1.42144708867054	0.685402975374528	0.71358714971944	0.0224569635765715
CTNND1	-1.34090777110474	0.667015371567492	0.851723511043391	-0.177831111506138
TAX1BP1	-1.42353667609305	0.722284865848826	0.671539330907237	0.0297124793369887
FAP	-1.38157743736457	0.173932844016166	1.01112342508891	0.196521168259494
TAF1D	-1.41325308984767	0.426832722499776	0.901876894136185	0.0845434732117131
BTBD19	-1.31328039378502	0.195599179063202	1.11220753787747	0.00547367684435671
PCDHGA3	-1.21401769115354	0.47880943183752	1.08406661341638	-0.348858354100361
CNP	-1.38459550188717	0.656878502138329	0.803528781858887	-0.0758117821100511
SUMF2	-1.44737672620196	0.614999226591729	0.716563859303038	0.115813640307195
SCYL1	-1.33900974850931	0.773213831511357	0.756781253367438	-0.19098533636948
AP3S2	-1.25612151880001	0.186595008430428	1.17327619735775	-0.103749686988174
OAS3	-1.41500579373084	0.676758251564102	0.734672780034597	0.0035747621321386
BRI3BP	-1.28842128564927	0.36242613421619	1.08745108787105	-0.161455936437964
SDCBP2	-1.36030427245933	0.736538183129175	0.766053565517412	-0.142287476187262
MRNIP	-1.3261092664866	0.499281576152761	0.983646300531131	-0.156818610197294
SEC23A	-1.36869774015812	0.327922770857125	1.00902174668996	0.0317532226110314
RASL12	-1.27604551117572	0.204125398030927	1.1505877124767	-0.078667599331913
USP14	-1.42491036413845	0.465853374631569	0.862096092018429	0.096960897488452
DPH1	-1.3639907186917	0.321684680355735	1.01756381023296	0.0247422281030038
WASL	-1.25996024080283	0.205693161328552	1.16527575646752	-0.111008676993245
HDAC2	-1.33631640543409	0.25890958104099	1.07106680349448	0.00634002089862524
COX20	-1.37133859579081	0.731545699305939	0.755559087405597	-0.115766190920725
BMI1	-1.3478358922061	0.609121649500127	0.888712422472995	-0.149998179767026
NEAT1	-1.30660451954241	0.919441336910373	0.625127992354734	-0.237964809722695
PCDHGB5	-1.24620166291822	0.509547852838209	1.04508867370574	-0.308434863625733
ARHGAP8	-1.2931797153208	0.443143032729929	1.04551382699646	-0.195477144405594
ZNF219	-1.333432898833	0.348355081708506	1.04725337946701	-0.0621755623425144
B3GALT5	-1.31239446798507	0.515557472573652	0.987632658366968	-0.190795662955549
COPZ1	-1.36730936743658	0.534612795408874	0.915328477089578	-0.0826319050618702
ERO1A	-1.45397606793436	0.669407367245327	0.647307239024503	0.137261461664534
TRAP1	-1.35306621149634	0.367335945831796	1.0165272623983	-0.0307969967337594
NCKAP1	-1.32864473000302	0.0964710754702415	1.09892766831574	0.133245986217038
POLR2M	-1.2883260463126	0.486782550004714	1.02608077542235	-0.22453727911447
GPR85	-1.32173484237852	0.158841274521687	1.10662567291271	0.0562678949441333
ZBED6	-1.29464476122211	0.473025487089527	1.02830972410709	-0.206690449974512
ZNF121	-1.39088100181762	0.396632398763907	0.95202409087418	0.0422245121795308
CORO1C	-1.24971886954702	0.186050316979346	1.17909490068072	-0.115426348113045
TMEM245	-1.21822758310406	0.497451374671457	1.07056572787136	-0.349789519438757
PCDHAC2	-1.23995849748538	0.235520120530853	1.17400225271355	-0.169563875759025
CAMK1	-1.25904789457125	0.296469854072762	1.13841373549621	-0.175835694997728
LUC7L2	-1.26480648784904	0.431696026311295	1.07491173320513	-0.241801271667381
TAPBPL	-1.45559129992232	0.50546406140251	0.770350907787777	0.179776330732034
TMEM132A	-1.25859045611321	0.269501076284777	1.14806222335054	-0.158972843522108
TIMM9	-1.42706298741873	0.401377622282044	0.88457645836962	0.141108906767067
PEX10	-1.32234046839562	0.519432464390136	0.975594650769576	-0.172686646764088
USP22	-1.4552514366133	0.502272230626271	0.773037389239503	0.17994181674753
LRRC41	-1.37604163240818	0.589863211933344	0.867184434151855	-0.0810060136770226
PCDHGA1	-1.23863261122464	0.597756859374423	0.992418205557927	-0.351542453707707
PCDHGA6	-1.22863686924841	0.475087367087749	1.0770693358994	-0.323519833738735
KANSL1	-1.15610025814742	0.177427785625198	1.2486292198199	-0.269956747297683
SAMD11	-1.29936094739974	0.242899435167614	1.11755474568114	-0.0610932334490177
BUD23	-1.3943828871614	0.203051911761854	0.986070110269783	0.205260865129766
CASKIN2	-1.32847902313959	0.0807797657178706	1.09831848756426	0.149380769857462
ABCA2	-1.40767934934406	0.329466836451948	0.944457549542593	0.133754963349519
TXNDC5	-1.26781920315101	0.486119815698312	1.04307474182517	-0.261375354372463
PLK3	-1.354812766441	0.62667708241244	0.867390509440285	-0.13925482541173
WFIKKN1	-1.42262580159824	0.375439036954686	0.902328974876261	0.144857789767291
ADAM10	-1.32591471482653	0.220348009096279	1.09234709028832	0.013219615441934
LPIN3	-1.36284131056599	0.68025572401767	0.814026423701598	-0.131440837153277
PCNX4	-1.14058137472387	0.508527325869077	1.10365889470074	-0.471604845845955
SSBP4	-1.39054804465604	0.424962750706254	0.940834848125281	0.0247504458245076
KIFC2	-1.40191646335573	0.353332311474628	0.948569193902419	0.100014957978683
DNAJC3	-1.23510795814444	0.107085033648751	1.20698240568262	-0.0789594811869351
ANO8	-1.36811398673744	0.512833250214135	0.927397112905622	-0.0721163763823198
ASPH	-1.43974103574184	0.427345501757085	0.846821616357682	0.165573917627067
LENG8	-1.39420143046386	0.691769534989165	0.758003360192129	-0.0555714647174321
SKAP2	-1.27953038801073	0.403115673617583	1.0770533339541	-0.200638619560954
GPBP1	-1.33251867848885	0.3650145400832	1.04193045829101	-0.0744263198853576
CAST	-1.13302164007252	0.490322313585635	1.1180035340663	-0.47530420757941
PTMA	-1.43027891333363	0.774468294553589	0.591967145852713	0.063843472927326
PUS7L	-1.39294918493827	0.330070055248409	0.970694789425696	0.0921843402641602
AP2A1	-1.27775144570017	0.487370150541296	1.03451462003157	-0.244133324872696
NT5DC2	-1.39835984614263	0.465824580139356	0.909430238635311	0.0231050273679628
PIEZO1	-1.44553008345942	0.611986557755587	0.723787907638219	0.109755618065611
IBTK	-1.43418285494254	0.378361540068019	0.876179776879773	0.179641537994754
FBXO22	-1.32108138877185	0.503111338809124	0.986516601470616	-0.168546551507895
PTK7	-1.31878935715035	0.23102247584582	1.09877300312823	-0.011006121823709
NUMA1	-1.38011255705691	0.671675336913315	0.797614552877909	-0.0891773327343197
NAB2	-1.36209607776323	0.490315497317579	0.947888482510244	-0.0761079020645963
MON1B	-1.46148128854678	0.63900610524625	0.653632854715608	0.168842328584923
TUBB4B	-1.31111368836308	1.02752208293864	0.445906938587582	-0.162315333163142
LRCH4	-1.31370691806176	0.489652822345295	1.00146816903677	-0.177414073320312
TNFSF13	-1.38081168296249	0.638502803950322	0.824013153462058	-0.0817042744498886
HEXB	-1.36377303222917	0.760124960373728	0.737792878767381	-0.134144806911944
KAT5	-1.39179635616312	0.671674292376824	0.779863756131111	-0.0597416923448128
DDI2	-1.26754112007747	0.301821037249622	1.1293644618156	-0.163644378987748
NOC2L	-1.40829201971637	0.261626065496174	0.954675332331963	0.191990621888233
CPT1B	-1.31262867916191	0.392487518295808	1.05152202419816	-0.131380863332054
ATP2C1	-1.24976474200874	0.458738161717581	1.07182160121836	-0.280795020927206
BECN1	-1.33466956451787	0.869446513263113	0.653624393848114	-0.188401342593355
TMEM259	-1.38879007390013	0.653226211500782	0.800234558322508	-0.0646706959231596
PCDHGB6	-1.18221231170192	0.545793849177711	1.06049249745478	-0.424074034930568
PPP2R1A	-1.33207862603369	0.435501335813512	1.01130716252296	-0.114729872302781
PRMT5	-1.36366476354008	0.749554572795273	0.748654853010782	-0.134544662265971
ZMAT5	-1.21067585301101	0.323740862075561	1.163234469594	-0.276299478658551
LNPEP	-1.17696210222365	0.500295856826199	1.0918335081471	-0.415167262749645
PCDHGA10	-1.17045948693602	0.661942349371914	0.983148847202361	-0.474631709638256
ZNF891	-1.3700223513456	0.409371466556792	0.9773308236328	-0.0166799388439887
ETFRF1	-1.29760081312991	0.351160380991174	1.08356592580822	-0.137125493669483
GAN	-1.30294884829555	0.273863835830113	1.10522639661285	-0.0761413841474078
GALNT4	-1.33240442727902	0.663480369583008	0.863972436613056	-0.195048378917046
HERPUD2	-1.26163621321129	0.292732113001951	1.1375961375119	-0.168692037302567
SSBP3	-1.16995255962191	0.438616492803498	1.1309785452801	-0.399642478461692
AMACR	-1.19284807353275	0.291489878198885	1.18753859113534	-0.286180395801475
DALRD3	-1.32666816898622	0.485421874813506	0.990916715839167	-0.149670421666453
PGK1	-1.44747176770382	0.599168152217142	0.72912188418134	0.119181731305334
ZNF8	-1.26574482008528	0.0512167465042878	1.18073054607706	0.0337975275039363
PINK1	-1.32615286173908	0.398785429417092	1.03477197173982	-0.107404539417829
PLBD2	-1.26032164546075	0.478992125387126	1.0528271209163	-0.271497600842672
ANO6	-1.19655702475112	0.433741652064349	1.11936968379976	-0.356554311112986
HYI	-1.38401503229267	0.531736955453933	0.894417396056434	-0.042139319217697
JPX	-1.24101863773216	0.38060096564288	1.11754294713304	-0.257125275043759
FAM98C	-1.4115213209023	0.739466613786162	0.678786688263463	-0.00673198114732407
RFFL	-1.21821118247262	0.538107465994761	1.0454352069777	-0.365331490499841
SYNC	-1.16163083649172	-0.0275866057871469	1.2811703412372	-0.0919528989583386
PAK2	-1.42517263478213	0.431503277634045	0.876965239560459	0.116704117587624
LGALS8	-1.42559885533457	0.489861336670823	0.848592689881517	0.0871448287822328
WDFY1	-1.38353922324177	0.198731650149379	1.00739803732078	0.17740953577162
IL1RN	-1.36458117761743	0.954719147097626	0.471798133716363	-0.0619361031965604
ZNF625	-1.2775181322346	0.269502805025947	1.13141032934268	-0.123395002134019
POLR2D	-1.40374657904358	0.230748361362405	0.96616233211249	0.206835885568679
SGMS2	-1.29538140075545	0.354490874508734	1.08432055798237	-0.143430031735648
SUMO4	-1.4342397513221	0.433627924537523	0.856894713579721	0.143717113204853
RANGRF	-1.39057859057629	0.741531511267059	0.715542174535953	-0.0664950952267215
MCRS1	-1.36682417214669	0.88528884888688	0.581441407828966	-0.0999060845691602
PCBP4	-1.38940094196145	0.497871190018612	0.906349640877101	-0.0148198889342601
IL18	-1.38325774342638	0.235185664340822	1.00545866826756	0.142613410817998
SMARCB1	-1.27246888778545	-0.0321738968101258	1.16649129237143	0.138151492224149
PCDHGB7	-1.29192689636761	0.602623014792566	0.948887191293095	-0.259583309718052
ACOT8	-1.1725032830285	0.192319588274452	1.23435967199478	-0.254175977240727
NTMT1	-1.20446397645238	0.131788480942916	1.22792359433707	-0.155248098827607
ARHGAP5	-1.29817590759486	0.700264915896434	0.867119021389141	-0.269208029690716
ITPRID2	-1.18047325822306	0.996208330246067	0.638518347557691	-0.454253419580701
BMPR2	-1.29081773947596	0.133755151441343	1.14708305357944	0.00997953445517899
PLA2G12A	-1.34707605427709	0.162977482724125	1.07047364267174	0.113624928881226
PDLIM5	-1.2680679622185	-0.00436980196296326	1.1758648846555	0.0965728795259525
HTRA2	-1.41625104700144	0.510888047734266	0.854791742184416	0.0505712570827577
STRAP	-1.40506307754727	0.755794534090208	0.673774322131907	-0.0245057786748452
SULT1A3	-1.31108437566397	0.386629543841114	1.05563578612486	-0.131180954302004
ZFPL1	-1.27803568098908	0.451793935109833	1.05388967953056	-0.227647933651313
CHPT1	-1.30775685528446	0.711894236961844	0.848136940212037	-0.252274321889417
ITGA7	-1.41513079943923	0.433571209651369	0.895558260531414	0.0860013292564503
FYTTD1	-1.3946375769309	0.457052883320534	0.919656052382864	0.0179286412274983
SLMAP	-1.29678548358792	0.0999145035605329	1.14254688950741	0.0543240905199775
CMC2	-1.28555381220138	0.138699553583656	1.15242474783392	-0.005570489216192
ACAD11	-1.23015196815608	0.159793142539194	1.20164707108272	-0.131288245465827
PCDHAC1	-1.20302012897414	0.306148824974582	1.17535600467977	-0.27848470068021
HSBP1	-1.31869498022904	0.0508244880046615	1.11075419918094	0.157116293043441
SNAPC5	-1.38375440725578	0.276587838927259	0.998450681680401	0.108715886648123
YY1	-1.30243028943598	0.79151239927733	0.778271013469042	-0.267353123310389
TTC4	-1.2460771284964	0.283943895200319	1.15330819335624	-0.191174960060155
SLC35A3	-1.20357444862336	0.382314150360811	1.14138667435145	-0.320126376088903
FDPS	-1.31140861617703	0.761289451945725	0.799144624997791	-0.249025460766485
TELO2	-1.21545238280174	0.173411257648095	1.21010661946912	-0.168065494315471
NF1	-1.15467785831057	0.0230709242457574	1.28201560368257	-0.150408669617756
FBXO16	-1.3060612930055	0.507421469661073	0.998408622684194	-0.199768799339768
GCDH	-1.38650335250823	0.176751758809174	1.0014976633752	0.208253930323852
NBEAL1	-1.25163431880426	0.056830476829471	1.19590159454448	-0.00109775256969682
TJP3	-1.35569240282347	0.549184259332369	0.920587168246027	-0.11407902475492
MARK3	-1.14403581206675	0.130418102859411	1.26853805482707	-0.254920345619732
FAM131A	-1.38440635227231	0.628484472087206	0.826691023584868	-0.0707691433997617
TMEM165	-1.16048589144157	0.606251523166497	1.02949465553561	-0.47526028726054
TAS2R4	-1.30723144884368	0.270058703145121	1.10183185452903	-0.0646591088304749
WDR6	-1.39236025589758	0.710012552442765	0.743924332152641	-0.0615766286978296
SH3BP5	-1.22979752885934	0.230644986118813	1.18340666940668	-0.184254126666147
DYRK2	-1.31738350616477	0.718463378791696	0.832825984764149	-0.233905857391071
PCDHGA5	-1.33647517831502	0.416306846850509	1.01558746360641	-0.0954191321418969
NTAN1	-1.29171327735855	0.772653645733608	0.807148160208859	-0.288088528583913
CLMP	-1.33108284535544	0.165775547049151	1.09342090390724	0.0718863943990535
CDH11	-1.3691946586728	0.222480008878111	1.03070368614044	0.116010963654254
SLC66A2	-1.28813882368924	-0.0387070432748588	1.14245328657335	0.184392580390756
TMEM200B	-1.327470392653	0.414537523661634	1.02622857191084	-0.113295702919478
SEC24D	-1.29014487992643	0.177197983156396	1.14162371372286	-0.0286768169528321
AIMP2	-1.38334085320455	0.324150126363654	0.988045077958943	0.0711456488819558
TFRC	-1.41139533781719	0.809417504222001	0.593920519886915	0.00805731370827073
LBHD1	-1.25510466792442	0.377630106118938	1.10848610404432	-0.231011542238842
MFSD1	-1.2260779261126	0.0364361959849048	1.22242806693894	-0.0327863368112388
SMURF2	-1.26944541480418	0.119597155670911	1.17205449626731	-0.0222062371340431
MBD6	-1.34339577360784	0.742712624028639	0.781618849583916	-0.180935700004713
GMPPB	-1.37114325726839	0.407074008747872	0.976778073675165	-0.0127088251546511
LPP	-1.23635768022216	0.0771214534126376	1.20952193670059	-0.0502857098910674
CCDC22	-1.29102990764643	0.542749603830896	0.990055299701979	-0.241774995886449
ERBIN	-1.10353198475126	0.17542012147797	1.27669026645067	-0.348578403177383
NOXA1	-1.22903794967246	0.265526879885763	1.17269127847675	-0.20918020869006
IFRD2	-1.35451776490464	0.487293921286959	0.958867888631211	-0.0916440450135299
BLOC1S6	-1.34235036616929	0.0392975457784322	1.06840641150077	0.234646408890091
STBD1	-1.14078428808246	0.782343906766526	0.89417105125278	-0.535730669936842
PPTC7	-1.3037734625909	0.314882944412902	1.09113247241371	-0.102241954235708
TAOK1	-1.09393514213326	0.235758312112162	1.25959735153182	-0.401420521510714
SAV1	-1.4169724365998	0.296390564693801	0.932103981215484	0.18847789069052
SGCB	-1.43408242146719	0.350272968253123	0.883514877738307	0.200294575475762
SNRPN	-1.2164717838117	0.380380391063611	1.13427985807347	-0.298188465325382
RAI1	-1.22287265428716	0.781866100955288	0.85138538987443	-0.410378836542564
TTLL3	-1.23828823498665	0.191961575067841	1.1873896698326	-0.141063009913791
CYB5B	-1.33592062377887	0.263325215041757	1.07050059778243	0.00209481095468396
AGFG1	-1.17064863230081	0.292270475717721	1.20023626990808	-0.321858113324988
EPS8	-1.21436908719588	0.200560915537699	1.2037467993453	-0.189938627687127
SNHG7	-1.27781818380939	0.4458020494317	1.0572240206383	-0.225207886260609
QSER1	-1.11369593608921	-0.218866269235078	1.30812138754621	0.0244408177780835
BRF2	-1.19874015283386	0.316322837729395	1.17388585431647	-0.291468539211998
CCNK	-1.23423524595391	0.690966296214959	0.924190357252298	-0.380921407513351
LENG9	-1.20854268208017	0.119384362407156	1.22723538259677	-0.138077062923759
TRMT61B	-1.38168897041882	0.53211377284122	0.897493381282601	-0.0479181837050022
CRB3	-1.35633592308637	0.548594322798664	0.920191381914936	-0.112449781627231
ZCCHC10	-1.44729606305215	0.412048736367157	0.833599478103504	0.201647848581489
TSPAN14	-1.33881049936505	0.031908731371798	1.07331524546364	0.233586522529612
KHDRBS1	-1.44634556050223	0.783660761956603	0.524195657831443	0.138489140714196
SYAP1	-1.37071360968853	0.653187673935261	0.826239346207338	-0.108713410454067
LARP1	-1.34315866514531	0.399178173882599	1.0156040799837	-0.0716235887210006
TSNAX	-1.2070763820196	0.243016917299893	1.19589388614498	-0.231834421425273
MBNL2	-1.19052521425401	-0.083997943373023	1.25507604128213	0.0194471163449086
LINC02043	-1.23559595824571	0.231128356160719	1.17877083961693	-0.174303237531945
SUN2	-1.22057143577313	0.551302312094471	1.03545927276897	-0.366190149090312
SMARCA5	-1.34284826116699	0.580514850792353	0.914638794993159	-0.152305384618523
LMAN2L	-1.35309248131501	0.608523808175938	0.882993773226926	-0.138425100087859
GPRASP2	-1.33679841670206	0.115826122245699	1.08701926810929	0.133953026347068
STAT6	-1.44536785602273	0.402563923578439	0.841662818847595	0.201141113596694
ZBTB7B	-1.34410950620671	0.705414244722892	0.815227938954413	-0.176532677470596
ACSL4	-1.38464613390994	0.198929044318193	1.00530236575816	0.18041472383358
ACSL3	-1.34743033543779	0.473036261184005	0.974963570206999	-0.100569495953212
CUL3	-1.04155999282451	0.445943064076006	1.17499367915047	-0.579376750401978
INTS11	-1.21900840513076	0.0358700972946982	1.22907355257189	-0.0459352447358296
MIF4GD	-1.3582441464874	0.396335837435194	0.998379001719107	-0.0364706926668982
ASAH1	-1.44940026855499	0.602620781350687	0.721357279939599	0.125422207264705
REST	-1.14775392500056	0.191950751729681	1.24895151483039	-0.293148341559509
ME2	-1.31469824049382	0.546195211353715	0.966463191985568	-0.197960162845465
ARHGEF12	-1.06784633032439	0.224955340664496	1.27404935926358	-0.431158369603686
SETD7	-1.18819700968719	-0.118205176378056	1.25356434414391	0.0528378419213444
TEX261	-1.29338765497447	0.300915474693664	1.10619417752586	-0.113721997245052
PCNX3	-1.41759606791575	0.612373274057619	0.784205741472719	0.0210170523854133
SAMHD1	-1.32909322881502	0.354999629497614	1.04965558116635	-0.0755619818489482
DUOXA2	-1.42102085603855	0.616662060353275	0.7742889878334	0.030069807851875
TRPT1	-1.44976392506081	0.567722208079625	0.746698189018978	0.135343527962203
GNAI3	-1.31573639426233	-0.00192935243585208	1.10644459594017	0.211221150758007
POGLUT3	-1.13034510638958	0.110143205497873	1.28139287165735	-0.261190970765641
MFHAS1	-1.35928279654974	0.457075353112314	0.969004902005173	-0.0667974585677429
FAM171A2	-1.22356886415284	0.200967201745518	1.19673293525161	-0.17413127284429
STAT3	-1.31440933416979	0.253716677225516	1.09842268500232	-0.0377300280580445
SWAP70	-1.15319037246751	-0.189415804097987	1.27668641532862	0.0659197612368736
CCDC6	-1.36264473390399	0.347171558075337	1.01126332653578	0.00420984929287205
ZNF687	-1.3621365299931	0.280618271858335	1.03116538301312	0.0503528751216424
PLK1	-1.34159415846664	0.32667703314337	1.04522191412193	-0.0303047887986584
TOE1	-1.3235231606108	0.052065636428069	1.10331484771073	0.168142676472002
IQGAP1	-1.43585739302517	0.666066976942867	0.699839398950489	0.0699510171318124
EPSTI1	-1.26309481845662	0.462137191987106	1.060120433992	-0.259162807522489
TEAD1	-0.971340447525137	-0.129346030453329	1.39710530061142	-0.296418822632952
ZNF426	-1.39229694123222	0.491223728052927	0.905642093635536	-0.00456888045624228
C4orf36	-1.19461108855699	0.200305283217561	1.21772910382612	-0.223423298486691
TBCA	-1.16131724940647	-0.205584260406027	1.26434123052987	0.102560279282628
SPTY2D1	-1.39515198572267	0.266566173034234	0.980009422630951	0.148576390057489
PCBP2	-1.0178827463441	1.07021779348084	0.613042579071048	-0.665377626207784
JAK1	-1.26847992942348	-0.0743931965430964	1.16325472284335	0.179618403123224
ATAD1	-1.3902117678365	0.328680417637219	0.975656684169713	0.0858746660295699
IDI1	-1.44077820187777	0.606912902096739	0.739538627185513	0.0943266725955211
FGFR1OP2	-1.38667190595803	0.184189477366653	1.00138697906061	0.201095449530768
NEU3	-1.09378871149413	0.0906705989760824	1.30538805650051	-0.302269943982458
TNFAIP6	-1.12691602921528	-0.236879566348238	1.29180726684463	0.0719883287188906
ATP2B4	-1.1853821879336	0.345814078479895	1.16906517234861	-0.329497062894906
ESRRA	-1.23228437048592	0.429080504048147	1.09974121938305	-0.296537352945279
FRMD6	-1.27192273546642	0.264766654180498	1.13797913135848	-0.130823050072562
USP38	-1.3301754144938	0.481815335674575	0.989259652082892	-0.140899573263666
PCMTD1	-1.31992997903837	0.258942376662966	1.0908001235716	-0.0298125211961964
RAB9A	-1.27236060275195	0.445420579719808	1.06184648505616	-0.23490646202401
MBOAT2	-1.42079963873456	0.527559047922488	0.836537248736936	0.0567033420751429
LXN	-1.36854486740059	0.149944589820111	1.03480469084319	0.183795586737285
MED17	-1.22754434238956	0.376428344328987	1.1288493213057	-0.277733323245133
RAD51D	-1.3009311013973	0.827967615747494	0.741556325095486	-0.268592839445675
STRN3	-1.28131329627137	0.195234524260673	1.14733077591124	-0.0612520039005456
ROCK2	-1.24589442922212	0.168600034260607	1.18635063771127	-0.109056242749759
CCDC34	-1.44711792103747	0.648376600697394	0.687869930421273	0.110871389918799
PCDHA13	-1.19006228919103	0.496903379304118	1.08705367539402	-0.393894765507111
ANAPC15	-1.28797163155006	0.455665470975023	1.04350118238787	-0.211195021812835
LRRC3	-1.2789375519226	-0.0575910221844618	1.15192103400516	0.184607540101906
HPS3	-1.36838268193064	0.533139422760016	0.914851727576399	-0.0796084684057766
NOP14	-1.42419365354562	0.453442753980518	0.869356863108592	0.101394036456507
CNOT2	-1.22553219596962	-0.112670401937208	1.21223255410584	0.125970043800992
TESK1	-1.41196893141245	0.344103787573718	0.932535342475808	0.135329801362925
PPIL2	-1.20197609658774	0.502379331699859	1.07717402597062	-0.377577261082738
ZNF417	-1.36874669101323	0.301187380614452	1.01646859074142	0.0510907196573564
ACO2	-1.39640776167267	0.420122415611259	0.933662583121235	0.0426227629401814
ITGA3	-1.42210462880545	0.895882519347613	0.398311058457391	0.127911051000449
SAMD4B	-1.10019260061888	0.647456832618846	1.02257484629856	-0.569839078298526
ZNF844	-1.26708749079558	0.105023342382722	1.17612149845747	-0.0140573500446206
AJM1	-1.25819758592932	0.381021415813119	1.10456199548686	-0.22738582537066
MAN2A1	-1.09925331481251	-0.149674210709132	1.32778794069	-0.0788604151683519
NUMB	-1.1321617851681	0.344820048582004	1.19658908368478	-0.409247347098673
PPP4R1	-1.4128982484684	0.533700442193652	0.847267878041067	0.0319299282336886
TTL	-1.23730187365442	-0.145831029816383	1.18719184952197	0.195941053948835
MIER1	-1.39527063329783	0.39786221483568	0.944525777379769	0.0528826410823891
HEATR1	-1.3188420887941	0.0413135761603842	1.1093538774062	0.168174635227517
CCDC24	-1.33950125296125	0.23215154067821	1.0726788844637	0.0346708278193467
RABEP2	-1.32944600921719	0.577186241835847	0.931324431575279	-0.17906466419394
ITGA6	-1.44570033490872	0.740604278748264	0.590114460618665	0.11498159554178
ATG4D	-1.32425464692818	0.304749548290507	1.07268328210563	-0.0531781834679538
ACAT2	-1.08499942063529	0.459061691268674	1.15443769961076	-0.528499970244134
PSMD12	-1.34898448977186	0.0805652198109749	1.06392254466999	0.204496725290887
MXD3	-1.36868503135796	0.143051608373519	1.03421253403329	0.191420888951156
TATDN1	-1.24353295469344	-0.0966689607220673	1.19269559774084	0.147506317674664
FBXL6	-1.32226833405449	0.538061790502139	0.964207288054353	-0.180000744502005
TNFRSF10A	-1.39958870345321	0.384313629209481	0.942414926931694	0.0728601473120336
NFU1	-1.43181831867249	0.503706501812589	0.828391118125716	0.0997206987341896
PDZD7	-1.41967327832505	0.804217308297094	0.580096557286612	0.0353594127413426
ZBTB25	-1.24614126533883	0.51104188210653	1.04422634628162	-0.309126963049324
CDH1	-1.23390780676227	0.74430311982505	0.878690352305491	-0.389085665368269
PRXL2C	-1.22136011713244	0.150232599745448	1.21086093438733	-0.139733417000342
EXOSC9	-1.252433546685	0.47724455755879	1.05960225455821	-0.284413265432004
WDR83	-1.13689854381331	-0.259073432304287	1.27503614995827	0.12093582615933
LRCH3	-1.29759874707213	0.118537748926526	1.14048143835969	0.0385795597859146
PRSS53	-1.35358192616002	0.341470171687457	1.02520373153692	-0.0130919770643624
COA7	-1.43044735085362	0.491579620408348	0.837831439589872	0.101036290855395
CCDC59	-1.1600386020948	0.132671564400217	1.25832006864151	-0.230953030946918
TUBGCP4	-1.18395714962654	0.201812422758728	1.22428893499081	-0.242144208123005
KCTD14	-1.16021757071203	0.264366584823489	1.21692841978562	-0.321077433897079
DCAF10	-1.23081174388535	0.132132068577784	1.20664306033731	-0.107963385029743
TMEM140	-1.15776147299163	0.61350214092363	1.02548694663425	-0.481227614566259
ZNF774	-1.32779620843003	0.399027692123353	1.03290367354577	-0.1041351572391
LRWD1	-1.31052327584129	0.362891569047888	1.06619897551113	-0.118567268717726
FAM83G	-1.18077929096911	0.710488696125857	0.938842482614536	-0.468551887771281
PIAS3	-1.26140956855938	0.358410858087639	1.11206132113873	-0.209062610666985
TPTEP1	-1.26596648922236	0.541884232084218	1.01071006170576	-0.286627804567624
DNAJB6	-1.26816699798565	0.128076838444337	1.17230997279228	-0.0322198132509733
NDUFS4	-1.37657665256895	0.317289938637035	1.00045098396738	0.058835729964539
CEP97	-1.32332895373059	0.501980190238216	0.984917132323624	-0.163568368831249
MARS1	-1.43957620582682	0.537116540096431	0.791751084652067	0.110708581078324
TXNRD1	-1.41272718343377	0.739547956553177	0.676211159719041	-0.00303193283844771
CBARP	-1.26992535768509	0.140708212171057	1.16872987848732	-0.0395127329732852
RNF2	-1.39279826543507	0.471213926547775	0.915441254116275	0.00614308477102283
PHACTR2	-0.981241311273416	-0.179409510467886	1.39623672700731	-0.235585905266013
C5AR2	-1.15419655673106	0.0394191572498572	1.28019991758204	-0.165422518100837
RXYLT1	-1.29561498604017	0.226639076496486	1.12553016534592	-0.0565542558022366
ARIH1	-1.2740499969709	0.235146085765551	1.14468881280509	-0.105784901599746
RALBP1	-1.29227197504203	0.578547549751964	0.965391011293522	-0.25166658600345
MIA2	-1.18866832142476	0.370352624489278	1.15584595780444	-0.337530260868958
AP4M1	-1.30883446408365	0.118311755866774	1.12643106082211	0.0640916473947652
TNFRSF10B	-1.1863878650011	0.667560806853086	0.970840139764994	-0.452013081616979
ITGB8	-1.13954547771063	0.371151041657219	1.18058531557309	-0.412190879519678
CAMSAP2	-0.976339326771325	-0.526945148997363	1.31695552333069	0.186328952437998
CIDEB	-1.25124095693602	0.441761344043367	1.07987474138542	-0.270395128492769
ZNF431	-1.19809490718397	0.334541681507393	1.1665515341325	-0.302998308455924
NR1D2	-1.27859128058928	0.21015106230893	1.14669811617063	-0.0782578978902859
GPR180	-1.35894934560662	0.122313804326925	1.05055744857811	0.186078092701586
RPE	-1.10291298531302	0.654726580357333	1.01607821654313	-0.567891811587439
TADA2A	-1.36326604362558	0.456180429303256	0.964425843854935	-0.0573402295326117
MINK1	-1.22545376484157	0.460903474599525	1.08710224597027	-0.322551955728221
SULT2B1	-1.37017835940852	0.871323875350419	0.595099101977523	-0.0962446179194244
HOOK3	-1.00755605607087	0.0953001482537451	1.33920305120893	-0.42694714339181
DNASE1L1	-1.37142836598576	0.399112468539384	0.979713605266885	-0.00739770782051266
MYBBP1A	-1.16860806553881	0.454907732724617	1.12259492196715	-0.40889458915295
CCDC86	-1.35871242601661	0.406042884204836	0.993654832196163	-0.0409852903843914
FGD6	-0.961120574866672	0.0984410294288481	1.3517876542512	-0.48910810881337
SLC15A3	-1.36178449988077	0.302714907809335	1.02606901441814	0.0330005776532939
PDPN	-1.23880622598512	0.0287779979759715	1.21017806080061	-0.000149832791463894
PCDHA11	-1.22963557906769	0.547802352282505	1.03209699901941	-0.350263772234222
PLIN4	-1.33124269951052	0.596107390662597	0.916310259221473	-0.181174950373554
CAPZB	-1.34844154248599	0.214650476846612	1.06332754680836	0.0704635188310253
OSBPL8	-1.05403019634915	-0.158648089630548	1.35752381276068	-0.144845526780986
LNPK	-1.22268668530531	0.53380764025969	1.04544219848989	-0.356563153444265
IMPA1	-1.34853030715478	0.706842586844994	0.808674774975344	-0.166987054665558
MIB1	-0.961193382558444	0.149191713468455	1.33448771077312	-0.522486041683136
PCDHA8	-1.20690059772906	0.560701838528499	1.03731852568775	-0.391119766487188
ABCE1	-1.38676932135971	0.252929646389571	0.997094940811948	0.136744734158189
ABCC10	-1.41381521446728	0.652157395873789	0.758820942305145	0.00283687628834934
PCP2	-1.20150811315393	0.089388102181236	1.23796269715531	-0.125842686182613
XPO1	-1.11524971104306	0.40523936170542	1.17352267407237	-0.463512324734733
TBC1D23	-1.24452597304952	0.157595370658604	1.18984357061097	-0.102912968220055
CDH3	-1.37076188951517	0.925551707791815	0.510059283300559	-0.0648491015772014
CTU2	-1.35183467067936	0.310750457667599	1.03728624382988	0.00379796918187484
MLST8	-1.33837528898244	0.584598164954842	0.916752709285568	-0.162975585257973
LMNTD2	-1.24636792619877	0.145002568873611	1.19061955930201	-0.0892542019768525
ARID3A	-1.29932210757493	0.207260780567092	1.12590395079723	-0.033842623789389
HEATR3	-1.33576467184698	0.376831928241631	1.03352161991607	-0.0745888763107199
GOLIM4	-1.29495335581721	0.385029484342343	1.07175500334801	-0.161831131873139
CKMT1B	-1.22704420193671	0.377002705317845	1.12891925437742	-0.278877757758555
B3GNT5	-1.30675919012487	0.326687113501685	1.08391536578809	-0.103843289164905
TMEM67	-1.15850589233691	0.745994379426536	0.919092907964169	-0.506581395053797
WTIP	-0.995698665442643	-0.0656905938489887	1.37951596940045	-0.318126710108813
TRIM4	-1.37324430564219	0.410418971762147	0.972452396930578	-0.00962706305053535
FAM204A	-1.26342938045712	-0.0276013635603407	1.17918389006475	0.111846853952698
CDC42SE1	-1.36611825882517	0.902644591037057	0.55696730971817	-0.0934936419300556
PKD1	-1.30280925819398	0.240312931949194	1.11455276187857	-0.0520564356337891
ZBTB37	-1.40317855944331	0.234744785981671	0.967209102245775	0.201224671215865
TMEM45B	-1.2789222767477	1.16460489150153	0.084717941927248	0.0295994433189164
NPLOC4	-1.00591867157426	-0.443063585036069	1.33360831563757	0.115373940972761
RPAIN	-1.38469494551362	0.221702051577288	1.00410257122706	0.15889032270927
SGPP1	-1.13786531427344	0.499137858611065	1.11060880470879	-0.471881349046419
EDNRA	-1.05372297640935	-0.211789308211115	1.35526998530973	-0.0897577006892632
PPP3CA	-1.29456991076726	-0.00815053426906499	1.13894715628965	0.163773288746671
PSKH1	-1.14190352153147	0.23510554764903	1.23750371408551	-0.330705740203067
SIDT2	-1.32555847407298	0.222761854619927	1.09231960529598	0.0104770141570762
VTA1	-1.34478366563819	0.233486934746212	1.06532989929332	0.0459668315986587
SNX27	-1.28553842735809	0.147892171820369	1.15123164244324	-0.0135853869055141
PCDH7	-1.13852717874756	0.415582451048474	1.15825418780755	-0.435309460108461
KDM5B	-1.21934125727685	-0.0254975686785619	1.22976812705841	0.0150706988969984
HCN3	-1.15419601540186	0.208481092610176	1.24005327553298	-0.294338352741294
NUCKS1	-1.34334025733898	0.989742056379614	0.453685151938621	-0.100086950979247
ASB8	-1.32696469616411	0.164656923365123	1.09911774294141	0.0631900298575785
PPP2R5E	-1.11251769066306	-0.0178797077207701	1.31456028243364	-0.18416288404981
FBXL8	-1.09676027863496	0.0152557748181669	1.31923094675343	-0.237726442936634
LIN7B	-1.37448529179313	0.383335182609427	0.981710350034757	0.00943975914894481
METTL2B	-1.23095969742418	0.420624354897165	1.10498610904239	-0.294650766515373
ZNF549	-1.35181144738996	0.300230717210666	1.04035635264928	0.0112243775300157
SERTAD2	-1.31403678676719	0.0031625295246901	1.11046551360346	0.200408743639035
VDR	-1.18671859972085	0.273566949600363	1.19817447699539	-0.285022826874908
NDUFA12	-1.35631676047269	0.412791417136639	0.993724382160508	-0.050199038824454
SPATA2L	-1.21106964054388	0.0229989332518612	1.23708487431278	-0.0490141670207558
SMC4	-1.41899805895969	0.577454793850643	0.807354700084869	0.0341885650241696
RDH5	-1.4132668315516	0.521856753354523	0.853771472451434	0.0376386057456475
ZNF724	-1.19117541908649	0.234411555429012	1.20929020180695	-0.252526338149473
FNIP1	-1.26596194403107	0.0709134454560619	1.17986486376731	0.0151836348077051
TMF1	-1.29580390516138	0.517462411986025	1.00163182761688	-0.22329033444153
IFT81	-1.38603760635564	0.573398645861245	0.864534880815379	-0.0518959203209867
PLEKHB2	-1.30971979518248	0.860222174600154	0.695720047724387	-0.246222427142067
SUPT20H	-1.16586573281789	0.340820760736969	1.18201865208473	-0.356973680003804
DLAT	-1.22690582530171	0.727532348805934	0.898035349246594	-0.398661872750815
AGPS	-1.35326216899029	0.892506835632408	0.595045537295647	-0.134290203937759
MOCOS	-1.27582955570986	0.914300754698108	0.666028008122987	-0.304499207111228
PPP4C	-1.27510949043116	0.532107516572707	1.00983139182956	-0.266829417971101
WIPF1	-1.06096071331358	0.130470889311929	1.30917442788529	-0.37868460388364
AZI2	-1.32648828792876	0.0647689325543016	1.10004297955353	0.161676375820928
HEXD	-1.25075706347989	0.252912456685484	1.15990457538116	-0.162059968586755
LARP4	-1.22642557006826	-0.141048199487975	1.20382989150469	0.163643878051551
PLXDC2	-1.08586608067871	-0.337936758250792	1.30058059362609	0.123222245303417
GPALPP1	-1.33505170603807	0.191304442131227	1.08517697831817	0.058570285588678
JMY	-1.25094200722278	0.0184609129071533	1.19731647392529	0.035164620390338
AHR	-1.00921727907833	-0.225837869710795	1.38166013159225	-0.14660498280312
CTNNA1	-1.2254943438843	0.116841566639068	1.21385507305042	-0.105202295805195
NHLRC2	-1.00219271933423	0.487337783208017	1.1589744262812	-0.644119490154981
ZNF506	-1.3036163123816	0.0255134719938356	1.13055937411517	0.147543466272589
MFSD2B	-1.15695490736886	0.945610029898949	0.715977151584707	-0.504632274114793
ACTR3	-1.42416768577927	0.414525722742534	0.885758234359678	0.123883728677055
CCSER2	-1.16605100830883	0.43054705871037	1.1373204403435	-0.40181649074504
OPTN	-1.32427455035869	0.823261661598383	0.721160348253577	-0.220147459493271
PABPC1	-0.879137204302241	1.38959906260631	0.0327331023030093	-0.543194960607073
ARPC2	-1.13833235014612	1.10161838071654	0.513312763599456	-0.476598794169866
ACTN4	-1.16858571655884	1.09806491324588	0.496874026619517	-0.426353223306551
HNRNPU	-1.22316995102748	1.10413367593781	0.4321166340326	-0.313080358942928
TRIM56	-1.3030006478172	0.721763858577647	0.84393934201663	-0.262702552777076
SOX4	-1.11159015353106	0.722506818865926	0.95830154668208	-0.569218212016948
S100A10	-0.824764088629915	1.42899590433042	-0.0839567228946469	-0.520275092805857
NAP1L1	-1.0516258556327	1.03121175766872	0.654597071760401	-0.634182973796427
CALU	-1.44601066225545	0.74602842774437	0.581839327648948	0.118142906862134
MFSD6	-1.04877808085395	0.809798208676868	0.899148742455515	-0.660168870278432
SLK	-0.815029727695005	0.994714389767092	0.725671781923295	-0.905356443995379
NME7	-0.892829394046274	1.27733303727654	0.306423653609068	-0.690927296839338
ATP1A1	-1.09776815741145	1.31336777920922	0.0450539601518134	-0.260653581949581
PGM2L1	-0.963565276712072	0.564012624166445	1.11454694129538	-0.714994288749758
SPDYA	-1.01450494795165	0.999791791324047	0.704166396734044	-0.68945324010644
RNF215	-0.763452927209292	1.38452226857796	0.0814947621094671	-0.702564103478135
PCDHA1	-1.15808334215738	0.716671987371112	0.944515819304677	-0.50310446451841
CD46	-1.27327710151203	0.921218150770553	0.659842346767009	-0.307783396025535
KIF5B	-1.35064659816027	1.05361383127832	0.252288800576543	0.0447439663054047
C6orf132	-1.11507568253142	0.63604256749165	1.0260658922451	-0.54703277720533
PCDHA3	-1.15952135168948	0.687755251823198	0.967737312089987	-0.495971212223702
PCDHA9	-1.01826391293629	0.811467083005876	0.904421920355337	-0.697625090424925
HSP90AB1	-1.06934968593142	1.34033704886785	-0.0276262415361977	-0.243361121400249
PCDHA4	-1.17922637517604	0.652185608808194	0.986428780923866	-0.459388014556018
BMPR1A	-0.997409042082517	1.19059361649752	0.436794018968164	-0.629978593383168
PCDHA2	-1.12794860335927	0.683440797282409	0.984437289749996	-0.539929483673135
PRKCZ	-0.809383575126221	1.05139713664967	0.656867568789711	-0.89888113031316
PCDHA10	-1.17984164668424	0.71614024830722	0.934562354163538	-0.470860955786514
PCDHA7	-1.18181968856157	0.609536365707578	1.01689933049378	-0.444616007639791
SBF2	-0.869280878199099	0.87982177857874	0.852111855857355	-0.862652756236993
APOL1	-1.32746032690683	0.854002787432565	0.68195191530759	-0.208494375833317
RAD9A	-1.32488743712857	0.646517306373491	0.885351539242483	-0.206981408487406
JUND	-1.16760586410334	1.25689836704626	0.118013616792093	-0.207306119735026
PCDHA5	-1.10195471394692	0.752303253626842	0.935945809760049	-0.586294349439974
ASIC4	-0.680898181651281	1.30668592831907	0.249753618003772	-0.875541364671562
PCDHA6	-1.12501674778052	0.637399070841424	1.02136084389172	-0.533743166952625
GCOM1	-1.16083965082745	0.861831800200901	0.807149120635618	-0.508141270009074
SCIN	-0.88435666906823	1.12977627277561	0.552347034422283	-0.797766638129663
ASB3	-0.799384251189424	1.25174751432249	0.36194961161886	-0.814312874751925
LRRC75A	-0.987224807701243	1.32448818818109	0.158663989934503	-0.495927370414348
YBX2	-0.931981397709644	1.31808690568468	0.206646415226921	-0.592751923201959
PDLIM7	-0.981463963767976	1.33126108562084	0.143922232394981	-0.49371935424785
MMEL1	-1.23615297052866	0.833015152743448	0.791802565459508	-0.3886647476743
DNASE1	-1.09985276897973	0.629380248546068	1.03633931010059	-0.565866789666925
PTBP3	-1.085503950076	0.652995587616247	1.02302124647371	-0.590512884013954
HNF1A	-0.709483266063669	1.20229725969988	0.435385485661702	-0.928199479297913
HSP90B1	-0.746600404749976	1.20212692680738	0.440715041282946	-0.896241563340365
GVQW3	-1.05419227572578	1.12483325164594	0.52187504686242	-0.592516022782576
ALG11	-0.975545131285659	0.414920101495305	1.20740549679782	-0.646780467007461
KIAA1614	-0.889620323515512	1.29310279999981	0.275260739849055	-0.678743216333358
PACRGL	-1.07853653063052	1.01471608933793	0.666368133265735	-0.602547691973146
ESCO2	-0.891319082483628	1.26566027836644	0.329350789562746	-0.703691985445561
KRT19	-0.845501363131338	1.4164129753781	-0.0446948316855779	-0.526216780561202
ARSG	-0.86826951150415	1.17224790046089	0.490560992192289	-0.794539381149033
COLEC12	-1.27094704461823	0.933131965385843	0.646871362030064	-0.309056282797677
SCRT2	-0.904653428090274	1.37507141007718	0.0649028659403811	-0.535320847927292
FARP2	-0.931324477689464	0.503161276010096	1.15954486928119	-0.731381667601817
GNAS	-1.00365326613836	1.34621320281136	0.0754146595331119	-0.417974596206117
RIOK3	-1.24809765672445	0.612770158032726	0.975289956779288	-0.339962458087555
FLNA	-0.696190564163624	1.36310250379631	0.132851061495361	-0.799763001128039
SLC4A1	-1.17546509169534	0.645953805371528	0.993053109297671	-0.463541822973858
MARF1	-0.935859448542323	0.518055434586329	1.14924916686916	-0.731445152913167
MARCKS	-1.35473986078711	0.941314677164214	0.517474877910436	-0.104049694287524
TM9SF3	-0.967239638230589	1.24790013733295	0.343305755933199	-0.623966255035557
FRK	-0.896451040538391	0.983017400161123	0.739757513763666	-0.8263238733864
LINC01876	-0.775868340663899	1.24714426427238	0.369179780975111	-0.840455704583599
UGT1A10	-0.824239790972076	1.06711434514443	0.637641676920941	-0.880516231093291
CAMK4	-0.696033871243988	1.28588930220329	0.291613347807539	-0.881468778766843
ZDHHC13	-1.06324116110265	0.620325405106831	1.0541125007742	-0.611196744778387
PLA2R1	-1.07720690246371	0.439223027280442	1.16846139233801	-0.530477517154744
DNAAF4	-1.20239026141144	0.844127661170927	0.80264156689358	-0.444378966653066
MSLN	-1.11304060730069	0.982525858520478	0.692659356381607	-0.562144607601394
ZC3H15	-1.32748392249091	0.921166030916184	0.59475342002532	-0.188435528450592
SYP	-0.865550458943111	1.39414761600535	0.0250691378634549	-0.553666294925695
ZNF571	-0.907321079762232	1.27768309859229	0.30252297113812	-0.672884989968174
ANXA4	-0.952357792053462	0.897142120344119	0.829675871191562	-0.774460199482217
DLG1	-1.00209172840835	0.333232661390531	1.24576973767862	-0.576910670660802
SLC3A1	-0.830497946172567	1.32402562476549	0.219843341102024	-0.713371019694944
MTCP1	-1.14600869359972	0.506604059686566	1.10251687289181	-0.463112238978657
TRIM72	-0.889002180927635	1.40953682813721	-0.0512184143060137	-0.469316232903555
UGT1A5	-0.90699836314893	1.02110913930131	0.694003684255488	-0.808114460407869
APOBEC3C	-1.23446899930717	1.20620122985903	0.116029295418928	-0.0877615259707824
TNFSF9	-1.04462966882869	1.35509010463296	-0.265427364482261	-0.0450330713220135
CREG2	-1.38354465678103	0.916371804347457	0.495255742209491	-0.0280828897759122
IL15	-0.917291755058307	1.36540437045486	0.0872669031341682	-0.535379518530722
TMPRSS4	-1.03522188486241	1.25906369741512	0.28684072454451	-0.51068253709723
BRSK1	-1.16345849606835	0.508558473901509	1.09337611294713	-0.438476090780286
H2AC6	-1.20802888739793	0.700227890770817	0.932655307545519	-0.42485431091841
TMEM132E	-0.802491349412312	1.31465960447505	0.242172632449315	-0.754340887512057
GAB2	-1.10884263537548	1.19884360992772	0.360703789999116	-0.450704764551369
PTCD1	-1.26193444382216	0.448928005788369	1.06812825291901	-0.25512181488522
UGT1A7	-0.992146854453974	0.708113835281148	1.00046919829159	-0.716436179118762
CAPN12	-1.0414773086665	1.0028691196664	0.693408406985662	-0.654800217985562
NT5C3A	-0.899891286191769	0.691972185026734	1.02313173028304	-0.815212629118002
PCDHA12	-1.07938768221856	0.523718521412128	1.11636216899797	-0.560693008191547
CTSS	-1.10112584602148	0.935633509800504	0.75297670676414	-0.587484370543161
CDC42EP5	-1.36781231373398	0.969786905410626	0.432883095250735	-0.0348576869273867
SYT13	-0.952998506645548	1.39710474193269	-0.0783920368142495	-0.365714198472889
ERGIC3	-1.31341940460777	0.584626691684664	0.94213837923846	-0.213345666315344
HACE1	-0.685677236767542	1.31168525502292	0.24079446472099	-0.866802482976375
GFM2	-0.802948520496933	1.05031726045842	0.657824324487789	-0.905193064449282
ANKRD52	-1.01842486110909	0.540525007636317	1.12112037042061	-0.643220516947835
IMMP1L	-1.24290978464967	0.75756077760853	0.860531730610033	-0.375182723568892
SPOCK1	-0.984968990441036	0.8388309665835	0.884093221296669	-0.737955197439137
ZNF91	-1.25144342425399	0.520697255799396	1.03461472307641	-0.303868554621809
UBE2Z	-1.35105090812868	0.867508554061113	0.632401275840099	-0.148858921772541
LY75	-1.35596977429425	0.422217777712363	0.989911237937232	-0.0561592413553411
NPFFR1	-0.871991613252755	1.28244746286939	0.300104702851164	-0.710560552467797
PKD1L2	-0.918629156476289	1.40733333627499	-0.0768446784149148	-0.411859501383773
PCGF6	-0.78409890127916	1.22131875832292	0.413050107369533	-0.850269964413299
CACNA1H	-0.824555608428501	0.965154144551433	0.759972239243326	-0.900570775366257
FAM221A	-0.781162887732981	1.0594228031124	0.644672816233891	-0.92293273161331
ATP1B1	-0.781681339791112	1.29209408006458	0.287567334351472	-0.797980074624941
GRIN3B	-1.18983723473738	1.13254093067444	0.415944525594357	-0.358648221531418
EIF5B	-1.11224528161197	0.683932343500882	0.989856474395444	-0.561543536284334
PDCD4	-1.31476745564251	0.532543622423041	0.974998363263361	-0.192774530043898
JSRP1	-1.34949812716621	0.881426831193831	0.616394234243822	-0.148322938271449
MAPKAPK5	-1.10901521049767	0.445748037267788	1.15365313583945	-0.490385962609577
FADS6	-1.33908270487174	0.269337855354222	1.06503164973365	0.00471319978386373
SPINT2	-1.2463230038663	1.07538840552963	0.456687872973096	-0.285753274636422
NLRP12	-0.789135720580527	1.05203232651119	0.654660940643461	-0.917557546574125
ANKZF1	-1.00287186783686	0.873091928531612	0.847046311029244	-0.717266371724002
JAG1	-1.22032969214875	0.627590177312024	0.982393060804317	-0.389653545967587
SHH	-1.27045938415402	0.649480904634133	0.931496635737319	-0.310518156217429
ZNF19	-0.613380121552736	1.29608310978165	0.254841307735047	-0.937544295963959
ACOT11	-1.40454890852455	0.554996629123263	0.848067745751575	0.00148453364971341
SKOR1	-1.14829148999729	0.433836528184646	1.14398969866438	-0.429534736851737
GALNT3	-0.959238547469105	1.04833649810129	0.654336842752438	-0.74343479338463
RELL2	-1.40395802053175	0.7641783689387	0.666497886676888	-0.0267182350838366
RHOC	-1.04691116113207	0.911117534958493	0.797493243907818	-0.661699617734243
SNX30	-0.891814344909201	1.43342072864689	-0.230161763209997	-0.311444620527702
TMEM38A	-1.27994819923008	1.00798398603373	0.528867983512498	-0.256903770316149
PCSK7	-1.33391442191736	0.336585577734478	1.05095513002633	-0.0536262858434526
HS3ST6	-0.91311480543249	1.42546007674715	-0.21721058244679	-0.295134688867865
P4HA2	-1.2893654246676	0.800098421140352	0.782075692975942	-0.292808689448699
GBP3	-1.29197473882301	1.03979570415691	0.456111512886002	-0.203932478219907
UGT1A3	-0.981308587185259	0.786221296147881	0.934161839391456	-0.73907454835408
CD55	-1.42036376640892	0.869312972449766	0.469217469922321	0.0818333240368329
UBXN4	-0.886742414485926	0.739791029782655	0.983310778472101	-0.836359393768839
LRFN5	-0.814162882651317	1.39275159937183	0.0498216478986525	-0.628410364619156
ZNF277	-1.08805183808671	0.863408427057971	0.835314359232958	-0.610670948204218
RHPN2	-0.647347870186231	1.21023353946147	0.410603181386676	-0.973488850661913
LMO7	-1.32424047965516	0.398958050876802	1.03672563291152	-0.11144320413316
NET1	-1.22754510233544	0.809473907509412	0.821609369632364	-0.403538174806332
DDX18	-1.35325726074337	1.05542319914674	0.221111534829528	0.0767225267671029
CAPZA1	-0.893092042643564	1.05020440977664	0.658707389756922	-0.815819756890004
VAPA	-1.21968457286981	1.06319213718639	0.508215449831246	-0.351723014147833
PCOLCE2	-1.27560958989979	1.15580442696517	0.181885494677544	-0.0620803317429155
GBP2	-0.924604830955224	0.742737971903236	0.978882874724486	-0.797016015672493
TPM3	-1.11761070448001	1.31547629852103	-0.0778019592649882	-0.120063634776039
CD2AP	-1.0231950964991	0.339037209454943	1.23764847122577	-0.553490584181621
GPR137C	-1.14547936023917	1.29397441721863	-0.109474307196275	-0.0390207497831848
DSP	-1.12606545949788	1.14355895824607	0.451740209557308	-0.469233708305495
TRIML2	-0.898122177905605	1.30122322573342	0.256133560901186	-0.659234608729006
WBP2NL	-0.972357897099998	1.16433969862367	0.487277768077002	-0.67925956960068
LMOD3	-1.23823822697305	0.868509934539852	0.7523617593197	-0.382633466886508
DNAJC11	-1.00818499913427	0.278076776820962	1.27051181463284	-0.54040359231954
NFIX	-1.15747289728879	0.316359718139936	1.19722811947345	-0.356114940324587
NIPAL1	-0.965533800960207	1.31743728316754	0.19159788393264	-0.543501366139971
CREB3L4	-0.830762496199863	0.960619116439689	0.765316598665547	-0.89517321890537
CDH17	-0.937148409712629	1.15106662151221	0.515101176686957	-0.729019388486533
WNT2B	-1.13975799447266	0.9037507902369	0.772349276420176	-0.536342072184415
NOBOX	-1.22893951333113	1.03598996668847	0.542466756275889	-0.349517209633213
CD109	-1.00326763108943	0.715215830983954	0.992681735991587	-0.704629935886106
SRARP	-1.28741671511237	0.517326182129504	1.00890907712548	-0.238818544142609
ZNF627	-0.818770423409851	0.965641198846014	0.759140902030152	-0.906011677466319
SUCLG2	-1.01974595175696	1.24662863514085	0.322619069210278	-0.549501752594164
ATP11B	-0.988748187258181	0.671183252114254	1.03098265109021	-0.713417715946277
CCDC138	-0.811049940872755	1.23515266478026	0.390719045367153	-0.814821769274666
TTC39B	-1.22801303880006	0.459914141498457	1.0860020827255	-0.317903185423898
ACAD9	-1.27606082818682	0.558465066871719	0.992167320053879	-0.274571558738783
PDE4DIP	-1.18738021614714	0.808213952547421	0.84724372111777	-0.468077457518058
SPTBN1	-1.36862236137209	0.171266771157244	1.03497489591161	0.162380694303243
C3orf52	-1.22569992084986	0.512491834333957	1.05684647857369	-0.343638392057791
ETHE1	-1.0122653136442	1.28621949869251	0.239475353492107	-0.513429538540414
ALDH3B1	-0.876491861545304	0.761312737816431	0.96465400737308	-0.849474883644217
FAM219A	-1.11878227966292	0.781284160525957	0.903925494518963	-0.566427375382004
SGTB	-1.17926673220588	0.637440975416494	0.9976216927806	-0.45579593599122
RBM47	-1.03182652549035	0.65465639353407	1.03582481170526	-0.658654679748979
LLGL1	-1.18917933402963	1.19195250051936	0.285926749891885	-0.288699916381619
NTN3	-0.906955605078449	1.41977688822896	-0.133584984968788	-0.379236298181724
CENPA	-1.13784981834791	1.2502676747025	0.20437660985767	-0.316794466212254
GFPT1	-1.40421571210236	0.669558394443403	0.761034832974804	-0.0263775153158462
SGK3	-1.18818391961786	0.242783492071477	1.20835779884136	-0.262957371294981
SHISA7	-0.93515529064089	1.03124986920889	0.679067284090752	-0.775161862658761
USP6NL	-1.20154088315766	1.1961980969619	0.253066427237194	-0.247723641041439
TBC1D12	-1.06883511303428	1.30502517642472	0.133507747522773	-0.369697810913211
LINC01550	-0.94611831373752	1.18182883479409	0.465394693089946	-0.701105214146519
OVOL1	-1.19302651306522	0.76811830661343	0.881934690776316	-0.457026484324522
ANP32E	-1.14826139516675	0.91343809566917	0.757550549815222	-0.522727250317641
TRPC4AP	-1.07298774573252	0.849858856866521	0.853704582947984	-0.630575694081984
SIAE	-1.1351832128089	1.13368102184555	0.462338186817233	-0.460835995853882
GRAP	-1.16506963952923	0.733984085215586	0.926514900424858	-0.495429346111216
ATP6V1H	-1.17648897262507	0.490430597896882	1.09801709427744	-0.411958719549248
ZNF70	-1.24407175083743	0.499721560112026	1.05244534971425	-0.308095158988844
ERCC1	-0.928308514904213	0.580597001651313	1.10678093438872	-0.759069421135817
MAP3K12	-1.16884173841368	0.57587278053847	1.04694215218613	-0.453973194310918
DCD	-1.28845733799676	0.384106130383393	1.07804085104778	-0.173689643434406
PLEKHG6	-1.35392336928124	0.39974506701377	1.00238300948983	-0.0482047072223659
SERINC5	-1.02467152700327	0.56707179497465	1.10166270853789	-0.644062976509274
CAPN2	-1.21197663607233	0.923830848465634	0.70804771575036	-0.419901928143673
IGFL4	-0.987421170618985	1.38590720959899	-0.0877417267531118	-0.310744312226895
AATK	-1.10529843900235	0.447997919210504	1.15375365901106	-0.496453139219208
VAC14	-1.01149178483543	1.27102445626871	0.275019161186728	-0.534551832620009
ZNF562	-1.34898706927935	0.252462759086677	1.05586123939895	0.0406630707937172
ICA1	-1.16446269954349	0.731508760812444	0.928936441088363	-0.495982502357314
MUC16	-1.3725285723599	0.485721974818208	0.93687392125645	-0.0500673237147603
TSGA13	-1.11829142632446	0.791751993321507	0.894446530352846	-0.567907097349895
POLR1A	-0.96729826689226	0.442415642246005	1.19272395150745	-0.667841326861202
OARD1	-1.04665198851844	0.621197619593186	1.057750090165	-0.632295721239747
SZT2	-1.18607087252149	0.516730483468456	1.07703708986929	-0.407696700816262
SMCR8	-1.00354297258648	0.259338808904076	1.28004617861903	-0.535842014936621
TLX3	-1.08273191993513	0.87136476981244	0.828897579145822	-0.617530429023138
SLC6A9	-1.23837505894275	0.534150438459737	1.03517320226893	-0.330948581785909
COL12A1	-1.08657261541671	0.418455021368036	1.17698963249652	-0.508872038447853
ANKRD18B	-1.20799053243718	1.15452774079636	0.347975410728678	-0.294512619087859
NHSL2	-1.03189299003662	0.515444197626513	1.13462454986077	-0.618175757450663
MAP7	-0.769520033867243	1.15539436764735	0.513622551729199	-0.8994968855093
GIPR	-1.14867185669777	0.624353598328481	1.02152752853211	-0.497209270162822
IFI16	-0.905921816822794	0.643361063208397	1.06158224434337	-0.799021490728971
NT5DC4	-1.22068446293288	0.758561310447331	0.874387028955126	-0.412263876469573
STAB1	-1.27717304401594	0.326848355249694	1.11173153200938	-0.161406843243138
STRIP2	-0.964577521293918	1.37941241024968	-0.00646021604834108	-0.408374672907431
RMC1	-1.01301472120717	0.976417295529603	0.732350795611848	-0.695753369934277
ZNF721	-0.986641861033961	0.609605175489355	1.07841750474202	-0.701380819197413
APTR	-0.873598287303796	1.11479220792896	0.574017001499115	-0.815210922124277
IDS	-1.40939043281856	0.562591374706363	0.834845291323529	0.0119537667886812
XRCC2	-1.36307358226784	0.559227927608863	0.905018551843595	-0.10117289718461
MACROH2A1	-1.31576911807045	0.291148733397665	1.08635747986136	-0.0617370951885714
SNURF	-1.14799183746885	0.720680329325354	0.94558370186868	-0.51827219372519
GSTCD	-1.43940621837182	0.528163784390214	0.797652917734164	0.113589516247439
KCNK6	-1.31844299200385	0.356722745431592	1.0605169370105	-0.0987966904382463
VSX2	-1.16010900352949	0.50107707719858	1.09955080740116	-0.440518881070252
WSB2	-1.04113714196425	0.421897338299982	1.18891141217919	-0.569671608514925
C12orf54	-0.995872539457122	0.753414803094391	0.961232184446366	-0.718774448083633
TPRXL	-1.04999169175782	1.34018305763416	0.0271269997364827	-0.317318365612823
MTHFS	-0.933166490929646	0.720877838520957	0.996931114994079	-0.784642462585392
CCBE1	-0.852761306434097	1.2857225147559	0.296348834026322	-0.729310042348126
SMAP1	-0.893377478786352	0.690829813828318	1.02434427140372	-0.821796606445689
AICDA	-1.21322590654345	0.728661725674208	0.905506700404186	-0.420942519534941
SMARCE1	-1.35519029756351	0.552428054922654	0.919101553802678	-0.116339311161828
TCP11L2	-1.14410784333939	0.573891505437856	1.05941187125066	-0.489195533349129
SRPK3	-1.22093082239182	0.866721548850156	0.766761138032782	-0.412551864491121
LSMEM2	-0.973494131125255	1.39788067844873	-0.148213531907744	-0.276173015415744
SLC25A37	-1.04246922085492	0.446848514571178	1.17422415829292	-0.578603452009184
PAFAH1B2	-1.01284269966293	1.14827979141301	0.500802158875951	-0.636239250626039
ZNF397	-1.15463565466093	0.322326159177324	1.19607551421736	-0.363766018733746
TMEM114	-0.836424940597629	1.28357819851769	0.302183444173158	-0.749336702093239
RAB11B	-1.23849783244588	1.16799691967198	0.258209113218946	-0.187708200445053
TEKT3	-0.601028852164562	1.30188430087231	0.240445530251669	-0.941300978959414
EFNB2	-1.45695127170406	0.555237054609572	0.735866354373812	0.165847862720677
IPO4	-1.16276954581966	0.354865702333042	1.17715403195182	-0.369250188465209
HK3	-1.18747286169858	0.809305044399082	0.846133411662669	-0.467965594363164
GDPGP1	-1.25027925205231	0.427704868872063	1.08788013756964	-0.265305754389395
PAF1	-1.27011772301362	1.17190734316168	0.114723439579166	-0.016513059727222
CNTN2	-0.848774156342925	1.26731391861085	0.331983339142784	-0.750523101410722
PAK4	-1.29622824036248	0.568681068530984	0.968642062347292	-0.241094890515793
TRAPPC13	-1.00737807621405	0.651397359672553	1.04329659195343	-0.687315875411932
ZNF843	-0.96621365593762	0.533640491239907	1.13500831001741	-0.702435145319698
POU4F1	-0.938068705615842	1.33445280385633	0.162849943697248	-0.559234041937732
STXBP4	-0.870204482754946	1.28934980881882	0.286653004639283	-0.705798330703149
LINC01121	-0.823306792911009	1.44110480069168	-0.143754084257421	-0.474043923523233
FAM174A	-1.44304099414843	0.774180899510238	0.551903851420805	0.116956243217385
RPA3	-1.1712599218253	0.82749054042319	0.836836157817693	-0.493066776415585
ZNF367	-1.12406508084666	1.26060241726578	0.194446022554626	-0.330983358973744
TCF24	-1.2794563856089	0.413328187078406	1.07222845173895	-0.206100253208453
POLR1D	-1.06190514340747	0.752556285550848	0.947822632467245	-0.638473774610618
TWIST2	-1.15015264291471	0.966042806972887	0.694948763206947	-0.510838927265122
TMEM198B	-1.36605835883731	0.394216228219977	0.989031173653409	-0.0171890430360787
CRYZL1	-0.969052240364937	0.506897194048777	1.15227222209295	-0.690117175776795
POU3F3	-1.03897418069198	1.34983447932877	0.00294040924025785	-0.31380070787706
MYL5	-1.06836301375574	0.577904227264129	1.0831888983311	-0.592730111839494
NUP98	-0.784777923487487	0.992004611383254	0.726621264976876	-0.933847952872646
ANKRD13B	-1.13203732945789	0.545101053672463	1.08375581655238	-0.496819540766952
WDR11	-1.31138608257138	0.456355978441953	1.02184977420982	-0.166819670080393
GPR108	-1.15361462575313	1.01502557391168	0.630228085671149	-0.491639033829717
NBR1	-1.02942322217087	0.735820140428108	0.970134755855229	-0.676531674112464
CDRT4	-1.32146830438434	0.659276171837304	0.878739764106122	-0.216547631559092
CASKIN1	-0.987321293478544	1.12347199313159	0.545821562360208	-0.681972262013242
OR11G2	-0.704737665313568	1.15283841341914	0.508722194827638	-0.956822942933211
HHLA2	-1.17136167098473	1.08178088204181	0.52105166736843	-0.431470878425502
UNCX	-0.752272362304196	1.1359015380836	0.539700386816197	-0.923329562595625
TYMP	-1.38405951143838	0.790694935619197	0.672940196573692	-0.0795756207545121
C1QBP	-1.30632138927611	0.909550740358274	0.638571878497151	-0.241801229579313
ZMAT2	-1.08826069611198	1.29056058199346	0.153486483743215	-0.355786369624704
B3GNT6	-1.14196277885488	0.813176881700346	0.864612302670784	-0.535826405516253
YWHAE	-0.930688445350918	1.08732197183376	0.606987153443944	-0.76362067992679
FAM66C	-1.16667626766715	0.350918995878973	1.17696653124673	-0.361209259458542
CCDC74B	-1.35805693280841	1.03572925854633	0.285660233553783	0.0366674407082919
KLHL10	-1.03808153513071	1.18549865309356	0.42933903648036	-0.57675615444322
OLFML3	-0.808770218880897	-0.701156846971381	1.35259633695377	0.157330728898511
ATN1	-1.0525407378086	0.239960308669959	1.27359453503786	-0.461014105899221
PLPPR4	-0.958003837824702	0.757553771950504	0.962852071367445	-0.762402005493249
BTBD1	-1.00549167043072	1.2111656379986	0.397619511607179	-0.603293479175069
NLGN4Y	-1.15739351792306	1.19707365090231	0.316810837644371	-0.356490970623609
DENND2C	-1.1278376091276	1.13684639312509	0.462144312478856	-0.471153096476356
LINC02363	-0.879318841968269	0.738279566483529	0.984794108910039	-0.843754833425301
ICAM5	-0.898834656658093	1.00047195309983	0.719242083487014	-0.820879379928746
HCN2	-0.916202963192712	1.41962512651359	-0.155482985070021	-0.347939178250863
PAPPA	-1.09775399494175	0.265865659655373	1.2460744334487	-0.414186098162323
FGF20	-1.29572073277086	0.905935391198118	0.655556617384091	-0.26577127581135
CDC42BPG	-0.773012560430821	1.01746990833621	0.695489758508635	-0.939947106414025
CYB5R4	-1.16758170562284	0.524074879680045	1.0817033993737	-0.438196573430899
TACR2	-1.0304287641994	1.30287492447891	0.182853742858292	-0.455299903137797
STXBP2	-1.31212600035615	0.713629643251261	0.842368398544546	-0.243872041439663
DRAM1	-1.18003099366827	0.598395124489606	1.02576690792413	-0.44413103874546
ATXN2L	-1.34318807452785	0.644750587440983	0.867019387979377	-0.16858190089251
PARP4	-1.28194918713068	0.622644672404476	0.942668844403014	-0.283364329676805
HOXC4	-0.985742953712784	0.279437296717039	1.27532195231871	-0.569016295322963
ACAP2	-1.03083465938004	0.204228252773191	1.29478821453966	-0.468181807932811
UNKL	-0.817976677587176	1.06426288572624	0.64103299370812	-0.887319201847177
AP1S3	-1.34103510662514	0.449103207750635	0.994673474204341	-0.102741575329842
PRPF40A	-0.922665099182672	0.610885820618082	1.08511094490515	-0.773331666340553
NPEPPS	-0.972572543045385	0.0425728940081775	1.36495552442981	-0.434955875392605
FAM131B	-1.1811851460102	0.35941296921699	1.16519677144695	-0.343424594653741
PPP2R5D	-1.40723743275387	0.251923987387489	0.95768470449039	0.197628740875995
ATXN3	-1.20037126090881	0.227602058731142	1.20546949819517	-0.232700296017503
NDFIP2	-1.11700813196243	0.907250322156577	0.778373714344441	-0.568615904538588
VAX2	-1.33535983897812	1.06839604702637	0.274388166305005	-0.00742437435324312
ISM2	-0.805693481415807	1.29874610137528	0.274322101336911	-0.767374721296374
PLS1	-1.13860390322191	0.824988246884939	0.854589367806683	-0.540973711469713
HDAC7	-1.21286755964035	0.509956534609047	1.06624732172527	-0.36333629669397
LY6K	-1.40031496479776	0.689846034583623	0.749472589552741	-0.0390036593386005
RNU12	-1.10472295694871	1.28836050663179	0.134955362258757	-0.318592911941841
PHF10	-1.38926515150759	0.419727664032407	0.945078181530613	0.0244593059445673
EMX2OS	-0.827521848477857	1.40403790601713	0.0098189465727167	-0.586335004111995
ACP4	-1.35225679548408	0.769635835275973	0.743714419349328	-0.161093459141225
SPAAR	-1.03054253881524	1.32958016373542	0.100967627626576	-0.40000525254675
LINGO3	-1.08563382755907	1.33418154810033	-0.0519177807923996	-0.196629939748857
ANTXR1	-0.954104655988451	-0.241978125477173	1.40915910171946	-0.213076320253838
TLK1	-1.02871393677922	0.0155997906080083	1.35163226093077	-0.338518114759556
RBMS1	-0.979628846703643	-0.231180445096089	1.39719166080886	-0.186382369009124
PPP2R5C	-1.08445277051828	0.114065478914831	1.30376725494827	-0.333379963344818
AQR	-0.964619903252833	0.219986891410435	1.30609245567931	-0.561459443836911
PRSS23	-1.07736056335118	-0.112275004547621	1.34283922337628	-0.153203655477475
FILIP1L	-0.839485414282291	-0.560255105863736	1.40759255507705	-0.00785203493102841
NFAT5	-1.02130921560471	0.0500940531186901	1.34665015453473	-0.375434992048713
ANAPC5	-0.966492370734887	-0.184569661206341	1.40298332178198	-0.251921289840755
PTGFRN	-0.979064813668607	-0.0000110053774876753	1.37331881019769	-0.394242991151589
ZNF827	-0.986820688151817	-0.285088593735873	1.38962327253244	-0.11771399064475
BASP1	-1.06164691245535	0.0403547984368618	1.33215641374219	-0.3108642997237
DDR2	-1.16066053998919	-0.156014918853761	1.27547196281296	0.0412034960299889
ICAM2	-1.1780169656141	0.191550296483469	1.23114466663361	-0.244677997502979
FNTB	-1.05197484136727	0.255903210549995	1.26723011453412	-0.471158483716844
SMC6	-0.928550356922994	-0.384642053405942	1.40746489279802	-0.0942724824690907
TOP2B	-0.977889725696393	0.306703823697441	1.2641453704637	-0.592959468464748
ZBTB8OS	-1.00610682624378	0.230147260951912	1.29178415002253	-0.515824584730667
POU5F2	-1.16314023620193	0.0988646802546495	1.26391278999333	-0.199637234046048
MYOF	-1.18104623898176	-0.222724756283782	1.23585036574253	0.167920629523014
TMTC3	-1.02470906231836	0.0436191445446341	1.34693271990788	-0.365842802134156
TOP3A	-1.10169451050927	0.211325435248129	1.26531630169054	-0.3749472264294
OTUD7B	-0.967645467047657	0.0825375527094357	1.3550071867877	-0.469899272449478
TMEM87B	-0.962708203118336	0.429074929257979	1.20135004597596	-0.667716772115602
ELK3	-0.883689570141746	-0.494925611708484	1.40479744853447	-0.0261822666842416
SEPTIN8	-1.24818843786338	0.338466075987996	1.13075649499949	-0.221034133124113
NR3C1	-0.996197529893357	-0.480143450948711	1.32437071307903	0.151970267763035
KIDINS220	-1.03354355137536	-0.000764170834185054	1.35288435335158	-0.31857663114204
EME2	-1.07483632499463	-0.0321106928016132	1.33802112624707	-0.231074108450831
MMP2	-1.03987269281812	0.22823295340986	1.2825167866645	-0.470877047256241
KCTD20	-1.25618362593997	0.0986051738234751	1.18800420503256	-0.0304257529160674
DPYSL3	-1.18697424064644	0.0966737291668158	1.2477770199128	-0.157476508433177
SPRED1	-0.92795555605971	-0.406429800417885	1.40320258425884	-0.0688172277812516
MPPE1	-1.14191871002258	-0.240292045356618	1.27549741497952	0.106713340399681
TYMS	-1.00042840053891	0.0885659416498955	1.34349883740721	-0.431636378518193
FXR1	-1.18350394508042	-0.0354884142063222	1.26336459088392	-0.0443722315971827
GABPB1	-1.00841478923767	0.0757642383902431	1.34451684564911	-0.411866294801686
OR52I1	-1.30915818389184	0.139504480412117	1.12454828751115	0.0451054159685699
TRIM34	-1.15517349700679	0.255538208898356	1.22299375264823	-0.323358464539794
ZBTB38	-1.08247305863384	-0.407019002615243	1.27071861003338	0.218773451215705
OLFML2B	-1.09164344245684	-0.166357669438072	1.33233416156989	-0.0743330496749734
PPP4R2	-0.95146910056812	-0.117142944170119	1.40321862735751	-0.334606582619271
MYLK	-1.1577473064684	-0.242522384238867	1.25710273677627	0.143166953931002
ABI1	-1.14645209729274	0.46764641510689	1.12571252625738	-0.446906844071536
ABL2	-1.23734163598733	-0.0865659911306061	1.20284488506101	0.121062742056921
LRP12	-1.03285097014844	0.201817118600829	1.29505660449616	-0.464022752948552
RNF115	-1.14758121563153	0.0252053070571302	1.28663891953286	-0.164263010958459
NT5C2	-1.05200193383783	-0.0326565938207676	1.34978929914691	-0.265130771488308
APP	-1.23627204132291	0.187901813219455	1.19006208498753	-0.141691856884083
FUZ	-1.23091372588886	0.392876321163247	1.11878518120701	-0.280747776481402
STK17B	-1.27829134299068	0.31275850782125	1.11602249940524	-0.150489664235808
B3GALNT2	-1.23596259778061	-0.0395079903332621	1.21106895128258	0.0644016368312848
RYK	-1.18070185676433	-0.041056021123014	1.26582602553652	-0.0440681476491843
MEDAG	-0.949550717154371	-0.138535661046737	1.40636427864799	-0.318277900446886
RILPL1	-1.19620021889634	-0.0880783955787396	1.24904187468375	0.0352367397913235
CYLD	-1.26255538909724	0.231486303552267	1.1561655797766	-0.125096494231627
ZMAT3	-1.10937892289885	-0.174346596628677	1.31821550239466	-0.0344899828671365
GNB5	-1.04641080439564	0.300103949764812	1.24964503798409	-0.503338183353263
SNED1	-1.09911815323335	0.465061783608083	1.14607676081075	-0.512020391185482
SRFBP1	-0.980760042868736	-0.0834152257434633	1.3879255679312	-0.323750299318999
OLFML2A	-1.1216233528857	0.355796781335771	1.19597064408574	-0.430144072535814
P2RY11	-1.25218244084157	0.290505776307681	1.14613320118802	-0.184456536654129
KIF13A	-1.03949418265025	0.295580814766484	1.25382409935085	-0.509910731467085
SYNJ2	-1.22459182318199	0.216059279778217	1.19169783508303	-0.183165291679249
SPPL3	-1.26523290422384	0.0273378211288087	1.18119580665369	0.056699276441348
RC3H2	-1.11380636078725	0.0532835700418837	1.3029974295358	-0.242474638790434
HERC4	-1.09227138209596	0.0189725006648274	1.32105941886221	-0.247760537431087
CTDSPL2	-1.07122510940845	-0.335367214873139	1.31597658976891	0.0906157345126842
SPTLC2	-1.1109642770141	0.384715642784673	1.18593465675419	-0.459686022524764
SH3KBP1	-1.01049125104094	-0.327999237585423	1.3676525529954	-0.029162064369032
NEUROD2	-1.26014521003345	0.277867153639418	1.14397469071916	-0.161696634325123
SLC12A6	-1.035635143581	0.29733247486934	1.25416767133912	-0.515865002627469
NDUFA4L2	-1.27756389611969	0.277659980669419	1.12877288072299	-0.128868965272723
XRN2	-0.796004649707656	-0.670296690794009	1.38201858183835	0.0842827586633087
PAWR	-0.893720619515465	-0.36446393137312	1.42812772989346	-0.169943179004878
ANTXR2	-1.1406611648927	0.36556396852624	1.18280555662918	-0.407708360262717
PPP4R3A	-1.08336628355812	0.37132455130416	1.20305506231171	-0.491013330057749
TSC22D1	-1.14946445618133	0.109388257848817	1.2703335156029	-0.230257317270382
MAP3K7	-1.01572937688925	0.15711171334867	1.316720122092	-0.458102458551426
FAHD2CP	-1.09675778958057	-0.0484976590350451	1.32726846889114	-0.182013020275521
R3HDM2	-1.002267644006	-0.288108915506304	1.38000696144404	-0.0896304019317304
GLIPR1	-1.26788799406433	-0.0541615756532768	1.16877424366453	0.153275326053079
MLLT1	-1.13264487383316	-0.073149387128334	1.30460748990919	-0.0988132289476924
DCBLD1	-0.968051785512799	-0.505993403783846	1.33720665218752	0.136838537109125
STT3B	-1.23175257116968	0.381596981152763	1.12357156154238	-0.273415971525457
LRPPRC	-1.14945078317033	0.373068103207502	1.17501980113579	-0.398637121172965
ARHGAP45	-1.24523802421966	0.327778845522806	1.13735968711072	-0.219900508413864
UBE3A	-1.08298902530296	-0.230896313876629	1.33172942148108	-0.0178440823014908
ST3GAL2	-0.946812937930631	-0.340115470245443	1.40496744228916	-0.118039034113084
SCAMP1	-0.924536889290476	-0.343573505853794	1.41608358557347	-0.147973190429201
PUSL1	-1.1837779245095	-0.101103538808622	1.26009262087138	0.0247888424467381
TRIM69	-1.11134786866453	0.455234836207021	1.14733211181246	-0.491219079354953
GMEB1	-0.959008419590241	0.325354219642181	1.25855122634017	-0.624897026392114
KIF2A	-1.15677101549531	-0.244785984595612	1.25745597722752	0.144101022863395
GNG12	-1.09418035414189	-0.25129773996651	1.31867369840636	0.0268043957020437
KPNA1	-1.02433340765281	-0.344296751866565	1.35350360321459	0.0151265563047963
NAV1	-0.917150862479091	-0.409047917458867	1.40879118110053	-0.0825924011625694
MAP3K20	-1.03619208015459	-0.442941726296551	1.30356610155701	0.175567704894126
DDX46	-1.20519941506759	0.00372113551380863	1.24327532356403	-0.0417970440102473
CYBRD1	-1.1813188915092	-0.0101815292556977	1.26453469984226	-0.0730342790773668
MAPK14	-1.1900682928225	-0.117634143627285	1.25170439230832	0.0559980441414602
DUSP19	-1.062473769564	0.0625791118329047	1.32679032498727	-0.326895667256175
LTBP1	-1.16709305757553	-0.0652791389881704	1.27734485892121	-0.0449726623575119
CHSY1	-0.92550326857886	-0.569769196012851	1.33961887200822	0.155653592583489
SLC30A7	-1.08629332731841	0.185394625510582	1.28104744998547	-0.38014874817764
EP400P1	-1.00488206442903	0.0223762218206999	1.3593118121365	-0.376805969528176
SPSB2	-1.18252414437983	0.179540847267188	1.23170188711021	-0.228718589997561
CDC42EP3	-0.960247565593347	-0.43421111893166	1.37440280805416	0.0200558764708474
VKORC1L1	-1.28817865192329	0.124814074886481	1.15102780658599	0.0123367704508141
RPAP2	-1.04926532913391	0.342759479965008	1.22846231396413	-0.521956464795225
VSTM4	-1.06670744245221	-0.0192763550746488	1.34051407717186	-0.254530279644998
GTF2H1	-1.11109791386575	0.351848006509498	1.20225311852791	-0.443003211171648
ESYT2	-1.17729415837842	-0.251010984677177	1.22939239888003	0.198912744175559
ZBTB41	-1.15991963634473	0.352850766585305	1.17955076636852	-0.37248189660909
FZD1	-0.94870887566011	-0.284454723078624	1.40989471024844	-0.176731111509709
RNF217	-1.12494788163339	-0.134965318198878	1.30914213823988	-0.0492289384076138
CEP170	-1.14954278793396	-0.186765370826732	1.28085724053744	0.0554509182232434
ZC3HAV1	-1.05094092911302	0.0525656115669688	1.33416771322135	-0.335792395675299
TSSK6	-0.982037262771642	-0.243931897723524	1.39548053952097	-0.16951137902581
LY6G5B	-1.28287151031657	0.330006939066745	1.10546354979797	-0.15259897854815
UBE2A	-1.21570512085841	0.379781329583668	1.13505425663724	-0.299130465362493
SMARCC1	-1.21046412839083	-0.116777181774885	1.22946291931846	0.0977783908472554
TRIP12	-0.914407733129845	-0.536227599051176	1.36724718952832	0.0833881426527035
HIGD1B	-1.14060934161067	0.233530508991645	1.23873933572744	-0.33166050310842
UBAP1	-1.30495058844272	-0.0426285139835635	1.11384753197848	0.233731570447813
RUFY2	-1.0297256354274	0.2295591264746	1.28519186424443	-0.485025355291635
RCOR1	-1.21558077923956	-0.0337574956792733	1.23327440281629	0.0160638721025407
CHST12	-1.13089821176073	0.110622770656816	1.28096547348665	-0.260690032382737
SCAF4	-1.18651044713604	0.0781212074768878	1.25126946605604	-0.142880226396884
SGSH	-1.01195189080551	0.190487213364635	1.30579263950978	-0.484327962068897
FOXK1	-1.07232767791352	0.332787028378421	1.22589705568017	-0.486356406145067
KLRK1	-1.25791042993647	0.218722359638936	1.16374695058371	-0.124558880286178
DAB2	-1.15998785235299	-0.295965625857327	1.23143094027346	0.224522537936852
TSPY26P	-1.3584628047418	0.139203139512452	1.05229462026744	0.166965044961902
ZNF26	-1.19247650644155	0.159566587865627	1.23027805910878	-0.197368140532861
UEVLD	-1.13724784686792	0.433301275330023	1.14920190787232	-0.445255336334419
ZNF570	-1.06754540020079	0.27472875968725	1.25390228944059	-0.461085648927046
SYVN1	-0.950016272844252	0.838976824535837	0.888412901483256	-0.777373453174844
PTRH1	-1.17128139511732	0.214381741322043	1.22822042138738	-0.271320767592099
STX7	-1.27330671480816	0.0687688216683941	1.17170072087915	0.0328371722606066
CPEB4	-0.881427487950703	-0.405568024277831	1.42785145085921	-0.140855938630676
PRPF40B	-1.06533885515305	0.0212262472109369	1.33431149819843	-0.290198890256315
ZNF394	-0.992504627425704	0.252518615630038	1.28579300165898	-0.545806989863313
ZMYM5	-0.979903419189387	-0.0728856933506231	1.38671266808224	-0.333923555542238
ETV1	-0.973646239565642	0.272991800409556	1.28092653064975	-0.580272091493663
PDGFRA	-1.13930979326939	-0.336420462516023	1.23781741233629	0.237912843449127
GATA2	-1.13486618516778	-0.174779483147179	1.29667366798317	0.0129720003317884
FNDC1	-1.23511771669926	0.425646833689241	1.09960501331163	-0.29013413030161
VPS41	-1.02921504694016	-0.136188090951611	1.37108185603167	-0.2056787181399
NUCB2	-0.865490432575048	-0.505623637737164	1.41195023142739	-0.0408361611151812
NCOA6	-1.03704436040449	-0.465390992172252	1.28940640927243	0.213028943304313
FXYD2	-1.1869628399428	0.162950559382054	1.23320852395031	-0.209196243389557
HDGFL2	-1.16971681727859	0.217435618850496	1.2281594083508	-0.275878209922706
ZNF224	-1.03789520562642	-0.0929433922465998	1.36377294887984	-0.232934351006816
BAIAP3	-1.20844504773721	0.382308932672198	1.13841280532183	-0.312276690256818
TMEM184C	-1.21438517511442	0.437459132627836	1.10682613137489	-0.329900088888303
RNF11	-1.16305622966183	0.675641091109591	0.975835482964738	-0.488420344412505
CHST11	-1.07202558162377	0.333448294595145	1.2256837575588	-0.487106470530176
CYTH3	-1.25297534992398	-0.057167505640987	1.18824471002181	0.121898145543155
NFKB1	-1.01714637011211	0.10122187376838	1.33423519438706	-0.418310698043323
RAB11A	-1.22738026909348	0.110204240351225	1.21332138027303	-0.0961453515307863
PKD2	-0.968181839350635	-0.345222260687175	1.39186541678836	-0.0784613167505456
NCOA7	-1.01595000994102	-0.248123470177552	1.37612659998158	-0.112053119863009
ZFHX4	-0.89054203300449	-0.541642324177438	1.38241884908885	0.0497655080930815
CCDC82	-0.959744638935776	0.30069954381404	1.27061228655552	-0.611567191433787
DDX60	-1.20601309657853	0.346847021482887	1.1562694837789	-0.297103408683258
ZNF605	-1.05317554795131	0.283771796035073	1.25484662433079	-0.48544287241456
SPG11	-1.08320072339138	0.163956374052952	1.28946836926086	-0.370224019922437
TOR1AIP1	-0.998237743207937	-0.177322087788134	1.38812603658935	-0.212566205593279
SPNS2	-0.954989868754981	0.553687206790335	1.12285058124284	-0.72154791927819
AFF4	-1.18919212262355	-0.0483203594271634	1.25819688203095	-0.0206843999802455
TEAD2	-1.29166397930753	-0.068302568928321	1.12841633349076	0.231550214745092
POLG	-1.03778679788104	0.233614631031125	1.28102758584248	-0.476855418992572
CGREF1	-1.08128824830816	-0.282047064620114	1.32273067585897	0.0406046370693005
XIAP	-1.24060899733091	0.299700601320886	1.15178178458448	-0.210873388574456
ZNF333	-1.03780982171121	0.194728774606365	1.29608001731653	-0.452998970211678
PRKAR2A	-1.04174281377988	-0.347932528391034	1.33831109217854	0.0513642499923696
RBM4	-1.1381932009326	0.562788803619166	1.06944380866859	-0.494039411355158
DAPP1	-1.07805133749107	0.627460248169982	1.04461928586801	-0.594028196546926
TNFAIP8	-1.07102838223716	0.228145072814035	1.27162454490081	-0.42874123547769
FBXO21	-1.02991087906948	0.0807323954235864	1.33548876110361	-0.386310277457707
GMPS	-1.0144775922856	-0.286306273615168	1.37248770206454	-0.071703836163781
PDCL	-1.15382763722673	0.237666402027392	1.23025959959741	-0.314098364398079
WDR48	-1.16146845133681	0.490527578718198	1.10530577707739	-0.434364904458778
AVL9	-1.16663730172164	0.209185293885067	1.23266291951492	-0.275210911678346
MBD2	-0.98995967580982	0.194970824644702	1.31017251260707	-0.515183661441962
SLC25A46	-0.960182875736432	0.198876780571502	1.31572079540195	-0.554414700237017
NPTN	-1.027146659151	0.505562529206028	1.14208409016973	-0.620499960224753
ITPRIP	-1.33245080812711	0.107938451096134	1.09350916730392	0.131003189727054
ZNF677	-1.25975911060396	0.493240359075851	1.04505444722007	-0.278535695691961
PIGC	-0.960489681729441	0.760936049207809	0.959580594509377	-0.760026961987744
LTB4R2	-1.01233382942185	-0.160358106808325	1.38065771634097	-0.207965780110789
EHBP1	-0.932964357266871	-0.370539916546953	1.40763439704719	-0.104130123233362
ITFG2	-1.33364897869108	0.162041352367665	1.09018005503354	0.081427571289864
SENP5	-1.18010409274849	-0.215306389112279	1.23965186313696	0.155758618723817
TSTD2	-1.15408854051131	-0.0839600166382394	1.28784721528394	-0.0497986581343826
WDR41	-0.956238420673572	0.545688412786793	1.12819336016186	-0.717643352275086
SRRD	-1.38725318745682	0.187425996266183	1.00029306900418	0.199534122186453
MXI1	-1.03225416545453	0.249679480844477	1.27613194059637	-0.493557255986318
MTMR6	-1.3615348543481	0.271066264941859	1.03420517735614	0.0562634120501085
VPS33A	-1.04132274500881	-0.44831420043663	1.29488765191574	0.194749293529698
PSME4	-0.86945583062353	-0.554426295214787	1.3912561178194	0.0326260080189132
USP53	-0.946725308343487	-0.0387040434526303	1.39179133666501	-0.406361984868884
GOLGA5	-1.1089425895606	-0.206905907028631	1.31431881168893	0.00152968490029821
PRKCI	-0.976799482303247	0.405400576817573	1.21259340274278	-0.641194497257099
LOXL3	-0.954487560915493	0.428547071473272	1.20291551024776	-0.676975020805536
ZNRF1	-1.06488305370963	-0.273215561834231	1.33842341327402	-0.000324797730164965
AFTPH	-1.03474744676242	-0.403354549896625	1.32425102811264	0.113850968546396
MACC1	-1.00907422911178	0.23892682267884	1.28732634514371	-0.517178938710769
ZNF283	-1.10310643916498	0.372839816046251	1.19504354315756	-0.464776920038832
TRIP11	-1.04698377741745	0.0706481460723816	1.33144065905249	-0.355105027707415
RAB8B	-1.24370390570139	0.0576232930502341	1.20397669466224	-0.0178960820110782
TTC9C	-1.28469494001038	0.639798781472665	0.927539354486683	-0.282643195948965
PPIL4	-0.96399945574097	-0.517086101781009	1.33489948913193	0.146186068390052
CEP78	-1.26937338037451	0.0628633639437408	1.17636329152508	0.0301467249056935
COX7A2L	-1.22880400578231	0.436324177212847	1.09825479603872	-0.305774967469254
TTC5	-1.03106070946694	0.216936273491999	1.28980033544111	-0.475675899466172
IPP	-0.987193813447165	0.0740296754859027	1.35185677833241	-0.438692640371147
PKMYT1	-1.12919037614485	0.310553563049487	1.21349576976479	-0.394858956669433
DACT1	-1.13422922410245	0.34227833992382	1.19684262949784	-0.404891745319205
KMT2D	-1.2725778169522	-0.054922772820362	1.16194718412971	0.165553405642848
ASAP2	-1.12529972554074	0.166598697574104	1.26877801893625	-0.310076990969616
CCDC32	-1.33212810094274	0.116965297737997	1.09412200764545	0.121040795559292
SV2A	-1.2326501904139	-0.091125029097397	1.20781769742644	0.115957522084864
NCK1	-1.0889405745695	0.277098367720874	1.24493273482529	-0.433090527976665
VEZT	-1.19486046452808	-0.0340677413529413	1.25321898225724	-0.024290776376223
VASH2	-0.997920279198008	-0.157720167642531	1.38761249428277	-0.231972047442228
TOR2A	-0.999355275077346	0.0942443671745532	1.34216046619802	-0.437049558295231
ZNF217	-1.30363063429748	0.0507263151569309	1.13295457506857	0.119949744071977
LDHB	-1.05141882994658	0.161645375788395	1.30294873435412	-0.413175280195928
PLEKHA2	-1.07682137119271	-0.253275280948927	1.33277911560493	-0.00268246346329571
IREB2	-0.90924345654042	-0.413218596627049	1.41225492337599	-0.0897928702085151
ATP6V0D1	-1.25377494894435	0.0297547819204411	1.19426876559057	0.0297514014333377
PPHLN1	-0.936769301020944	-0.460611842453666	1.38205101000798	0.0153301334666311
SIGLEC7	-1.15122673841475	0.126709182526094	1.26518761543844	-0.240670059549783
SNHG21	-1.0406609523794	0.462603070302301	1.16537012003904	-0.587312237961944
DSTYK	-0.974224987533329	-0.407327982730667	1.37291477145216	0.00863819881182877
SLC30A9	-0.973490958316066	-0.342337754019432	1.38915221628802	-0.0733235039525292
ALDH1A3	-1.13531213031877	0.160802558747163	1.26519258899024	-0.290683017418627
INPP5E	-1.15917819179864	-0.197387477195934	1.26871017818884	0.0878554908057336
DUSP11	-1.15745355377081	0.45400935326172	1.12849745593959	-0.425053255430509
TTI2	-1.19569063008918	0.366878888141538	1.15341173927184	-0.324599997324205
KBTBD4	-1.30078702510107	0.513406278807925	0.999653609817222	-0.212272863524081
PPIL3	-1.17773478067873	0.397477551453187	1.14859803080272	-0.36834080157717
PDE12	-1.33159302960548	0.153965098255844	1.09366591411008	0.083962017239545
SSTR2	-1.05632819706783	-0.342413133945016	1.32733775470759	0.0714035763052572
CPT2	-1.22673805910094	0.392551756710817	1.12175032284268	-0.28756402045256
ZMYND11	-0.785037317015499	-0.7105055141895	1.36444561857157	0.131097212633422
CENPS	-1.30516671934295	0.224889491226415	1.11566667882223	-0.0353894507057007
ATXN7L2	-1.10588514753681	0.455702327788653	1.14910129432865	-0.498918474580491
THTPA	-1.24585402219798	0.474439592586544	1.06585966729452	-0.294445237683088
C15orf40	-1.29335250608745	-0.000692235811950006	1.14197838858569	0.152066353313711
SMAD7	-1.12671316561012	0.19600936276663	1.25876005232359	-0.328056249480102
FITM2	-1.11122331033134	0.290378149718101	1.23016946071894	-0.409324300105698
SLC35F5	-1.00880590264549	0.684454438914584	1.01693617661753	-0.692584712886631
SP1	-1.1368885273167	0.0940819927848185	1.28130797210007	-0.238501437568197
ZNF383	-1.31561644002255	0.113518696675548	1.11764706948661	0.0844506738603917
VPS53	-0.99732350786973	-0.440298069773884	1.34255173270418	0.0950698449394344
CAPZA2	-1.37278317726681	0.261748293408509	1.01906621095781	0.0919686729004965
STX12	-1.11555238945582	0.0470117824529871	1.3031796753662	-0.234639068363378
BRICD5	-1.14905518048539	-0.329629608081284	1.22809701661781	0.250587771948867
NPR3	-1.22386731746339	0.0609736698726903	1.22264499247014	-0.0597513448794482
CLDND1	-1.28619239583398	0.446853132197713	1.04966415536704	-0.210324891730771
HECTD1	-1.17755281086039	-0.115917166285202	1.26455385252351	0.0289161246220754
CD27	-1.09849464166355	-0.0546700917680833	1.32672443728889	-0.173559703857254
THOC6	-1.24407462206463	0.644563482259596	0.954396482425161	-0.354885342620125
PLN	-1.18372454681573	-0.21895035879278	1.23383557122275	0.168839334385763
FCHSD1	-1.32052093942857	0.413387310379194	1.03403630970596	-0.126902680656593
PPP2R2A	-1.22972482545263	-0.0418888787779125	1.21783841015434	0.0537752940761997
GLI1	-1.29083809850433	0.453863690695079	1.04197805149364	-0.205003643684396
SALL4	-1.14991706791254	0.0407548772509297	1.28290430459543	-0.173742113933821
COG7	-1.15391185757675	0.445851362427792	1.13474439345944	-0.426683898310477
WDR73	-1.16852367101222	-0.0379151970957396	1.27603720168222	-0.0695983335742614
YTHDF3	-1.33951434945847	0.305088244865086	1.05461596795117	-0.02018986335779
SEC22C	-1.143471248796	-0.145629815809	1.29276912295749	-0.0036680583524787
RGMB	-1.23418211651475	0.659527827878398	0.949408624124512	-0.374754335488161
STK24	-0.912986490591449	-0.419951053704685	1.40867343798921	-0.0757358936930782
QPCT	-1.10916398365707	0.432678417027252	1.1609603180337	-0.484474751403887
SPECC1L	-1.14731217094979	-0.322456317330251	1.2346777020973	0.235090786182738
SLC25A19	-1.21378578685231	0.373815451694858	1.13908564377702	-0.29911530861957
GIT2	-1.08371200661376	-0.218343713319984	1.33301750822729	-0.0309617882935506
TOP1	-1.21364274289065	-0.14136045933745	1.22021316084932	0.134790041378784
C16orf87	-1.0385601163537	-0.159457815913821	1.36658391577911	-0.168565983511597
SMIM14	-1.21900312778287	0.211072780027979	1.19733299221926	-0.189402644464367
RHOBTB2	-1.30085892888997	0.0641848733273365	1.13745406146078	0.0992199941018537
RAB1A	-1.3567733588755	0.28752087138956	1.03704407790277	0.0322084095831722
ZNF551	-1.1512892997069	0.0486462878307133	1.28079243792956	-0.178149426053369
GLTP	-1.3196528978798	0.061088007964213	1.11031866674172	0.148246223173864
MAPK9	-1.16706632455485	0.216049273282037	1.23018136524922	-0.279164313976408
UBA3	-1.28918856393844	0.0595862516111221	1.15261218337905	0.076990128948273
SAMD8	-1.03805497240426	0.0597758436071696	1.33777190406863	-0.359492775271532
TXNDC15	-0.915135709356887	-0.364278302505915	1.41796719536288	-0.138553183500078
ARL5A	-1.27781148884254	-0.102173646434567	1.13975853909671	0.24022659618039
LPL	-1.06785985754997	0.273810123279571	1.25418466868201	-0.460134934411606
MFSD8	-1.26563176919172	0.374928624106221	1.10144939501507	-0.210746249929574
ZC3H10	-1.11682250930574	-0.230954297599085	1.30282259496742	0.0449542119374117
RANBP3	-1.01302808080071	-0.232098628654207	1.37911278232193	-0.133986072867016
TMEM168	-1.07119477026732	0.511103426856053	1.12694114776092	-0.566849804349661
LINGO4	-0.965677709582458	0.353959296060636	1.2426301684231	-0.63091175490128
TCF7L2	-1.0534550011106	-0.363974293507743	1.32239305318618	0.0950362414321627
SCPEP1	-1.16807647170959	-0.212953414349036	1.25470747508819	0.126322410970434
CUL4A	-1.11391573147436	0.285459360300982	1.2310925309102	-0.402636159736831
TIAL1	-0.966613822388759	0.193233087192557	1.3165451443226	-0.543164409126385
SKIL	-1.24333324044279	0.845054738112362	0.773896617405346	-0.375618115074913
ANXA7	-1.37031401622021	0.305856657997993	1.01293465367977	0.0515227045424444
UAP1	-1.13968622164054	0.364246565125283	1.18389393784324	-0.408454281327986
RAB42	-1.17525856023	-0.192389695583514	1.25238487480392	0.115263381009591
CNRIP1	-1.13203432467262	0.128087561263011	1.27596863767618	-0.272021874266563
PHF6	-1.04351651452872	-0.415764878401751	1.30992586684135	0.149355526089124
PIAS2	-0.875249523139538	-0.485033965434192	1.4127721900015	-0.0524887014277591
LRRC70	-1.03634375878978	-0.290265155639869	1.35677116410014	-0.0301622496704985
CGAS	-1.31138182277961	0.141080292734716	1.12160730113343	0.0486942289114616
TRIM23	-0.935780170201554	-0.184241497569456	1.41533132220922	-0.295309654438206
ARHGAP31	-0.974554211029795	-0.158258357651757	1.39814128544269	-0.265328716761145
ZNF808	-1.28914896806143	0.307433753834735	1.10798686595105	-0.126271651724356
MEAK7	-0.987158629563119	0.0623697645938999	1.35514597411252	-0.430357109143306
EML4	-0.897310134763286	-0.485669360287522	1.39953058415261	-0.0165510891017985
TNS2	-1.13708760489576	-0.0667218529872806	1.30119056738029	-0.0973811094972487
LRRN4CL	-1.1204625286112	0.481930819320336	1.12810608469166	-0.489574375400791
HOMER1	-1.16508917621629	0.0860206774456456	1.26512822744601	-0.186059728675361
SNAI1	-1.2085047127334	0.264126100062049	1.18767106030695	-0.243292447635599
CLN5	-1.36235383936498	0.0956771588180199	1.04113914405352	0.225537536493437
CLTC	-1.15019871055266	0.261711476587875	1.22329600508155	-0.334808771116757
DKK3	-1.08055842652592	-0.248239448043631	1.33070170914174	-0.00190383457218377
KRCC1	-0.98791797732916	-0.0254271185548628	1.37556189361146	-0.362216797727435
PSEN1	-1.14692058557087	-0.156064123773872	1.28841173075987	0.0145729785848664
WNT5A	-1.04060717109572	-0.0899515286208782	1.36213691279238	-0.23157821307578
SLC37A3	-0.944070971923206	0.435300548620076	1.20038197711354	-0.691611553810398
ANAPC2	-1.05616664732224	-0.040314135111541	1.34878761982711	-0.252306837393331
FOXP3	-0.982183764207622	0.35447412665407	1.23923405247531	-0.611524414921758
FBXO30	-1.37776161629153	0.355991350027857	0.986824125476875	0.0349461407867991
PANO1	-1.09818574379191	0.172704603734558	1.28002372832823	-0.354542588270874
OCIAD1	-0.99827651459383	0.114338178153517	1.33631174523204	-0.452373408791722
OLFML1	-0.762142664218845	-0.741386646463799	1.359705526554	0.143823784128645
DMAC2L	-1.11948879529662	-0.0143376749112646	1.30979883733736	-0.175972367129478
HAS1	-1.04058258197857	0.235800169573142	1.27924604152426	-0.474463629118831
ADORA2A	-1.00540447003686	0.261929998115561	1.27842830311576	-0.534953831194456
PCDHB4	-1.13089620968404	-0.0774269624592426	1.30596511421802	-0.0976419420747339
BBIP1	-1.35526047274844	0.126007245335996	1.05726612650221	0.171987100910238
ZNF853	-1.36112476103398	0.252415496605427	1.03861060040609	0.0700986640224619
CD9	-1.38113470211415	0.644137104851092	0.819038250613451	-0.0820406533503916
PLEKHG4	-0.996308680504254	0.462211394010355	1.17564637730719	-0.641549090813291
CLNS1A	-1.33215604352439	0.0446528316771985	1.08789918278641	0.199604029060787
EDEM1	-1.1980775493739	0.211131702275934	1.21215315057222	-0.225207303474254
NUP107	-1.17466955754684	-0.0225851660809556	1.27053952282204	-0.0732847991942453
PIP5K1C	-1.10548560176483	0.0603196827830381	1.3061891172829	-0.2610231983011
RRM2B	-1.31385770875086	-0.0294185185959949	1.10217090013803	0.241105327208818
TMEM65	-1.39966597229267	0.342716024814124	0.955622077559597	0.101327869918942
HSDL1	-0.980969992199878	-0.498419988706399	1.32917697977018	0.150213001136103
CCR4	-1.14441424851998	0.213010479784126	1.24390046862484	-0.312496699888987
STX6	-0.989350698375076	-0.38550599722215	1.36840369794583	0.00645299765139394
DUSP10	-0.948452495420082	-0.129437590214671	1.40576689758801	-0.32787681195325
EPN2	-0.941590298089356	-0.586707184801188	1.31248066270368	0.215816820186858
RUFY1	-0.88114759511995	-0.582537904993397	1.36943230582088	0.0942531942924672
MARK4	-0.998585791123731	0.281294111633963	1.27145643449969	-0.554164755009917
ATG14	-1.00360846376999	0.19638836414323	1.30594023252303	-0.498720132896271
PCMT1	-1.32776280566792	0.142666301024638	1.099729381593	0.0853671230502851
LYRM4	-1.05346535343066	0.47401684383924	1.15506768177833	-0.57561917218691
COG2	-1.08150025090097	0.0790435627280272	1.31413966048607	-0.311682972313124
ETV3	-1.39848275985297	0.289630969188659	0.970108301293214	0.138743489371089
MED14	-0.972056547614733	0.365300800045775	1.23546829995601	-0.628712552387054
RTF2	-1.23872362252983	-0.173654252821863	1.17416455460047	0.238213320751225
NUDT17	-1.23259110745102	0.118342531778775	1.20748544243065	-0.0932368667584064
DIP2B	-1.03366088995077	0.363906634595534	1.22224169328758	-0.552487437932338
TRUB1	-1.26658318466671	0.590473016824483	0.977799631843139	-0.30168946400092
VAMP7	-0.966087771042052	-0.263979235804648	1.40257936273587	-0.172512355889175
CDC40	-1.07303207940703	0.0100338399775054	1.33259800565319	-0.269599766223668
ADGRG1	-1.37796106799576	0.172364247330582	1.01799837079209	0.187598449873089
SLC66A1	-1.14123682546495	-0.244877128021907	1.27484635201121	0.111267601475649
ZC3H7A	-1.01232578022249	-0.471147641097904	1.31308149233882	0.170391928981572
HIKESHI	-1.42671343763982	0.656687662557738	0.729091536658542	0.0409342384235372
ERN1	-1.06946564627548	0.325281261189432	1.23044239294279	-0.486258007856742
SNX4	-1.01657155143754	-0.0286001837757108	1.36507394830911	-0.319902213095861
ZNF785	-1.1975674895304	0.226468231643607	1.20770867089397	-0.236609413007169
AMFR	-1.24261930956381	0.443049207007369	1.08533172263556	-0.285761620079124
LYRM2	-0.916465075886987	-0.604000755453486	1.32563838078096	0.19482745055952
WBP4	-1.13468261573051	-0.085006281523437	1.30318736184461	-0.0834984645906613
PIP4P2	-1.16762779032963	-0.130566135719855	1.27237222028963	0.0258217057598555
UBE2J1	-1.30512782319127	0.386684647535157	1.06144555573285	-0.143002380076739
RAP1B	-1.21641400689199	0.0330701276730421	1.23162973597193	-0.0482858567529835
RENBP	-1.25983977798259	-0.0312622026139912	1.18330290631081	0.107799074285769
DNAJC24	-1.20969830744355	-0.135041666830331	1.22654999127947	0.118189982994415
TANC2	-1.00240947181928	0.465376018486515	1.17250730936771	-0.635473856034941
SCAF1	-1.15707820450183	0.110041767523082	1.26544752370876	-0.218411086729999
IDH3A	-1.09350240143039	0.367282796523398	1.20145889089109	-0.475239285984103
ZNF587B	-0.995970783042342	0.276912646977279	1.27408887574042	-0.555030739675356
ABCG1	-1.20118524409257	0.134357219949965	1.22984819068174	-0.163020166539137
CA11	-1.32588512832151	0.0896756167535169	1.10281081723266	0.133398694335334
SSR1	-0.969082526089111	0.0910525892066295	1.35201009400232	-0.473980157119844
PINLYP	-0.953066046856494	-0.460060723511844	1.37047061004517	0.0426561603231696
METTL14	-1.36134157505313	0.125042917963706	1.0464577454235	0.189840911665923
PLEKHA1	-1.39736351712619	0.211224785291808	0.979913485366041	0.206225246468346
RNF13	-0.938187553216972	-0.369724512033022	1.4048857613538	-0.0969736961038105
QRSL1	-1.0081517355971	-0.0964646496279305	1.37821253638693	-0.273596151161904
WAKMAR2	-1.01408010082182	0.140541504280614	1.32287166111255	-0.449333064571345
MAF	-0.988094497262469	0.195912219119469	1.31028785914257	-0.518105580999568
NUP93	-1.21596384305734	0.332474194025225	1.15610322990899	-0.272613580876883
SLC49A3	-0.931489293904912	-0.606667160038993	1.30820716046843	0.229949293475477
LIAS	-1.27116176907383	0.190305270657547	1.15841137022388	-0.0775548718076017
TGS1	-1.05482628888773	0.0443990397853934	1.33433623691716	-0.323908987814822
SEC31A	-1.18952496856357	-0.114620612536829	1.25269522436102	0.0514503567393792
LYPLA1	-0.994447226382046	-0.281747661970748	1.38554519231207	-0.10935030395927
ZDBF2	-0.986186435031381	-0.327187538711038	1.38397958013074	-0.0706056063883187
LARS1	-1.20586883427717	-0.220553410473604	1.20305616802123	0.22336607672955
ANO1	-1.30495541080538	0.560511042601687	0.96628448649791	-0.221840118294214
ATAD2	-0.963619283727919	0.0833922854848696	1.35583283891165	-0.475605840668599
DCTN4	-1.31448664827338	0.13031430344194	1.11839927442709	0.0657730704043557
CADM1	-1.20879858694773	0.0569287195729025	1.2362996061972	-0.0844297388223731
HELLS	-1.16227768047897	0.448743564944707	1.12915761291573	-0.415623497381463
RNF14	-1.34885010807322	0.33776115817767	1.03250289535536	-0.0214139454598121
ABHD13	-1.2444311260424	0.351030560635392	1.12827435531119	-0.23487378990419
PREPL	-0.809033387292823	-0.707892386329182	1.34745416275799	0.169471610864017
NUP155	-1.01043210547137	0.28765084322155	1.26556914671154	-0.542787884461722
LYRM9	-1.08856912675066	-0.204344534198334	1.33109092993723	-0.0381772689882325
TIFA	-1.15212744878661	0.381151122277002	1.16974702221667	-0.398770695707057
TMEM62	-1.31944260779514	0.262156511093578	1.09052302810037	-0.0332369313988047
SMIM13	-1.09188268348297	0.499482444674153	1.12771694770736	-0.535316708898544
PRRC2A	-1.00061052022027	0.560164976702472	1.11128888807634	-0.670843344558544
SEMA6B	-1.29017392043086	0.47317800015524	1.03212151178402	-0.215125591508396
CCDC112	-1.40345018573518	0.633196038816024	0.793014697177508	-0.0227605502583553
ATXN10	-1.125581874446	-0.188812223352581	1.3027973378039	0.0115967599946861
HEPH	-1.29645861833101	-0.0599853691769906	1.12298409916354	0.233459888344456
PABPC5	-0.938453566451802	-0.565924381583558	1.32988179579913	0.174496152236229
TUBE1	-1.16088848980498	-0.20528356561471	1.26488647864727	0.10128557677242
GMCL1	-1.3700748023902	0.124785383134283	1.03004547985066	0.215243939405259
L3MBTL3	-1.03588473548633	-0.133336171679811	1.36743403371814	-0.198213126552001
BCL2L2	-1.21249369083115	-0.10417049164783	1.2293860613916	0.0872781210873872
ERAP2	-1.35888358295547	0.369313068243425	1.00831148054477	-0.0187409658327235
XXYLT1	-1.31588176562649	-0.0262742142044312	1.09948988719523	0.242666092635699
CDYL	-0.993576906432815	-0.0304107694898194	1.37443361437522	-0.350445938452583
ADCK5	-1.34405269330575	0.186122258262767	1.07317135689924	0.0847590781437462
FUT6	-1.29257919082025	0.30664138728796	1.10500379408991	-0.119065990557617
ATP11A	-1.32338507535539	0.156634781038207	1.10465451709908	0.0620957772181014
ADIPOR2	-1.19661116788495	-0.189344895886812	1.22768969154077	0.15826637223099
MFF	-1.28351119932378	-0.0756540874689193	1.13958825306244	0.21957703373026
MC5R	-1.31884339234015	0.258148158244535	1.09225261126796	-0.0315573771723504
TRAPPC6B	-0.876798205471814	-0.582866196434974	1.37255368839484	0.0871107135119539
TMEM106B	-1.35660855514976	0.513441224739053	0.941451803917938	-0.0982844735072286
ZFYVE26	-1.32513576743081	0.0429284255761498	1.09944007271105	0.18276726914361
SDHC	-1.21650164726621	0.392044685191252	1.12866412568917	-0.304207163614213
PILRA	-1.39745135004089	0.515975572825081	0.883682106093362	-0.00220632887755021
TERF1	-1.03656993061724	0.136626579024526	1.31654739055135	-0.416604038958639
CEBPZOS	-0.882970349110003	-0.495157366104378	1.40515203152997	-0.0270243163155964
NRDE2	-1.06973872120934	-0.439113602194748	1.26653974568123	0.242312577722858
ZNF626	-1.04047251648635	-0.285153251733908	1.3547170417712	-0.0290912735509418
ADPGK	-1.0027510980368	0.610880007187487	1.07472288496787	-0.682851794118564
MCOLN3	-1.00027689020312	0.0716642179844268	1.34837353810354	-0.419760865884853
PPP1CB	-1.30503625972621	1.00047550601148	0.505515777347776	-0.200955023633047
GALNT6	-1.06250554804443	0.155199514719567	1.30082270213039	-0.393516668805526
CHKB	-1.06183109540425	-0.37536616219381	1.30971917085827	0.127478086739793
PTPN2	-1.05111126579809	0.35491859651914	1.22183994130517	-0.525647272026222
SLC38A1	-1.09112294413568	0.204275321514227	1.27242108540946	-0.385573462788007
FUBP3	-1.19139910848382	0.379119103958016	1.15009479472069	-0.337814790194891
DCUN1D1	-1.150182390394	0.560027992084485	1.06621532231666	-0.47606092400715
ITPRIPL1	-1.16007614769245	-0.19861867057697	1.26745800700606	0.0912368112633613
IRF1	-0.983518278228013	0.239881452233825	1.2934069385274	-0.549770112533212
C9orf85	-1.3423587130059	0.49816260520882	0.966879464272843	-0.122683356475764
PER3	-1.35068094326841	0.100943592949134	1.06336021335767	0.186377136961607
GYG1	-1.01634145596025	-0.288045625600203	1.3710005152867	-0.0666134337262423
LMBRD2	-0.909751932943873	-0.483373527596427	1.39237239494903	0.000753065591278666
CNOT3	-0.942366647180015	-0.577191287684643	1.3184681301152	0.201089804749459
ZNF141	-0.976940355815304	0.197322578019749	1.31250856963243	-0.532890791836877
CEACAM5	-0.771799159057588	1.03605924710988	0.672851507777181	-0.937111595829479
RAB3B	-0.977392733111526	0.67948555032539	1.02605919717324	-0.728152014387103
POLD3	-1.00968706957728	0.0524671498663139	1.35028771922749	-0.393067799516528
MT1HL1	-1.28087364162484	0.290552267903997	1.12148882856507	-0.131167454844227
ATL1	-1.11034608735839	0.36646735513144	1.19539411890233	-0.451515386675382
RABGEF1	-1.03935037226455	0.474950650649757	1.15824185758651	-0.593842135971729
ZNF813	-1.13942880749528	0.328652951449839	1.20068991022196	-0.389914054176526
SLC12A5	-0.836814399710917	0.973245217635471	0.751305403081678	-0.887736221006229
PKIA	-1.14907489470159	0.808374283459607	0.866094314203659	-0.525393702961675
FOXP4	-1.22200110597093	0.659291364599093	0.957271680305827	-0.394561938933991
SPN	-1.07820354684358	0.709616475425665	0.979904418857926	-0.611317347440012
ZNF665	-0.743818286910944	1.29438685449307	0.281372770941787	-0.831941338523911
MS4A2	-1.14589316834344	0.825923091934339	0.850488285139288	-0.530518208730186
CRAMP1	-1.04354627299311	-0.117329069173402	1.36255955596565	-0.201684213799141
SIRPB2	-0.955020490024139	0.428697564914012	1.20274816710197	-0.676425241991836
LRRC8B	-0.970848080069821	0.502709384953202	1.1547105265124	-0.686571831395785
CASP2	-1.00333419484818	0.174183323896241	1.3143629325342	-0.48521206158226
STRBP	-0.994122656989735	0.349977734172734	1.23907147657905	-0.594926553762055
AKR1C3	-0.924976593703612	1.13496792025098	0.540844077873097	-0.750835404420451
NIPAL3	-1.0582204234344	-0.163725772832299	1.35487737740974	-0.132931181143045
PHC1	-1.08988910549786	0.443257553769119	1.16194510306982	-0.515313551341078
TSHZ3	-1.12353336343549	0.0762171178198933	1.292887631158	-0.245571385542409
CYP26A1	-1.2974330035877	0.0639027250108679	1.14202011016193	0.0915101684149032
GNA11	-0.888425222286017	0.854449467744919	0.877231899489869	-0.843256144948771
EGFL6	-0.853137130079607	1.19260937772745	0.459636264343271	-0.799108511991112
ARHGAP10	-0.965914631813195	0.87609012290474	0.849723039483107	-0.75989853057466
ARRB1	-0.96778574821827	-0.0624109122188247	1.38941035804207	-0.35921369760497
ZNF382	-1.25608202378074	0.745790534793342	0.861716319893237	-0.351424830905842
DUSP8	-1.16867920126659	0.35711658264981	1.17302955106439	-0.361466932447611
GDF7	-0.983105312999902	0.876014571813156	0.847386727571711	-0.740295986384963
CLDN12	-1.01247774493359	0.228129830478469	1.2908520895433	-0.50650417508818
UBQLN1	-1.26343113469498	-0.0283519067553844	1.17908296109971	0.112700080350657
UCN3	-1.19997669856241	0.148937416360653	1.22749249760941	-0.176453215407654
MSR1	-0.864298696727289	1.08031620073317	0.620885234887646	-0.836902738893521
WDR44	-1.08302060154601	0.0890385079504564	1.31097456000139	-0.316992466405833
CDON	-0.845860249942577	1.06613211799404	0.639404890953535	-0.859676759004992
STARD13	-0.998999419643615	0.0922612981546569	1.34286358066404	-0.43612545917509
SUPT16H	-1.0669160672789	0.206833515513663	1.28122838936498	-0.421145837599751
PGAP4	-1.1665718171457	0.52516310135681	1.0814971490241	-0.440088433235211
CHST5	-0.819762976533149	1.08097285983347	0.61951872716788	-0.880728610468204
ATP7A	-1.22708885953674	1.00460330039246	0.590969382767926	-0.368483823623636
MAPKAPK2	-1.13075367013742	1.18618516672368	0.367774177184487	-0.423205673770728
ARL10	-1.0291158724217	-0.0361884348092073	1.3609559278473	-0.295651620616388
DLST	-1.15355400367163	0.608263802303872	1.03114942023854	-0.485859218870778
CARMIL2	-1.27775915032967	0.212850836884735	1.14686900719574	-0.0819606937508083
ZNF568	-1.23885676961866	0.767564689809983	0.854120064856776	-0.382827985048095
MYH11	-1.14693005670364	-0.31948507467988	1.23684139264905	0.229573738734468
IL20RA	-1.34435406121039	0.61823999881407	0.885967466248304	-0.159853403851982
ANAPC16	-1.18145050300237	0.188425547630065	1.22986820342901	-0.23684324805672
SEC14L6	-1.006994308218	0.526131074107052	1.13304962917367	-0.652186395062721
MUC20	-0.948997093760616	0.843746841441275	0.883876284289731	-0.77862603197039
HELB	-1.25374200603642	0.20821028162947	1.17014950717486	-0.124617782767915
SEH1L	-1.32505383037258	0.554978229741659	0.950600924902019	-0.180525324271096
POLG2	-1.12902854752339	0.138393517890898	1.27488883679889	-0.284253807166402
VPS8	-1.13041447196163	0.986401108815238	0.679792025969313	-0.535778662822914
