# Supplementary material for: Stage-resolved gene drivers of pancreatic ductal adenocarcinoma progression and therapeutic vulnerabilities
Source: iScience. 2026 Feb 27;29(4):115164. doi: 10.1016/j.isci.2026.115164 (PMC13091467; doi:10.1016/j.isci.2026.115164)
Supplement: Table S6. Differential Gene Expression of Cluster C6 [file mmc6.xlsx]

## Sheet: Annotation
Suplemental Table 6
Differential Gene Expression of Cluster C6
Gene	Resected	BL_LA	Primary_Meta	Liver_Meta
STRC	1.41709199440626	-0.213316843127367	-0.934910770334356	-0.268864380944535
SPDYE5	1.42831622106054	-0.0470536406729516	-0.647297876035181	-0.733964704352405
ABCC8	1.45993514398406	-0.220505414803275	-0.458665632033876	-0.780764097146912
CFC1	1.44364341935098	-0.0993429141096402	-0.637130693908706	-0.707169811332631
KCNJ13	1.46770186568792	-0.199122482090038	-0.662170189801361	-0.606409193796517
CASTOR2	1.37603776526872	0.0554569101990526	-0.914312310374007	-0.517182365093767
G6PC2	1.47945239302133	-0.434283158982684	-0.32709882377975	-0.718070410258897
PRSS48	1.47260706975088	-0.229440481804416	-0.566565566212678	-0.676601021733783
AMY1B	1.44478488724381	-0.12475897192946	-0.546440029623592	-0.77358588569076
AMY1C	1.4128514590669	0.000716708366680031	-0.755583463584154	-0.657984703849427
ULK4P1	1.38309230983627	0.0618088175664628	-0.862746141960179	-0.582154985442557
TBC1D3C	1.43678962380593	-0.0821362621025134	-0.752647150128868	-0.602006211574547
AQP12B	1.49815521312957	-0.429772389127359	-0.541461955480572	-0.526920868521641
SPDYE2	1.47458151367297	-0.245624632815974	-0.685578341219756	-0.543378539637245
GOLGA8K	1.44179256637276	-0.0958097986817731	-0.617224581138758	-0.728758186552229
AMY2A	1.39704251080531	0.0418557271443264	-0.794636390240364	-0.644261847709276
GPR18	1.49617521674965	-0.401719384005144	-0.571357487280593	-0.52309834546391
FAM185A	1.47513363528569	-0.260963790337336	-0.510197224620871	-0.703972620327486
WASH8P	1.48802055883138	-0.450776115945393	-0.369193822804407	-0.668050620081584
RBPJL	1.49814237437292	-0.560228630948332	-0.438361021326529	-0.499552722098061
SMG1P3	1.49341406470858	-0.443204235489185	-0.629541723926421	-0.420668105292978
MKRN2OS	1.36280708563679	0.0732487571913059	-0.948530931207561	-0.487524911620534
BTBD18	1.4229660961247	-0.0394495284001561	-0.78273129470749	-0.600785273017053
CELA3B	1.44714052379046	-0.110285153608282	-0.672323125027833	-0.664532245154346
GOLGA8O	1.40299973809209	-0.0328415189185428	-0.899376095991449	-0.470782123182095
FAM156A	1.39547886961816	-0.0243067065186059	-0.922220142958841	-0.448952020140711
ANKRD36B	1.45557682683998	-0.429205794743508	-0.221329610538619	-0.805041421557849
NUDT4B	1.43290080573017	-0.13806472212494	-0.858881007519209	-0.435955076086025
FAM156B	1.38718228925128	-0.0266779439382086	-0.953681822554758	-0.406822522758315
INSYN2A	1.44645488869378	-0.143296471315743	-0.513515010051754	-0.789643407326285
CELF3	1.49533800283075	-0.429342130388534	-0.608681462604467	-0.457314409837753
MLANA	1.31311191018369	0.233214234673534	-0.886710328989228	-0.659615815867994
RGPD8	1.49571343532313	-0.446983962868631	-0.443340347507571	-0.605389124946927
CTAGE8	1.39707217865841	-0.39306897525503	-0.943405550533411	-0.060597652869972
LINC01465	1.49110022446621	-0.348733200825212	-0.606567596433802	-0.535799427207192
OSGEPL1	1.45947702641176	-0.201349886763099	-0.491326351331123	-0.766800788317543
C14orf178	1.47689857168595	-0.348332426244577	-0.738358282702394	-0.390207862738983
AGAP4	1.49037146379863	-0.354068942288621	-0.630746683136887	-0.505555838373126
EEF1G	1.39403315367299	0.026794373635079	-0.863021425361869	-0.5578061019462
EZHIP	1.49600331285564	-0.574452960486617	-0.400151921003864	-0.521398431365153
ACTB	1.48073018520269	-0.287821179386417	-0.677328291144621	-0.515580714671652
OR7E12P	1.45799713953466	-0.521041104054315	-0.754674805617934	-0.182281229862408
NDOR1	1.47460521090784	-0.24650887840514	-0.541032606684935	-0.687063725817765
CCT6P3	1.45831729861365	-0.311130363832873	-0.816996036809382	-0.3301908979714
GSTM2	1.46714073309813	-0.24597167498888	-0.7544057203752	-0.466763337734048
LINC02603	1.44820611995472	-0.118142842429982	-0.710896340867215	-0.619166936657524
LRRTM2	1.48174681489724	-0.419822292226856	-0.710313555680825	-0.35161096698956
APOBEC4	1.46442924146907	-0.617483953566136	-0.663787441111533	-0.183157846791401
NPIPA7	1.49022297739197	-0.341553799555863	-0.612123738198229	-0.536545439637876
ZNF286B	1.43596638805154	-0.243739025653746	-0.885845262092826	-0.306382100304964
NPIPA8	1.49603824163095	-0.571426268544661	-0.399504916458085	-0.5251070566282
LINC02753	1.43214509565362	-0.203030752073803	-0.89058063447995	-0.338533709099868
GOLGA8R	1.49308906731845	-0.611904374635188	-0.503896540700213	-0.377288151983053
LSM12	1.46651861132694	-0.44846576262549	-0.763963496007524	-0.254089352693922
ASB14	1.47195651604918	-0.222863558987794	-0.666732028458887	-0.582360928602496
ASB16	1.2936615555245	0.175807833002899	-1.06326265631809	-0.40620673220931
NPIPB3	1.46675049578152	-0.731901856135788	-0.513987266223147	-0.220861373422585
LIMS4	1.42168527586167	-0.0285962673203961	-0.634719197824953	-0.758369810716323
GLIDR	1.46773856278487	-0.215156610990192	-0.539774009120428	-0.712807942674246
NBPF10	1.46041937851102	-0.666574749717881	-0.164803062097037	-0.629041566696097
GTF2IP1	1.46632658710109	-0.765378476967975	-0.254510519270285	-0.446437590862835
CTTNBP2	1.47680986563634	-0.258706054082773	-0.537583904267595	-0.680519907285971
LGALS9B	1.47121430556398	-0.263220303203953	-0.739309203542186	-0.468684798817845
BMP8A	1.4187663473366	-0.034543269748709	-0.810162481011233	-0.574060596576659
PNLIPRP1	1.45488261421362	-0.211821464027999	-0.440081223088457	-0.802979927097159
LDHAL6A	1.46518331999408	-0.27662690606857	-0.781871142741696	-0.406685271183814
NBPF25P	1.466880357693	-0.22745850905697	-0.738961466106876	-0.50046038252915
TPM3P9	1.45345911878787	-0.568457094716979	-0.148648302184472	-0.736353721886422
PNLIPRP2	1.46904331332783	-0.217739241427679	-0.549427282318653	-0.701876789581498
AGAP9	1.49766012582074	-0.42067889394173	-0.545530815111126	-0.531450416767885
ANO7	1.43767476092069	-0.0773614158215724	-0.710818495117072	-0.649494849982051
KIF12	1.49130834631649	-0.396035566667272	-0.449290024306984	-0.645982755342233
NPIPB8	1.38254372424872	0.0225002489463239	-0.927235477549858	-0.477808495645187
IL3RA	1.46990058828304	-0.226632525543715	-0.534535750625808	-0.708732312113513
MZF1	1.48418100076277	-0.519720798961958	-0.306154396056809	-0.658305805744002
MAGED4B	1.40645389600476	-0.513971057614883	-0.870186216271783	-0.0222966221180911
PCGF3	1.47647562320754	-0.339675625527612	-0.397398410932455	-0.739401586747475
GPR89B	1.48796391934183	-0.3235493471051	-0.541289400627209	-0.623125171609521
TBC1D3I	1.49549549856888	-0.394802501323362	-0.519836978662713	-0.580856018582803
FAM72B	1.32095911820417	0.18169610412869	-0.967044062991035	-0.535611159341829
POU5F1B	1.49215741159672	-0.636511199892624	-0.394248326430381	-0.461397885273718
MBOAT1	1.31586215441871	0.23200412459342	-0.865409551462234	-0.682456727549899
GOLGA8A	1.45222795728756	-0.6621116304309	-0.130010767725407	-0.660105559131253
ENTPD6	1.47589202071431	-0.633430217525036	-0.240070809684831	-0.602390993504446
KIAA0087	1.4593295969337	-0.227967370676132	-0.789263282854452	-0.442098943403115
AGAP12P	1.49630823566072	-0.412091736424392	-0.583817697327873	-0.500398801908453
SRGAP2B	1.48007922329147	-0.318691828845133	-0.451483266106247	-0.709904128340089
ZBTB47	1.43687520543198	-0.6000063581005	-0.753999082440189	-0.0828697648912889
ZNF737	1.45372730322687	-0.507017390205569	-0.172123762761187	-0.774586150260117
LRRC37A	1.4561080501554	-0.304854956581996	-0.824745954891409	-0.326507138681989
NBPF14	1.47007111664078	-0.759057569286811	-0.284964636388424	-0.426048910965549
EIF3CL	1.4455425677421	-0.850420343197529	-0.368648008561036	-0.226474215983534
PPIEL	1.32399828118606	-0.0892026544340572	-1.10561462890745	-0.129180997844561
EEF1D	1.47277676668842	-0.518572060353231	-0.7081416387098	-0.246063067625388
MTUS2	1.42924036381017	-0.0474896891233238	-0.676746494787454	-0.705004179899402
GOLGA8H	1.45941707177867	-0.163250437425518	-0.68947856615608	-0.606688068197074
SPPL2B	1.44449023701768	-0.804523776430047	-0.144753505388462	-0.495212955199169
TM6SF1	1.49970586278146	-0.475118691902957	-0.523587795879366	-0.500999374999137
MS4A4E	1.46387295204683	-0.412485843245451	-0.26663373205175	-0.784753376749631
SPDYE1	1.49347381116722	-0.366974516336221	-0.549733932671755	-0.57676536215925
LINC00671	1.46935745959451	-0.546742458647177	-0.220006733939573	-0.702608267007761
NPY4R2	1.49067134194119	-0.61535067811374	-0.527519557924563	-0.34780110590289
TSPYL6	1.4667461136822	-0.197859954027282	-0.681725388932395	-0.58716077072252
REM1	1.43860115389576	-0.878572896361293	-0.250683588620875	-0.309344668913596
CTRL	1.47654596598313	-0.271356793065093	-0.502752135725464	-0.702437037192567
LINC02106	1.4937214253229	-0.371761095959044	-0.536561926318701	-0.585398403045154
NPIPB4	1.45718243650739	-0.790912264894646	-0.453798181206672	-0.212471990406075
RAB40A	1.3791899477375	0.0923640166920116	-0.793085102783451	-0.678468861646063
POMZP3	1.39334955698212	-0.308304488381909	-0.975456682903836	-0.109588385696378
GOLGA8G	1.44227715621233	-0.161986028113124	-0.832531172944129	-0.447759955155077
ZNF546	1.48705287347682	-0.666437322984935	-0.472878156267889	-0.347737394223996
IDI2	1.13656555838196	-0.251464348356975	-1.23415730565728	0.349056095632296
TARBP1	1.36231986724069	-0.737130393378346	0.137567691179544	-0.762757165041883
CDC26	1.47662645434178	-0.414251221059953	-0.735698829100094	-0.326676404181734
CTAGE9	1.39183222689435	-0.456318152084391	-0.924366008064137	-0.0111480667458225
NBPF9	1.49134354814161	-0.471642736044761	-0.639373913291542	-0.380326898805306
GCNT7	1.2018318156734	-0.130114712960921	-1.23025817483794	0.158541072125461
PDPK1	1.39385689220031	-0.747457074520546	0.0572961645082323	-0.703695982187995
FOXO3B	1.48271725401039	-0.594875680099089	-0.607537931081655	-0.280303642829642
CNTNAP1	1.49880357907606	-0.477952811939838	-0.46525461577352	-0.555596151362698
ZNF789	1.49647846722291	-0.559007868827691	-0.403020619334092	-0.534449979061132
AMY1A	1.49261153600702	-0.479357968233907	-0.386241268630413	-0.627012299142695
SYCP3	1.46867836144215	-0.55677649022776	-0.698026646077204	-0.213875225137181
SCN3A	1.4518428106876	-0.177224337387626	-0.481717043636514	-0.792901429663457
GNRHR	1.45889440441135	-0.170674264393539	-0.723928137127863	-0.56429200288995
GLUD1P3	1.43173726482432	-0.432727067995363	-0.86273023689845	-0.136279959930505
LINC00472	1.484266996723	-0.412761651516028	-0.373707232875796	-0.697798112331177
PLCD4	1.45052468308051	-0.146629540261187	-0.762416232040287	-0.54147891077904
OXCT2	1.29901390458561	-0.0747321159407219	-1.14013002183196	-0.0841517668129279
NBPF20	1.47263517104354	-0.606826270787881	-0.222791380322191	-0.643017519933464
ANXA8	1.49302997941719	-0.605480117710311	-0.515826749397702	-0.371723112309175
U2AF1	1.45957368423326	-0.776521863229539	-0.470712908942127	-0.212338912061598
SMIM18	1.48836458553367	-0.346351062273663	-0.491274840366589	-0.650738682893423
LINC01291	1.43265917872812	-0.151802628271229	-0.868624340303904	-0.412232210152988
LRRC36	1.49073635654527	-0.355540542679401	-0.508601000759498	-0.626594813106371
XKRX	1.46616446046317	-0.625318194212879	-0.650453249770285	-0.190393016480008
TSPOAP1	1.49133302691352	-0.535909294439581	-0.60481374797559	-0.350609984498353
FTH1	1.46143753925269	-0.497329238707555	-0.75783625592809	-0.206272044617049
CELA2B	1.483256772489	-0.324348943471583	-0.4717194454297	-0.687188383587712
FAM167A	1.40980494843405	0.0115194311565093	-0.677227073020827	-0.744097306569735
LMF1	1.47605014610651	-0.338432859201875	-0.396105690004393	-0.74151159690024
CFC1B	1.4884549826164	-0.386915955561963	-0.432229026785435	-0.669310000269003
TBC1D3H	1.49138375032526	-0.503404587463834	-0.624960794798317	-0.363018368063104
ICOSLG	1.43623400275833	-0.0989095355259275	-0.797562248693008	-0.539762218539398
FAM83E	1.46170436615812	-0.170747123795487	-0.623337428061116	-0.66761981430152
NOTCH2NLA	1.43571304615143	-0.0883640616331463	-0.565866332361414	-0.781482652156866
NUTM2B	1.48662365387078	-0.30718827174792	-0.594795444046805	-0.584639938076058
SLC35E2A	1.48839447321604	-0.66450927265037	-0.455046583892583	-0.368838616673086
HERC2P3	1.4883029848184	-0.399376527559112	-0.416846223579736	-0.672080233679556
CLCA3P	1.45812003355533	-0.490906206296924	-0.770961894918754	-0.196251932339653
LINC00205	1.46530775139757	-0.735449112306351	-0.515993842803007	-0.213864796288207
LINC00863	1.27700612893576	-0.298593279029306	-1.12223547165961	0.143822621753152
PDIA2	1.45377660919129	-0.438783296130282	-0.208417171421564	-0.806576141639441
GRIA3	1.43428128201428	-0.0649875038365227	-0.70842821506539	-0.66086556311237
GOLGA6L4	1.4413065679498	-0.397711238167771	-0.853396475238987	-0.190198854543048
SUMO2	1.46855875294115	-0.493477986862402	-0.736963132055778	-0.238117634022971
AQP12A	1.49193111213888	-0.584584530736171	-0.555564344441162	-0.35178223696155
RHOT2	1.47622270673514	-0.344843193910143	-0.389849074667116	-0.741530438157882
AGAP5	1.4724942611374	-0.467623581129296	-0.735036173535736	-0.269834506472366
LRRC37A3	1.44782140091334	-0.252729494849796	-0.848363278510907	-0.346728627552634
LPAR2	1.4988729690012	-0.547779243555856	-0.452874348127536	-0.498219377317813
SERINC4	1.35741638669059	-0.305205395303579	-1.03142541150112	-0.0207855798858998
NPIPB13	1.29111020631311	-0.112350737077717	-1.14869842904698	-0.0300610401884107
PERM1	1.29193397459187	-0.383953085021029	-1.07498641332513	0.16700552375429
FRG2C	1.45837691757346	-0.155561281592082	-0.66309463277443	-0.639721003206949
EFNA2	1.3345084824658	-0.425392888830255	-1.01352220492611	0.104406611290567
BRSK2	1.49263675356772	-0.4985177227362	-0.618260336960061	-0.375858693871461
WASHC1	1.45570708909097	-0.652810455456051	-0.144121794800767	-0.658774838834154
PRSS37	1.28225825615714	0.0722679319736098	-1.1426771642003	-0.211849023930447
SOX3	1.38490957987872	0.0814885359320181	-0.722631251955622	-0.743766863855109
IKBKG	1.37257733215507	-0.064020148365196	-1.01189006838397	-0.296667115405906
LINC02120	1.49916620375777	-0.472170959707969	-0.546631159932422	-0.480364084117372
SPDYE3	1.40691888053368	0.0176717182959155	-0.764915575133912	-0.65967502369568
ZNF41	1.48605056405102	-0.484638678919699	-0.334323566489497	-0.667088318641818
UNC93B1	1.4885318064433	-0.38249198211167	-0.667717118590293	-0.438322705741335
DET1	1.44238255929865	-0.130925044617926	-0.801383793155495	-0.510073721525225
EFCAB12	1.46439359532621	-0.655746814908048	-0.182295571045378	-0.626351209372789
SPATA12	1.35573642864905	0.14316081638236	-0.844677927630438	-0.654219317400975
ZNF710	1.49289247141973	-0.413833551011032	-0.445110754485875	-0.633948165922821
SLAMF1	1.47204981268363	-0.408330939752921	-0.307598124260018	-0.756120748670685
PDZD9	1.39308413072544	-0.300179675334251	-0.977722846292664	-0.115181609098531
SRRT	1.46768335341162	-0.602408499611201	-0.199550224972554	-0.665724628827866
RGPD3	1.39426532304322	-0.150316432655323	-0.982338676274348	-0.261610214113546
COLGALT2	1.47174406597272	-0.332931009187052	-0.376172527447064	-0.762640529338603
AQP8	1.45448762735186	-0.148829464582377	-0.723341184421033	-0.582316978348447
CXorf65	1.48087874827772	-0.718474767689263	-0.372195706801398	-0.39020827378706
TBC1D3K	1.47784940122332	-0.285330429824148	-0.704649855536466	-0.487869115862711
RASA4B	1.46937837988782	-0.229842666415058	-0.52008051319107	-0.719455200281694
CDR1	1.29642975116793	-0.457453999247281	-1.03514426661339	0.196168514692734
NAIP	1.45987276495851	-0.179945232149559	-0.732926067736323	-0.547001465072629
ANKRD19P	1.45049597829071	-0.575434765739696	-0.739250828074561	-0.135810384476456
LDHAL6B	1.40092353146526	-0.101524799502043	-0.952095994401263	-0.34730273756196
GRIA2	1.30875558818489	0.227642050997065	-0.934149194960753	-0.602248444221197
ALOX12	1.46793191589404	-0.21198051160161	-0.703913795448333	-0.552037608844094
AADACL2	1.49095185718642	-0.387750960669801	-0.646956735451299	-0.456244161065324
PRNCR1	1.48709388319941	-0.645737960356108	-0.514577840692869	-0.326778082150428
TRPA1	1.32226390856452	-0.678483525423108	-0.862284339845027	0.218503956703613
DRICH1	1.40488036742738	0.0205990960794522	-0.783063909736429	-0.6424155537704
P2RX2	1.47455743036821	-0.418556161937139	-0.312452745816781	-0.743548522614292
DPY19L2	1.48780660157102	-0.318591166014342	-0.558161376941311	-0.611054058615361
ENO4	1.47361758723595	-0.230580976069841	-0.584683459893655	-0.658353151272451
SPATA1	1.4273933512335	-0.224442024207005	-0.908581549997739	-0.294369777028758
SEPTIN1	1.49962588222675	-0.525782512788971	-0.502566308428043	-0.471277061009732
NEURL1	1.47442980135194	-0.349694396991208	-0.373614258917769	-0.751121145442967
DBX2	1.47421306450216	-0.288640046713649	-0.450324103975903	-0.735248913812599
RELL1	1.48889675177217	-0.657742492101739	-0.364819987668283	-0.466334272002152
MMP23A	1.19224039832972	-0.644729005388092	-0.985444877048064	0.437933484106439
CNNM3	1.4729669747959	-0.609495380478812	-0.639211187553848	-0.224260406763237
PSTPIP2	1.4357163512286	-0.642087018114581	-0.0716077625758167	-0.722021570538202
CHRFAM7A	1.46463521957746	-0.189852016682429	-0.581428318201921	-0.693354884693107
OGFRL1	1.49068887551772	-0.520232678207523	-0.350483856693062	-0.619972340617138
LINC01623	1.48123126576114	-0.273528741677726	-0.573328553535428	-0.634373970547987
GPRIN2	1.47933392353434	-0.611626788311117	-0.608533243364221	-0.259173891859004
SYNGR4	1.49981062833671	-0.479094464315023	-0.517632339476734	-0.503083824544953
GSTT2B	1.19742603446479	-0.357619856728007	-1.15666686443602	0.316860686699242
ARRDC2	1.49752930234547	-0.459991643944469	-0.45724046249936	-0.580297195901645
CCNI2	1.48908373620007	-0.665865448446205	-0.397314800523846	-0.425903487230012
FKBP9P1	1.25515988745303	-0.415018609807023	-1.0906728037615	0.250531526115493
ZNF251	1.46397543142232	-0.468319582178696	-0.231569196996532	-0.764086652247095
NOMO2	1.49265034077864	-0.578849767658972	-0.555419733720448	-0.358380839399214
HIP1R	1.49461327492997	-0.519930395191104	-0.5893222825104	-0.385360597228462
ZCWPW1	1.39384822411949	-0.972600973904242	-0.104534391976968	-0.31671285823828
CFAP58	1.47013905058699	-0.233403452785437	-0.519735829610273	-0.716999768191278
HIBADH	1.48252982561933	-0.279167002295267	-0.609745489394619	-0.593617333929447
KIF1A	1.40240477354402	-0.783941456455874	-0.646461703690532	0.0279983866023908
PARL	1.46907113065162	-0.393005296892939	-0.770861190944905	-0.305204642813771
FSCN2	1.32341056947462	0.192469135637134	-0.934850078723139	-0.581029626388617
GUSBP11	1.48977493029331	-0.656629273706029	-0.382347023432895	-0.450798633154385
VHL	1.46004259942067	-0.497798406121185	-0.200484063793478	-0.761760129506002
UBE2S	1.39482734326552	-0.624711806583788	-0.813807620395873	0.0436920837141421
OVGP1	1.49837321684922	-0.448333426680323	-0.560957765646244	-0.489082024522652
CNTD1	1.43887060294726	-0.0930423914679322	-0.585256493528045	-0.760571717951285
LINC02585	1.4442795022314	-0.787675593176364	-0.525861480563729	-0.130742428491306
VSIG8	1.48297621730473	-0.620555491859586	-0.579209799533661	-0.283210925911483
OR2A20P	1.37468071594183	-0.482267974864911	-0.935833922571204	0.043421181494288
TSNARE1	1.47243042526231	-0.233628196729055	-0.548510255386652	-0.690291973146609
POLH	1.46606071369133	-0.786290064069566	-0.31371424465781	-0.366056404963951
EML3	1.37226488742707	-1.01473243873804	-0.286683856302222	-0.0708485923868117
LINC01128	1.44894754495277	-0.674234700234292	-0.117292925113312	-0.657419919605171
KLHL11	1.44863402672902	-0.133887105236897	-0.755490650543871	-0.559256270948252
TECPR1	1.30983233665038	-1.03307367346522	0.160619294018045	-0.437377957203201
TEKT4P2	1.40732921872741	-0.740462673955718	-0.686125776081759	0.0192592313100686
VGF	1.49657109277086	-0.546335768291786	-0.546945952709764	-0.403289371769304
LRRN3	1.49803439506831	-0.566355658333343	-0.442158308170519	-0.489520428564447
ZNF154	1.45246453003925	-0.317902074442671	-0.837159975774323	-0.297402479822261
FGD1	1.49532552922934	-0.571239645283255	-0.535253149039538	-0.38883273490655
MYO1H	1.43000852947555	-0.0497418689903365	-0.686051353207388	-0.694215307277822
GPR22	1.38297407746559	-0.144773294762146	-1.00630370037567	-0.231897082327774
LINC00926	1.49278802584089	-0.63277636071418	-0.403852867622943	-0.456158797503774
SLC22A31	1.49812856206686	-0.443788607680874	-0.489446552740464	-0.564893401645517
EEF1A1	1.47561701640516	-0.386579161738291	-0.34438241372765	-0.744655440939215
LRRC18	1.35837099030047	0.13312561722628	-0.857159159644512	-0.63433744788224
CGB8	1.25536158730779	-0.435927364327855	-1.07990305406369	0.260468831083752
TAF9B	1.48383720797266	-0.544931333441539	-0.643385196284721	-0.295520678246396
ZNF484	1.49318169512827	-0.608223493865352	-0.375781657453864	-0.509176543809051
OR52N4	1.45503185344725	-0.724012214679846	-0.579395024945502	-0.151624613821902
CLTCL1	1.47218758052899	-0.641040778854375	-0.220217386577439	-0.610929415097179
LRRC31	1.49526217599477	-0.607785163627456	-0.421596959562763	-0.465880052804549
AARS2	1.4781999885727	-0.373074731134144	-0.732963739384545	-0.372161518054014
GDPD5	1.47386009084708	-0.481001379563198	-0.268954197459337	-0.723904513824542
LINC01342	1.42699198313996	-0.626998138046745	-0.753954645196288	-0.046039199896924
ETV3L	1.31252032334166	0.17810203434017	-1.00472644397438	-0.485895913707455
TLDC2	1.49639394505897	-0.46515315374566	-0.435905529047423	-0.59533526226589
ZNF662	1.49189466290328	-0.500306534738876	-0.368671725093367	-0.622916403071039
NBPF15	1.45847242708989	-0.472277237341767	-0.779036324645128	-0.207158865102996
GALNT18	1.45374149840489	-0.183453422275781	-0.483215437246734	-0.787072638882373
CRYBA2	1.4882579164806	-0.602862847717809	-0.320872768878523	-0.56452229988427
LINC00852	1.42686223469542	-0.896794583918305	-0.166703310657405	-0.363364340119714
KIAA1328	1.4518681722416	-0.139787479648311	-0.732722805266599	-0.57935788732669
TMEM175	1.34297232489656	-1.03560216428894	-0.349536151357813	0.0421659907501968
ZNF711	1.48710118020455	-0.40758198084008	-0.39882316395598	-0.680696035408492
AMELX	1.33920689590571	0.0151095700549413	-1.05742790430928	-0.296888561651366
NISCH	1.45230982312748	-0.832482250765486	-0.256639167093763	-0.363188405268228
OR52B6	1.3922769821991	-0.381830066801542	-0.955372944262223	-0.0550739711353406
NBPF12	1.43407415739883	-0.871180068348195	-0.16731615070252	-0.395577938348119
TAB2	1.41196051477966	-0.0218629404164582	-0.835945705909966	-0.554151868453232
TRPV6	1.45571039482493	-0.144489939676717	-0.641819601566893	-0.669400853581315
PSORS1C2	1.47758614476283	-0.266202462319748	-0.527748846619313	-0.683634835823772
SCARF2	1.35111949463535	-0.578721210590702	-0.906419440084205	0.134021156039556
GOLGA6A	1.38837691135982	-0.201175732986258	-0.998084555182119	-0.189116623191438
GLI4	1.48775751856828	-0.627007476102797	-0.323151252756299	-0.537598789709188
ZNF692	1.44861839521917	-0.810700203160554	-0.461787867200242	-0.176130324858377
SLC29A4	1.46153574129471	-0.496277405066155	-0.207165752839593	-0.758092583388956
TRIM74	1.3712885256808	0.0203768204601524	-0.970410846546895	-0.42125449959406
ADAM21	1.25421382338758	0.199250489916966	-1.13352920215926	-0.319935111145284
GOLGA6L10	1.45527696005313	-0.403675334824095	-0.237458824256069	-0.814142800972965
CEP295	1.48458760138533	-0.689972886893935	-0.351313896182821	-0.443300818308572
VWA2	1.48485737566081	-0.511919871280232	-0.659432513740186	-0.313504990640388
IGFN1	1.45986636840393	-0.503003824092516	-0.19737578386347	-0.759486760447943
VHLL	1.40108399054315	0.0378963599261081	-0.709608555182076	-0.729371795287182
GP1BA	1.43766180148214	-0.121015971433301	-0.819110909484038	-0.497534920564799
GGTLC1	1.29573745820573	-0.208439270510872	-1.12952827739519	0.0422300897003282
RALGAPA1P1	1.46572152114713	-0.364239700301228	-0.787762810617445	-0.313719010228455
CXXC1	1.43537595762697	-0.886918970301538	-0.237704070924728	-0.310752916400702
SNHG28	1.48218862672277	-0.429731995736538	-0.705970918401448	-0.346485712584781
PINX1	1.28174436994996	0.287689307585793	-0.931013110611467	-0.638420566924292
USP17L28	1.39711048560217	0.0488549332076331	-0.710993332339223	-0.734972086470577
SLC5A9	1.49075692045949	-0.340348543611339	-0.581797981056744	-0.56861039579141
GPAT2	1.39067784430265	-0.563445218797851	-0.864386603715426	0.0371539782106237
PRLH	1.49869393704834	-0.519460717726991	-0.441511532580081	-0.537721686741277
MACROD2	1.34933176204738	0.166217656788308	-0.797964671070681	-0.71758474776501
TSNAXIP1	1.49873936115848	-0.539823303960746	-0.443325457147767	-0.51559060004997
TSSK4	1.44755933724421	-0.632612379181085	-0.700990318953726	-0.113956639109397
CDK11B	1.49305081664821	-0.632766364510704	-0.416701289433836	-0.443583162703671
FAM223A	1.38634500780996	-0.336992619595508	-0.979601065010583	-0.0697513232038678
SERHL	1.47704947756139	-0.250801278445805	-0.655439797876988	-0.570808401238594
RGL4	1.2511221640199	0.184734259763385	-1.1478844591471	-0.287971964636185
C2CD4B	1.48604664236224	-0.654697415923165	-0.509124873136284	-0.322224353302793
NOMO3	1.29805030300047	0.142605027527083	-1.07878639811573	-0.361868932411828
CEMP1	1.26735038219773	-0.790472570206818	-0.810832957637015	0.333955145646106
LHFPL4	1.48122286992324	-0.372291742975302	-0.71650498085715	-0.392426146090789
ABHD5	1.46699040512935	-0.212421066254838	-0.538278127971052	-0.716291210903465
OR4F21	1.4427974383817	-0.0942499667693101	-0.665263908751764	-0.683283562860625
VN1R4	1.43499320404651	-0.066660764994766	-0.674574168910892	-0.693758270140851
C1QL3	1.47734127431726	-0.659549865761265	-0.563920443947131	-0.253870964608861
LRRC37A2	1.47743368409615	-0.336164829135156	-0.733323728140729	-0.407945126820264
LSMEM1	1.488239596311	-0.415637807952805	-0.400009261314787	-0.672592527043412
EPGN	1.21204619689446	0.294634499386797	-1.14646320940125	-0.360217486880004
OR51F1	1.42701087174157	-0.0400502364394294	-0.683330230123356	-0.703630405178786
HSD17B7P2	1.41220118824308	-0.0321909402001794	-0.851927026403677	-0.52808322163922
MEG9	1.48050788764688	-0.710097476675135	-0.444752949222103	-0.325657461749642
OR5AK2	1.42005068105799	-0.0179752237066512	-0.690427344471322	-0.711648112880024
ARMCX6	1.27140717001237	-0.520921180333734	-1.01966146197418	0.269175472295549
CLDN20	1.37833333133586	-0.215121131885639	-1.01599579566064	-0.147216403789584
FRAS1	1.41930872807298	-0.022851557300729	-0.627538324939054	-0.768918845833203
INSL5	1.49380556215163	-0.401047789622981	-0.473420548109993	-0.619337224418655
DHFR2	1.47648343390109	-0.70202939380416	-0.270475425756622	-0.503978614340308
ALMS1P1	1.41478942091603	-0.174026680140654	-0.935293675335502	-0.305469065439875
TMEM229B	1.30455527765603	-0.484676268882536	-1.01290038512786	0.193021376354358
GOLGA6L9	1.48414243677062	-0.638753847794368	-0.549133639865335	-0.296254949110916
OR1S2	1.41194629926846	0.00658602375920849	-0.698146437236751	-0.720385885790922
PMS2	1.49400374017399	-0.402565380220692	-0.617395857512397	-0.474042502440899
MSANTD2	1.46818640191003	-0.761726951067484	-0.267619377268871	-0.438840073573673
SNAPC4	1.41945618185283	-0.797964516483214	-0.0321145053259265	-0.589377160043692
RNY3	1.37168505598802	-0.195076936717635	-1.02888422417595	-0.147723895094427
GOLGA8J	1.44032837408165	-0.0905286894472869	-0.618867990291921	-0.73093169434244
LINC01089	1.47025319213147	-0.77025405464751	-0.355693692341515	-0.344305445142448
TMEM178A	1.49144335258301	-0.412212957205689	-0.431661316807681	-0.647569078569643
USP4	1.28995489052662	-1.06714550727239	0.182189276364188	-0.404998659618413
KAT2A	1.38817784532348	-0.71354035642994	-0.747352010651238	0.0727145217576987
SERPINI2	1.48191114957523	-0.317747948206066	-0.469525822369127	-0.694637379000039
LINC00112	1.39527829746186	0.0538627271112984	-0.712478682201683	-0.736662342371475
TMEM225	1.49998747675258	-0.495870675832809	-0.498553583070612	-0.505563217849159
LINC01410	1.42701421212242	-0.83460352533314	-0.510205557169135	-0.0822051296201429
TMC4	1.47405288977098	-0.320630916346693	-0.404704054800209	-0.748717918624079
PIK3R6	1.47553033483077	-0.244135793741348	-0.665905274369161	-0.56548926672026
KCNRG	1.33154474798827	0.189814158620513	-0.890472958405934	-0.630885948202853
C2orf92	1.44373083769968	-0.569624395980622	-0.113681700738088	-0.760424740980971
LINGO1	1.3961969704569	0.00334536692579349	-0.888534845207531	-0.511007492175159
SYT15	1.37095820775239	-0.131658564344296	-1.0290443819729	-0.210255261435191
ZRSR2	1.45782556915662	-0.813907546890494	-0.272039549355482	-0.371878472910643
UCP1	1.28278968542717	0.0204705185240828	-1.15401839863045	-0.149241805320804
HOXB13	1.4110381855796	-0.703670178996656	-0.716750642944904	0.00938263636195659
FAM53A	1.49345622019409	-0.54054940591556	-0.368335046583155	-0.584571767695375
RUNDC3A	1.47798380204922	-0.52543405169364	-0.683406988513336	-0.269142761842245
GUCA1B	1.28064938371882	-0.816878603260513	-0.772766539425678	0.30899575896737
ADGRG2	1.48128489731588	-0.3015111120689	-0.687234234921237	-0.49253955032574
HRNR	1.46138694021799	-0.488412477149867	-0.762586679408629	-0.210387783659495
DPEP2	1.45993744546913	-0.362222442198335	-0.289157247994758	-0.808557755276042
CRTC1	1.49897608839682	-0.51961806447186	-0.531492191559217	-0.447865832365747
LY6G6F	1.38504607231618	0.0810742997918288	-0.720413788943936	-0.745706583164072
CCDC191	1.3146779464408	-0.854359011857695	0.236609113073419	-0.69692804765653
PLCB4	1.44492484561233	-0.578369015290128	-0.115298380322934	-0.751257449999273
TMEM52	1.18651329326369	-0.997135807216594	-0.633193371956441	0.443815885909343
HSPA8	1.4528793625237	-0.406355975595549	-0.820255615419329	-0.226267771508824
ENOSF1	1.46283096361887	-0.614268424151134	-0.176520615800668	-0.672041923667064
HEMK1	1.27704930504267	-1.13313551588991	0.12142535094372	-0.265339140096479
CDSN	1.38098858182926	-0.134455080527469	-1.00918739226242	-0.237346109039376
DACH1	1.47432248534995	-0.747298288537471	-0.406152371418437	-0.320871825394041
TBC1D8	1.4917664774258	-0.583845160869364	-0.350044715253904	-0.557876601302532
VPREB1	1.40258861252971	0.0336164029554556	-0.70642564596469	-0.72977936952047
TCEAL6	1.34756307001556	-0.890168830983793	-0.607556248827472	0.150162009795709
WASHC2A	1.49647875044026	-0.568700243469128	-0.521962067952013	-0.405816439019122
AGER	1.4838585023375	-0.661297826530807	-0.305105724707488	-0.517454951099198
GRM6	1.40314717675017	-0.45831537728977	-0.905296628500828	-0.039535170959571
OR52E4	1.47826694888225	-0.302980260917706	-0.460599277054201	-0.714687410910348
PDE6C	1.49490938776917	-0.514939056979371	-0.589766840422642	-0.390203490367152
TVP23C	1.48904098455374	-0.653868894984646	-0.474402437195518	-0.360769652373574
ENGASE	1.4420062931851	-0.839919115057916	-0.170852872147399	-0.431234305979787
SPTLC1	1.47691887008158	-0.526600012498226	-0.687114745420608	-0.26320411216275
LINC02606	1.24507457854274	-1.15949483081004	0.18270855692688	-0.26828830465958
MICALL2	1.49911665535254	-0.514135004469486	-0.452365867275636	-0.532615783607418
AUP1	1.12929574368369	-0.765612871335153	-0.91409666446697	0.550413792118436
PFKL	1.48611585409073	-0.452030679322487	-0.35508293371433	-0.679002241053917
MPL	1.21415786480845	0.255837212742259	-1.17084455086124	-0.299150526689476
MTG1	1.39081745084324	-0.917113525291294	-0.473845523464905	0.00014159791296506
HERC2P9	1.44682141820617	-0.521845162432659	-0.141088941987715	-0.783887313785793
SLC26A6	1.49622865645915	-0.483582222540958	-0.592118442843736	-0.420527991074452
TBRG1	1.46982514123536	-0.685731526495673	-0.568093575906766	-0.216000038832922
CCNJ	1.41882642574762	-0.876315085328817	-0.460786891362906	-0.0817244490558983
DCAF8	1.42825225494037	-0.725235462542382	-0.045720303778834	-0.657296488619147
PM20D1	1.48015710592463	-0.651401890385773	-0.270514973042343	-0.558240242496514
SREBF2	1.45781352953868	-0.666387561182145	-0.153298257211071	-0.63812771114546
GOLGA8M	1.37671036479973	-0.241146678043735	-1.01598068752087	-0.119582999235125
LRRC19	1.48022755666046	-0.344815754637029	-0.718451540699957	-0.416960261323479
COL21A1	1.44846240763014	-0.12392854085659	-0.593698032533718	-0.730835834239837
PCSK1	1.46324118764236	-0.491025719978317	-0.216647614960843	-0.755567852703202
FAM3A	1.47931220582109	-0.694130571072365	-0.496424935654764	-0.288756699093968
MSTO1	1.34004354576143	-0.7852418249522	-0.74311327010745	0.188311549298223
SLC2A14	1.44348996374411	-0.542099537656543	-0.12190009011659	-0.779490335970983
OR5V1	1.48529793726614	-0.509498853841375	-0.658499995816386	-0.317299087608372
WEE2	1.23304649865893	0.243405516030604	-1.14467084435863	-0.331781170330905
SIK1	1.46714068483655	-0.235062183024604	-0.744948644852771	-0.487129856959175
TECR	1.46303832637228	-0.608205245114174	-0.676650804901443	-0.178182276356661
MTX1	1.15216715703296	-0.404002583727342	-1.15811597222423	0.409951398918612
ASIC3	1.41748943324349	-0.9099705611981	-0.383931594441395	-0.123587277603989
NUDT13	1.31558423395621	0.114786114869521	-1.05656663539096	-0.373803713434774
FPGT	1.49717425812734	-0.478260914826366	-0.436506217327268	-0.582407125973702
ZNF320	1.36985906836335	-0.934258248258634	0.0612816756728275	-0.496882495777545
SERHL2	1.39815209032859	0.0456709792434139	-0.702259997306746	-0.741563072265253
MAB21L1	1.48481676473013	-0.534230941853032	-0.64574785066841	-0.304837972208687
PDE6H	1.4670984193187	-0.202108351019782	-0.574726071751057	-0.690263996547864
IL12RB1	1.45603770437492	-0.604406907464101	-0.701504522764677	-0.150126274146143
LRRC66	1.32087379073129	0.223419157634762	-0.852632354231489	-0.691660594134567
DENND4B	1.44379169927276	-0.862530930830742	-0.254756424261085	-0.326504344180936
IRGM	1.44323227427233	-0.102834998650209	-0.606272362682099	-0.734124912940022
LINC02202	1.49858120840055	-0.537357379630576	-0.438625107601561	-0.522598721168369
WDSUB1	1.49731017038388	-0.442410895189062	-0.581895083135742	-0.473004192059076
JADE2	1.28319073882846	-0.834818438520128	0.303061819329736	-0.751434119638065
ARR3	1.25294841377988	0.238922388387755	-1.10662718055309	-0.385243621614547
HCRT	1.47138494823458	-0.728727364449102	-0.490098777652462	-0.252558806133021
IQCC	1.36603660282182	-0.963495401813365	-0.450871182615792	0.0483299816073395
FCAMR	1.45781051851258	-0.214953714904236	-0.789113934014292	-0.453742869594051
OPHN1	1.40759402386994	-0.142789726809368	-0.947382467718563	-0.317421829342011
FBXO41	1.43446310166677	-0.598895375700302	-0.760240594982296	-0.0753271309841734
FASTK	1.38799515300364	-0.469834160942683	-0.923416318888526	0.00525532682757528
ARPC1A	1.40226123292781	-0.650141352260879	-0.781113948621836	0.0289940679549027
IL7	1.40540964669504	-0.408101958514825	-0.923486283989177	-0.0738214041910412
BEST3	1.43907146560998	-0.0820406600517488	-0.706589798128011	-0.650441007430213
DDTL	1.39308865668855	-0.117060768497751	-0.97821769581197	-0.297810192378834
HOXD10	1.49489865260144	-0.38379257223035	-0.536805786621397	-0.574300293749696
LINC00668	1.46600609421341	-0.267185848848016	-0.424978383088732	-0.773841862276658
CHKA	1.49798156577317	-0.560726221505975	-0.433889055719707	-0.503366288547484
CHROMR	1.49310371967337	-0.508076301854731	-0.375551649112244	-0.609475768706393
TEX44	1.39383453537119	0.0577787694520102	-0.713634790653093	-0.737978514170103
TEX47	1.3188778629357	0.15542993339023	-1.01065982068638	-0.463647975639541
NPIPA1	1.45587595956763	-0.168344118149476	-0.751507108062582	-0.536024733355575
AGAP11	1.4416236817091	-0.818147342733489	-0.141452067174055	-0.482024271801556
AMZ2P1	1.23106143079835	-0.826711058177903	-0.801878016038393	0.397527643417952
CCDC40	1.46547437083063	-0.765823699533998	-0.247006566088155	-0.452644105208475
MAGED4	1.43740790985869	-0.265924852258091	-0.883194211175643	-0.288288846424952
PICK1	1.48833277630259	-0.642835735091373	-0.338501439574619	-0.506995601636602
MTNR1A	1.47865464403846	-0.255160349824083	-0.613246405854575	-0.610247888359795
DEFB109B	1.41493232748533	-0.71537211381498	-0.697283345048568	-0.00227686862177944
MEGF6	1.30140981569454	-0.946937401707496	0.239187076891079	-0.593659490878118
ATG16L2	1.4768559610844	-0.378299999997396	-0.359050510929414	-0.739505450157587
MYOT	1.48581847815515	-0.412062473511764	-0.385101869246975	-0.688654135396408
SIRT7	1.4774011401323	-0.265913050884033	-0.525980565167305	-0.685507524080964
MXRA7	1.46497903934378	-0.744568257090162	-0.218857102804216	-0.501553679449403
REXO5	1.46468768711874	-0.184414901890783	-0.6639263155406	-0.616346469687355
SLX1B	1.09483258013741	-0.17535079100854	-1.28067644054004	0.361194651411166
PKD2L1	1.47491399701329	-0.298007402884978	-0.735534437236337	-0.44137215689197
UCP3	1.3914423658617	-0.794154089997909	0.0583087872435667	-0.655597063107353
WNK4	1.25590832082912	0.181541455118658	-1.14098432277637	-0.296465453171411
LEKR1	1.35913556037436	0.141153480519716	-0.810941808008306	-0.689347232885772
PFN1P2	1.27004929919308	-0.504361145997907	-1.03070804305009	0.265019889854919
DGAT1	1.49075707913718	-0.469325734009888	-0.644348920661183	-0.377082424466104
MTERF2	1.27946897479587	-0.802279232566256	-0.788800355676317	0.311610613446707
ZNF30	1.47952479788896	-0.46425189803945	-0.307527708219154	-0.707745191630353
D2HGDH	1.43230121043702	-0.876033553512069	-0.392941499441529	-0.163326157483425
TAF15	1.38075193264496	-0.686926813043403	0.0895270154694953	-0.783352135071049
LINC00554	1.3955662453484	0.0529924283635159	-0.738866005209084	-0.709692668502834
CMKLR1	1.27077439633173	-1.15736196405851	-0.196732156378574	0.0833197241053669
ABTB1	1.40589888985425	-0.703432689865377	0.0242009030420081	-0.72666710303088
SRRM3	1.46929279735502	-0.205075653433831	-0.631827042889565	-0.632390101031621
SCML2	1.47004574407037	-0.233172963615334	-0.717604787068769	-0.519267993386277
PTF1A	1.44680924477554	-0.753912483464782	-0.124743604443244	-0.568153156867509
LHCGR	1.40747001941767	0.0197761465152952	-0.72140894785868	-0.705837218074289
ZMIZ2	1.41628272769007	-0.71984828600333	-0.00656592595260353	-0.689868515734142
INSRR	1.49923916665905	-0.457432639316677	-0.50754509320028	-0.534261434142097
N4BP3	1.23839066648619	-0.971191848663074	-0.627298378997203	0.360099561174086
REG3G	1.48077963394576	-0.541410977391041	-0.278688133559717	-0.660680522995
PNMA6F	1.47025605283017	-0.351887844444268	-0.770310084693291	-0.348058123692614
NRSN1	1.36840753569973	-0.882875086195289	-0.581972296819749	0.0964398473153019
SYBU	1.47630725344724	-0.261370226085912	-0.691630583843169	-0.523306443518158
SIGLEC5	1.4982252340876	-0.457654734687406	-0.567612882486661	-0.472957616913536
MALL	1.26680101565338	-0.504006235456957	-1.03341923137832	0.270624451181894
OR5T2	1.38727676447924	0.0752913952803471	-0.72029377593788	-0.742274383821711
AGAP6	1.48282955917008	-0.66231489285096	-0.524128581367576	-0.296386084951542
HLCS	1.47449851977105	-0.256718175081725	-0.512829228616589	-0.704951116072735
DUXB	1.49200061403372	-0.560732406699211	-0.579395034580111	-0.35187317275439
SMCO3	1.46971651656648	-0.372648160665159	-0.325725717020045	-0.771342638881279
KRT38	1.49266626664625	-0.540577929450099	-0.360964157963535	-0.591124179232636
TRAF1	1.44270571632423	-0.848311142607609	-0.191565930762538	-0.402828642954088
DPEP3	1.49902129385235	-0.531129524619639	-0.518798073789614	-0.449093695443094
MID2	1.47456112084902	-0.545430963961626	-0.684261619396869	-0.244868537490523
CATSPERG	1.45413626311895	-0.701357790768886	-0.141605012478682	-0.611173459871381
MED16	1.35436215056618	-1.05452534364459	-0.0838562761390478	-0.215980530782536
ZNF775	1.48971350760451	-0.336191265570926	-0.541959420042747	-0.611562821990841
BMP8B	1.47761050139739	-0.404385346393336	-0.73312413074478	-0.340101024259273
TNFSF8	1.49502973413536	-0.412348277040534	-0.475176449270868	-0.607505007823959
CELP	1.48274421616286	-0.312054822238508	-0.68238733921239	-0.488302054711959
TMEM145	1.48113292406484	-0.403912777954784	-0.715948883617342	-0.36127126249271
ANKRD2	1.3711708663921	0.0663211484224194	-0.921601022259894	-0.515890992554622
SCUBE3	1.47138323320836	-0.271566647737204	-0.455854453001528	-0.74396213246963
CCDC134	1.4137107470472	-0.390844393122561	-0.914877593860342	-0.107988760064294
MYOG	1.36860469251513	0.115935939011256	-0.818262454648587	-0.6662781768778
ULK4P2	1.31911080791486	0.224708472431537	-0.866153456084549	-0.677665824261843
ACTR3C	1.45543396472526	-0.348722368523374	-0.825108815960619	-0.281602780241272
BEGAIN	1.43394912053961	-0.066280971526735	-0.638344132733623	-0.729324016279254
SPDYE6	1.33981104259928	0.0239351867190317	-1.05229961747436	-0.311446611843951
SLA	1.37720392632971	-0.789319244687581	0.0981547618289707	-0.686039443471106
DDR1	1.40832798787079	0.0172642242882423	-0.703917833294383	-0.721674378864646
NODAL	1.41643961400962	-0.743716114938625	-0.663704618056946	-0.0090188810140575
NIPSNAP3B	1.45474474651802	-0.140201823646022	-0.662252580191609	-0.652290342680391
SNX19	1.38850001873909	-0.816116344228196	0.0618097972391802	-0.634193471750069
C5orf63	1.46772830188918	-0.670480622431808	-0.200599301379424	-0.596648378077949
CCDC136	1.46827223285229	-0.211096456368813	-0.560142764766494	-0.697033011716979
CA4	1.4132175223697	0.00290098071070783	-0.715542946978513	-0.700575556101891
ERP27	1.48458365470906	-0.324376704778779	-0.485893490796002	-0.674313459134278
CFAP97D2	1.45708262029059	-0.153856854509518	-0.69655511063735	-0.606670655143733
PLA2G2D	1.49430373106907	-0.483440258533551	-0.399555875731074	-0.611307596804451
DEFB122	1.44335340152692	-0.198266716817574	-0.848707929638778	-0.396378755070577
LINC00479	1.47543796295551	-0.571305809440242	-0.661786145014622	-0.24234600850065
PRH2	1.45348153932709	-0.286252492353308	-0.832852463423023	-0.334376583550758
SPACA6	1.40381597362274	-0.913204987416689	-0.438964721215055	-0.0516462649909947
RASAL3	1.41405587490651	-0.92062994092954	-0.121909284458792	-0.371516649518175
DPP7	1.48228127533406	-0.708201896626774	-0.357946286851106	-0.416133091856178
SHLD2P1	1.30755157301117	0.21338481024354	-0.970411119252202	-0.550525264002507
BRD9	1.41250204689018	-0.743127051833109	0.00337219421322441	-0.672747189270291
PSG5	1.32597911409009	0.21247617775424	-0.850501628173206	-0.687953663671129
RAB41	1.24030591453113	-0.547274998848814	-1.02547988583735	0.332448970155029
ALDH16A1	1.48094008962035	-0.67990211349266	-0.509419510156535	-0.291618465971152
LINC01431	1.47095727885949	-0.528715633709836	-0.233597346352041	-0.708644298797615
PPP1R10	1.49654997278608	-0.46845537454197	-0.43531201621994	-0.592782582024172
LINC00676	1.48640652946645	-0.319267439760038	-0.645039471273496	-0.522099618432913
CDK10	1.48201037547174	-0.469121525139691	-0.318563704918791	-0.694325145413255
B3GALT2	1.40915837737895	-0.32499447001077	-0.942672500817456	-0.141491406550727
GPRC5D	1.35731061831281	-0.00595658262357359	-1.02538656850914	-0.325967467180097
P2RY12	1.4699691324684	-0.325516191193341	-0.374307684939281	-0.77014525633577
LMF2	1.36230851835768	-0.815083299847728	-0.679831143564292	0.132605925054347
LINC00563	1.48262894441357	-0.696658299147869	-0.45464446553081	-0.331326179734888
SLX4IP	1.48503418395775	-0.42781446930139	-0.36614218392163	-0.691077530734729
POM121C	1.36595792027958	-1.03316450833707	-0.0910497378107803	-0.241743674131732
ERICH1	1.45760747740402	-0.617688226225909	-0.154338163026283	-0.685581088151831
ZNF696	1.38503655307172	-0.703924850419689	-0.761392503646158	0.0802808009941255
TMA7	1.22867269973004	-0.607712847615726	-0.991748200238468	0.370788348124153
TMEM190	1.45840798270566	-0.680928612000114	-0.620197343903597	-0.157282026801949
TMEM72	1.47389214994735	-0.573101502539832	-0.666595118895317	-0.234195528512199
RBMXL2	1.48759648817326	-0.335025251082001	-0.649102310406	-0.503468926685262
DHRS4	1.31745208400089	0.21981374118488	-0.89979848907154	-0.637467336114235
TOP3B	1.48479202515295	-0.386682262145529	-0.402516585522596	-0.695593177484829
ARMC2	1.48913976911191	-0.353271943422824	-0.488675401245652	-0.647192424443438
CRKL	1.28816999079503	-0.963212805347009	0.261809387451918	-0.586766572899935
ERMARD	1.47646822414335	-0.606263682184125	-0.242933128898603	-0.62727141306062
WDR90	1.45839230200495	-0.703683783601404	-0.161566687416847	-0.5931418309867
CUL9	1.49856356242499	-0.45024318065867	-0.491752504841457	-0.55656787692486
TMEM202	1.49266018029379	-0.366406702880318	-0.521363916982757	-0.60488956043072
ABHD17A	1.33425027164486	-0.78422383029941	-0.751198401834722	0.20117196048927
GAL3ST3	1.4555183464185	-0.304518311892015	-0.826830876114276	-0.324169158412215
IZUMO4	1.48210624398301	-0.375091878984443	-0.711505223167343	-0.395509141831228
AQP1	1.34945587700097	0.162603978255575	-0.824463396573625	-0.68759645868292
FAM53B	1.42145597441419	-0.716193889463191	-0.0226068605864375	-0.68265522436456
RASL10A	1.34616634995429	-0.818355655009155	-0.699128345093354	0.17131765014822
RGS11	1.30844939259771	-1.08705544801218	0.091494769141146	-0.312888713726677
TRIM45	1.2882194429476	-1.02006215611455	-0.497403359912579	0.229246073079534
ZNF37BP	1.29250845457223	-0.977027409447234	0.245418993715834	-0.560900038840831
SOD3	1.42298646058536	-0.595771968476599	-0.78644996530132	-0.0407645268074366
SF3B2	1.41259089535677	-0.47128293229539	-0.882630327587626	-0.0586776354737493
SMCO1	1.49448800521645	-0.377310572661716	-0.565646552951882	-0.551530879602857
NECAB1	1.43850249788861	-0.0826064167487502	-0.629679769133438	-0.726216312006423
SLC30A2	1.45912665821693	-0.161024891285299	-0.613792685754331	-0.684309081177303
ZNF398	1.45868232061798	-0.705503325168475	-0.163432693822544	-0.589746301626961
IGFBPL1	1.49786103043039	-0.506213990488718	-0.560930368454569	-0.430716671487103
PTCD3	1.31312276378277	-0.875339547772011	0.235895271330118	-0.673678487340874
DMPK	1.36485747822072	-0.788938395860106	0.129711906831835	-0.705630989192449
PIANP	1.49624500309781	-0.523140393895653	-0.402562041015622	-0.570542568186532
TRIM7	1.48184365339779	-0.324874359432515	-0.699536420779533	-0.457432873185741
TMEM125	1.46420508890958	-0.241930698223118	-0.770190098184651	-0.452084292501819
P2RX5	1.49626802338419	-0.5708185319024	-0.40305974262858	-0.522389748853216
CELSR3	1.44256979124623	-0.728714249453747	-0.0988840994441557	-0.61497144234833
AMHR2	1.46517768671667	-0.733995773035754	-0.51919931609572	-0.211982597585196
LAIR2	1.46160280731361	-0.691905566002409	-0.174174702304473	-0.595522539006729
CES4A	1.48342785255807	-0.662614674678194	-0.301971210337173	-0.518841967542699
NADK	1.38355502655908	-0.685599658845398	-0.780346289931749	0.0823909222180695
COL11A2	1.47183698052606	-0.547393673972148	-0.23118231145933	-0.693260995094581
CLK3	1.39015927881615	-0.956582064758714	-0.0458890274089512	-0.387688186648483
FNBP4	1.19497162540349	-0.998877379874752	0.428764189704501	-0.624858435233242
CAPN10	1.4447043356625	-0.740234715274827	-0.110632631193544	-0.593836989194132
KCNJ11	1.38757569486947	0.0555948171703625	-0.844411034870815	-0.598759477169013
WNT4	1.46337363708915	-0.690487287875037	-0.182619415988612	-0.5902669332255
FUNDC2	1.38945214778237	-0.995984305885146	-0.192892036657225	-0.200575805239995
ZNF396	1.39451294303888	-0.279853550397049	-0.979101471825686	-0.13555792081614
SRSF10	1.47304129351771	-0.279693625065806	-0.45546212297402	-0.737885545477893
CENPN	1.40346608970889	-0.198545118203329	-0.966428545675563	-0.238492425829999
DGKQ	1.49578644873886	-0.397322926313914	-0.576123553133349	-0.522339969291595
TUT7	1.40956568100187	-0.706028017576785	0.0137215289055638	-0.717259192330653
MAGEE2	1.48435704558501	-0.691426122235638	-0.442532554650523	-0.350398368698848
CYP4F29P	1.29071122224293	0.275990927978327	-0.907076041661186	-0.65962610856007
PANK4	1.28702684728685	-1.1129792914966	0.124745808240756	-0.298793364030999
CCDC160	1.44131590861341	-0.0909241504532275	-0.710989036169003	-0.639402721991181
SLC25A27	1.27764784254077	-1.15494251514125	0.0530926911295159	-0.175798018529029
HSF4	1.47776688594167	-0.6759350859343	-0.263348329941316	-0.538483470066053
ZSCAN1	1.41541522734216	-0.608808460453337	-0.0155890849635771	-0.791017681925245
CYBC1	1.22379642091202	-1.04548335260778	-0.532659129645587	0.354346061341345
PADI6	1.25293078134038	0.218218480789175	-1.12313435296559	-0.348014909163979
LARGE2	1.44162194700015	-0.77853657304599	-0.550364372124289	-0.112721001829872
PGAM1	1.18356576304666	-0.746407084662181	-0.906509093406451	0.46935041502197
AIFM3	1.43765960256288	-0.651638631889236	-0.0771090153980847	-0.708911955275555
ZNF69	1.47006547401295	-0.617778012745638	-0.643008747137443	-0.209278714129873
SLC7A6	1.23789801690421	-1.20052692732588	-0.131922679471193	0.0945515898928608
CD300LB	1.48898719493802	-0.529132185413669	-0.334539327774701	-0.625315681749647
GNB3	1.47297256423969	-0.682955352580273	-0.556036885985763	-0.233980325673658
LRRC9	1.44443973235752	-0.101687674574942	-0.70105710103146	-0.641694956751126
EIF3C	1.32384041774717	-0.747413348006759	-0.799430588671993	0.223003518931576
NHP2	1.47325688363597	-0.741823271470616	-0.289183074234402	-0.44225053793095
GUCY2D	1.47264825581916	-0.469289824918025	-0.733746128679269	-0.269612302221867
CGB5	1.2380775072306	-0.676093320843069	-0.933735838750251	0.371751652362716
CTAGE6	1.18504585452512	0.0646622380446576	-1.2614857920087	0.0117776994389231
LINC01449	1.48956105307037	-0.380413811246171	-0.451158439807112	-0.657988802017086
NDUFV1	1.47430659320761	-0.741321273879273	-0.430637413709807	-0.30234790561853
CDC37	1.45629817917125	-0.163405016172411	-0.555046229838067	-0.737846933160769
ABRA	1.49239424906753	-0.447649242666554	-0.637749053439962	-0.406995952961015
ROCK1P1	1.43553804858709	-0.855837598626401	-0.429037526832678	-0.150662923128007
PIP4K2B	1.4850473900836	-0.65914303250781	-0.315213476190264	-0.510690881385532
ANGPTL1	1.37328983784267	-0.816847111869166	0.103892208785202	-0.660334934758708
PTENP1	1.448574420481	-0.569723366480503	-0.748341248885181	-0.130509805115311
MYH13	1.33101198689537	-0.4634939040437	-0.998244063201365	0.130725980349701
TCAF1	1.46993909277247	-0.471805952440109	-0.742524291204625	-0.255608849127735
LINC00471	1.3965009545568	-0.967749852336752	-0.317650798378432	-0.111100303841612
THAP12	1.49938949736404	-0.535028236190132	-0.465157107930997	-0.499204153242908
HOXC5	1.38376254604015	-0.758766137975153	0.0838380856204084	-0.708834493685409
LINC01176	1.49685395306207	-0.505818533876406	-0.41645996819668	-0.574575450988986
BLOC1S3	1.46492803664635	-0.452747609776953	-0.767577154810336	-0.244603272059059
TEPSIN	1.39615020176665	-0.945132438878778	-0.392513036879968	-0.0585047260079051
TRIM50	1.47986182279016	-0.641266587801195	-0.572863832439205	-0.265731402549757
SNRPD3	1.48116274582478	-0.444474469806937	-0.329614072499746	-0.707074203518102
MED12L	1.48235555828451	-0.400204325802412	-0.37235565380211	-0.70979557867999
STAT2	1.24895218052604	-0.751724255706227	-0.861562283857912	0.364334359038094
LINC02688	1.47540998069136	-0.543624577693218	-0.249645517952131	-0.682139885046016
GHRLOS	1.39654325206626	-0.438624124308596	-0.925317769259165	-0.0326013584985037
NDST2	1.11657236893569	-1.31172396136264	0.0151005814424672	0.180051010984477
USP17L5	1.48087484777207	-0.571320036409017	-0.637750250383718	-0.271804560979328
ATAD3A	1.41087177023337	-0.797632059330394	-0.610916153796318	-0.0023235571066549
PPP1R9B	1.4398381935427	-0.756004265010107	-0.0954325765294121	-0.588401352003183
GZF1	1.43544624748869	-0.858463934181939	-0.154179114480893	-0.422803198825861
KLHL22	1.25194205102635	-1.08767149706021	-0.425733449202135	0.261462895235987
ZNF324B	1.48827767474757	-0.368723728431273	-0.45401342654706	-0.665540519769237
SPAG8	1.48390936610337	-0.679937078174932	-0.322888599643351	-0.481083688285087
LINC01730	1.45041606588913	-0.639272660015508	-0.687215884060138	-0.123927521813485
LIG1	1.42322398800136	-0.593965812669347	-0.0419338149028206	-0.787324360429192
CDK5RAP3	1.49410212462189	-0.504918758442777	-0.602929171084797	-0.386254195094316
PLCXD3	1.32337285612659	-1.10344772008645	-0.051209355460093	-0.168715780580054
GGTLC2	1.4691453089592	-0.30154638783411	-0.769592647791153	-0.39800627333394
SNHG9	1.2588291718123	-0.723443161219035	-0.879518151278014	0.344132140684742
ACTR1B	1.43811981705698	-0.202194710375785	-0.870126444710456	-0.365798661970745
LINC00880	1.362573883378	-0.532922249152161	-0.92238141584472	0.0927297816188748
DHX34	1.37594000043158	-0.961210353494843	-0.427436892939416	0.0127072460026827
SPATC1	1.48520686373887	-0.515675541297214	-0.655417082857239	-0.314114239584411
EIF4B	1.45779839312999	-0.538425918895808	-0.74455331283757	-0.174819161396616
SLC6A16	1.4876932028368	-0.675517435280076	-0.42384161807037	-0.388334149486358
XCL2	1.4755011917311	-0.7046582208398	-0.506362756558387	-0.264480214332915
VPS28	1.43532022056686	-0.48656379840147	-0.830076229222389	-0.118680192943
CERS5	1.303185819129	-0.842259549239206	0.262527260194392	-0.723453530084183
WDR5B	1.3398607870081	-0.767002190913727	-0.762032717406196	0.18917412131182
TRMT1	1.47215142547751	-0.694630038268201	-0.233858245889786	-0.543663141319522
UBA7	1.48179234735248	-0.355442435088931	-0.415492776709833	-0.710857135553717
FAM238C	1.12807336580486	-0.971960756603026	-0.698764446810063	0.542651837608226
ZBTB48	1.35505305150261	-0.915038869511065	-0.55892364025277	0.118909458261231
CRLF3	1.49957526210499	-0.511147968904779	-0.521668429386788	-0.466758863813417
ZNF335	1.24703931556555	-1.03588683176155	-0.52363050363636	0.312478019832357
CLBA1	1.45651214647298	-0.809160512354021	-0.408232198620539	-0.239119435498422
TAS2R40	1.49599976526723	-0.406814531984978	-0.585362720186427	-0.503822513095825
C12orf71	1.43397211680478	-0.30522993173818	-0.891119617260694	-0.237622567805907
ZSWIM3	1.49378793645493	-0.588306903619757	-0.373542544085743	-0.531938488749425
SPATA31A1	1.30976058062187	0.038158671140106	-1.1067574901494	-0.241161761612587
SLC13A4	1.34438905453887	-0.440128810347787	-0.995297410196395	0.0910371660053167
FAM111A	1.42535679130873	-0.0690365257841272	-0.82612912316461	-0.53019114236
SLC45A2	1.44212385113738	-0.865001109447768	-0.34108064895846	-0.236042092731149
C6orf163	1.47944932132186	-0.259855952431598	-0.609250376106178	-0.610342992784085
DHX16	1.45307307260544	-0.729464879337829	-0.144254990913249	-0.579353202354361
TAS2R42	1.26765525173046	-0.23245211224418	-1.15131815003447	0.116115010548188
NUP214	0.946240482046566	-1.1547403235462	0.716404984177379	-0.507905142677744
PHLPP1	1.49935752945708	-0.500657928507747	-0.535184078858161	-0.46351552209117
NFE2L1	1.48371968118085	-0.471576047425591	-0.684921714131453	-0.327221919623804
DDX39A	1.47235659275597	-0.612149673070903	-0.639221690982475	-0.22098522870259
LPXN	1.37717799694311	-0.752674659101124	0.101184791006571	-0.725688128848557
CALCA	1.38405254151925	-0.012127980124603	-0.953509447878401	-0.418415113516251
FLOT1	1.40856028093788	-0.214060635449659	-0.955524352804054	-0.238975292684167
CAPN15	1.43173457781391	-0.120465261509648	-0.850455870448053	-0.460813445856214
HMGN4	1.2746004686977	-0.78887069071277	-0.806385061621321	0.320655283636388
DNAH2	1.4793165903823	-0.282905729047664	-0.687332585148912	-0.509078276185719
NHLRC4	1.26805015063628	-1.16669909948001	-0.164090711859787	0.0627396607035173
ZNF211	1.49109812587035	-0.65075769429841	-0.425403850760169	-0.414936580811774
SNPH	1.4567339400576	-0.483372650288082	-0.194652385441559	-0.778708904327958
ZNF280B	1.43053023831671	-0.746905478963053	-0.626456048986232	-0.0571687103674236
RASAL1	1.43306610169935	-0.159264471057692	-0.871070710168838	-0.40273092047282
CALHM2	1.38434504998663	-0.977601576043149	-0.0530989611644185	-0.353644512779057
LINC01270	1.46146151232452	-0.492388657449672	-0.208735268102107	-0.760337586772738
POU5F1	1.43698163467778	-0.730299507513486	-0.629064291201436	-0.0776178359628633
TRMO	1.43685308830865	-0.534332074234567	-0.799592494255722	-0.102928519818361
PDAP1	1.38598132691485	-0.565787565009806	-0.869760502087391	0.0495667401823398
MMP28	1.42660664849532	-0.0597059901609359	-0.799682769411617	-0.567217888922772
SRSF6	1.38449843762911	-0.518519986760479	-0.90167982745662	0.0357013765879985
FBXW4	1.48699132788627	-0.519244105346096	-0.324225550700489	-0.643521671839679
CLK2	1.39046916508676	-0.845958732672339	-0.590613126470374	0.0461026940559488
LINC00942	1.28635657454916	-0.379042229676519	-1.08214905425746	0.174834709384818
ZMYND10	1.46821821942683	-0.71962815911805	-0.222181530505413	-0.526408529803369
LZTR1	1.3870872868878	-0.950815530343974	-0.41405954074283	-0.0222122158009982
SLC35C2	1.37464308869624	-0.868627217866031	-0.590511346002278	0.0844954751720614
FAM86JP	1.49786976041578	-0.50227439932372	-0.432599723898835	-0.562995637193229
SYTL1	1.49526156489897	-0.390877477976443	-0.524124766938657	-0.580259319983871
FAM223B	1.25366216449611	-0.376225722552901	-1.11022325750354	0.232786815560329
NFKBIA	1.45283454884338	-0.308244466118476	-0.83612632652238	-0.308463756202527
NPR2	1.38656834018731	-0.855630570964494	-0.585138328433886	0.0542005592110762
ZNF214	1.49992179840584	-0.491832537345672	-0.49371567262813	-0.514373588432039
ANKRD49	1.49884318821276	-0.527790244091249	-0.526967063554991	-0.444085880566517
KLHL5	0.918649741218069	-1.41716947338789	0.140972343774754	0.357547388395065
TUBG2	1.11401956951432	-1.085778013498	-0.55247368800325	0.524232131986923
CYB561D2	1.19687486609315	-1.18426787859325	-0.293462577342871	0.280855589842968
LINC01587	1.27850478942303	-0.950091306948363	-0.616326362658458	0.287912880183791
GPR17	1.24272502485491	-0.954921168928297	-0.645072828948623	0.357268973022012
DHRS4L2	1.18535824435977	-0.891786628383375	-0.761826577007391	0.468254961030998
TNFSF12	1.35028224935572	-1.06472920292949	-0.176830159893614	-0.108722886532612
H2AC19	1.24049690045482	-0.983773878891594	-0.608154716377679	0.351431694814454
SMO	1.15381311344291	-1.25872529312335	-0.146066771533571	0.250978951214012
ZNF446	1.273268646252	-1.15956952079991	0.0608826234830954	-0.17458174893519
FKBP9	1.08128659359262	-1.23021141283512	-0.316887741364965	0.465812560607464
MFSD12	1.08590702695076	-1.23304645132327	-0.30694137345758	0.454080797830096
SULT1C4	1.13860914202243	-1.07626858098481	-0.552357382485391	0.490016821447775
PTEN	0.953395497999129	-1.39982864158889	0.349441614347194	0.0969915292425753
SLC25A28	1.33278751912445	-0.783620642737122	-0.753553159617597	0.204386283230264
MINCR	1.12549415124429	-1.12056244057436	-0.491132700641589	0.486200989971659
SLC31A2	1.1308309870894	-1.26690450273687	-0.163173383339145	0.299246898986622
RWDD2A	0.848769765781001	-1.447693389511	0.252456593371249	0.346467030358746
PDGFB	1.15154485903538	-0.810790274117036	-0.86265856674549	0.521903981827148
TMEM94	0.966052111497375	-1.38027187183528	0.401794076708634	0.0124256836292686
MKNK1	1.21620529730819	-1.19688025173337	0.200260807403545	-0.219585852978369
WDR5	0.777438634791576	-1.45111612638931	0.514223180746809	0.159454310850921
TTC17	1.16709127199921	-1.27614859999719	0.0957352360078823	0.0133220919900982
TJAP1	1.38481324487467	-0.918199806431051	0.0219748330117625	-0.488588271455385
ACCS	1.28401714272455	-1.14263394909694	-0.204282449495504	0.0628992558678853
ZSCAN26	1.02878661098692	-1.34244848749906	-0.0555817274173529	0.369243603929485
DOK3	1.39017523513176	-0.980767207865985	-0.308869826657837	-0.100538200607937
ZNHIT3	1.32012096093858	-0.990676130663543	-0.497569605696974	0.168124775421941
BORCS8	1.03108684677095	-1.30370752334143	-0.179953468806257	0.452574145376738
SPOUT1	1.24433215834858	-1.01306369737009	-0.562062765782809	0.33079430480432
FXR2	0.954910985412078	-1.37219619694107	0.451705491824265	-0.0344202802952757
EIF3F	1.24272792241146	-0.897115213300138	-0.716445726094696	0.370833016983375
OBSL1	1.19936581402851	-1.01634166734632	-0.597388708609549	0.414364561927359
DPP3	1.35320493883546	-0.937611776826082	-0.526670938168983	0.11107777615961
FBXO4	1.40493812559622	-0.799463165316747	0.0164078995739464	-0.621882859853423
ANKRD54	1.35452156307583	-0.741702233909639	0.155853986527508	-0.768673315693699
IL27RA	1.2739088371236	-1.17127434333911	-0.0530154336814019	-0.0496190601030875
CFAP410	1.12559270632004	-1.30177908422762	-0.0188915189873902	0.19507789689498
RAMAC	1.0638649079284	-0.55151950688251	-1.1025676397269	0.590222238681014
FASN	1.20442342635036	-0.685661772374274	-0.946649085074008	0.427887431097921
GEMIN8	1.3636129341459	-0.859903719320848	-0.622167902325328	0.118458687500279
ZNF337	1.14812767992817	-1.20557737301169	-0.307976649332023	0.365426342415542
RASL10B	0.994452265477479	-1.39001463124449	0.216344911056574	0.179217454710434
MDC1	1.19863908723182	-1.244132402071	-0.0620002712255968	0.107493586064783
IP6K2	1.34374158186483	-1.0666624201765	-0.0431367202222881	-0.233942441466045
VPS16	1.10835379443203	-1.29196514190441	0.29859224850802	-0.114980901035647
ASB6	1.16319201776922	-1.07053950388583	-0.544642048510345	0.451989534626956
TRIM25	1.25208197582098	-1.0251462814719	0.308204965989716	-0.535140660338791
TMEM9B	1.3143927546349	-1.03427702070389	-0.425899010618169	0.145783276687165
DIPK1B	1.20613353639155	-0.756725182005892	-0.884865126058314	0.435456771672658
ADCY4	0.973303836209287	-1.39194240053176	0.326679565590479	0.0919589987319906
PCDH12	1.38497961896727	-0.961359358784997	-0.396055314428921	-0.0275649457533522
TNS1	0.729179520901369	-1.20244828414925	0.911328271144026	-0.438059507896149
CCDC17	1.22721260748469	-0.897013694483253	-0.728482091512868	0.39828317851143
ZNF688	1.35117307651432	-0.947384810496559	-0.51436081623799	0.110572550220227
E4F1	1.24233769566429	-0.958639214274701	-0.640530247258581	0.35683176586899
FAHD2A	1.13850894918571	-1.06889273013123	-0.563411219203558	0.49379500014908
BMS1P4	1.12790068761602	-1.02079647083376	-0.636681145304223	0.529576928521967
FAM110D	0.997508598834461	-1.38840265995811	0.174051171596828	0.216842889526819
NEURL4	0.925153006455633	-1.41967741112411	0.303523954811772	0.191000449856707
APBB3	1.3631648170768	-0.821674196981087	-0.670762278233978	0.129271658138263
ZNF444	1.20575134326571	-1.02917818498525	-0.573758989093078	0.397185830812617
TPCN1	1.2032998427287	-1.22272683069546	-0.158838993473489	0.178265981440241
CEBPE	1.1062142546289	-1.00690481566023	-0.665082023364308	0.565772584395635
RAB3IL1	0.505558306450845	-1.43030150034234	0.830524710183074	0.0942184837084227
DPH7	1.3987297485785	-0.966741139911591	-0.304480404470636	-0.127508204196271
PATZ1	1.21159487626478	-1.23651223223466	-0.0247227557469267	0.0496401117167987
ARHGEF15	1.15369566010759	-1.17619692201741	-0.366435727742304	0.388936989652125
PPP1R2B	1.28992669714812	-0.901858841175371	-0.667025162661354	0.278957306688612
STT3A	1.08568968500847	-1.25898067647284	-0.24594334974586	0.419234341210224
TMEM185A	1.33933267869138	-0.887085114085937	-0.624246907925137	0.171999343319689
NAP1L5	0.97414052903575	-1.07883172335182	0.716308028059073	-0.611616833743003
PMF1	1.24082446539352	-1.19804104984026	-0.13124861164557	0.0884651960923063
RNF227	1.16076896726012	-1.23012129310184	-0.227060476044263	0.296412801885987
MILR1	1.09159486736742	-1.21129780705908	-0.348813350799123	0.468516290490785
PABPC1L	1.41245076223778	-0.942225426101122	-0.292724113502562	-0.177501222634098
NFS1	1.30627438453888	-1.12879953590666	-0.0456666738818297	-0.131808174750394
NEIL1	1.24211284434025	-1.1170769088964	-0.37991194132513	0.25487600588128
C1orf56	1.27384554426187	-0.746525417865472	-0.847177017533548	0.319856891137149
BDH2	1.43445504920023	-0.865514455106396	-0.15921707349176	-0.409723520602073
NUDC	1.10305146375796	-1.10571331405722	-0.528136728581218	0.530798578880484
NPR1	1.4151440735181	-0.803958674984853	-0.0190234193245135	-0.592161979208733
GPR82	1.29509591963291	-0.914600888337882	-0.645134061712381	0.264639030417357
VPS52	1.33861383769185	-1.00595966013319	-0.431684164058099	0.09902998649944
MTA1	1.205613967585	-0.936642025820261	0.428107898575388	-0.697079840340133
NCKIPSD	1.2154053058196	-1.07497497475673	0.352489463785014	-0.492919794847887
ZNF140	1.39266064010868	-0.949870388727004	-0.0478857848005493	-0.394904466581126
GMCL2	1.38536895131812	-0.860591467687427	-0.580539249283467	0.0557617656527734
ZFYVE27	1.11359788546034	-1.05064701549021	-0.603340450668294	0.540389580698173
CUEDC1	1.02252200939698	-1.36734353752949	0.0597842850675892	0.285037243064913
MPV17L	1.13888034785075	-0.908831254316012	-0.767142638733716	0.537093545198971
PPP1R12C	1.36057538813946	-1.01912747719163	-0.00960216849763684	-0.331845742450192
ANXA8L1	1.19995476919955	-1.24856744120439	0.0260812585168495	0.0225314134879906
PLEKHA4	1.31968324896717	-1.06968201939005	0.0786733801077437	-0.328674609684863
ID4	1.22297562542567	-1.21755468883337	0.101875635077546	-0.107296571669845
RFX1	1.16171257972866	-1.22422042329037	0.304891110450056	-0.242383266888341
SLC22A17	1.02059716503608	-1.3204127734096	-0.141594198400612	0.441409806774135
SEC14L1P1	1.13718446138943	-0.813396043925213	-0.866443322300232	0.542654904836019
TNNI2	1.282986369795	-1.05552869353143	-0.440788966247744	0.213331289984179
NBPF8	1.27277156386718	-1.16654934692035	0.0292708911509886	-0.135493108097817
ZNF805	1.42077607191226	-0.926046746311961	-0.274329680157405	-0.220399645442888
SCRT1	1.31534887529415	-1.07974647615403	-0.313058258667905	0.0774558595277861
ARHGEF25	0.871150998976214	-1.1649707031636	0.795282502838956	-0.501462798651572
ZSCAN23	1.27233517964875	-1.16008927007314	-0.17665615349488	0.0644102439192672
DPY19L2P4	1.32734752371197	-0.795374650590313	-0.747665867108459	0.215692993986797
SLC25A35	1.12388331244871	-1.26063912249881	-0.194609002475603	0.331364812525703
YTHDF2	1.15176488775574	-0.854823987523492	-0.818778828615184	0.521837928382938
CIC	0.846620937614565	-1.3897037153247	0.591296857833078	-0.0482140801229514
NOL6	1.26961427613569	-0.947191657410332	-0.629681896183166	0.307259277457811
ULK1	1.37758144544378	-1.0186894069387	-0.187797836681472	-0.1710942018236
SUV39H2	1.18202394294677	-1.09967138578717	-0.48284995322328	0.400497396063679
TSEN54	1.33134682395228	-1.09394499864539	-0.0825058787302795	-0.154895946576615
PCSK4	1.00349795405529	-1.33356475041102	-0.117919661215174	0.447986457570913
SELENON	1.38728517946143	-0.940528862902818	-0.436743672949418	-0.0100126436091892
ZDHHC8	1.26080758512685	-1.05690193532758	0.267190626469473	-0.471096276268745
PPP1R16A	1.20110967144594	-0.737052469072643	-0.90523535674384	0.44117815437054
ENTR1	1.27943597339888	-0.737800072850914	-0.850477297689707	0.308841397141743
FPGS	1.35834789941698	-1.02981712143371	-0.306394633889246	-0.0221361440940246
SLC27A1	1.42016253160799	-0.852095582447586	-0.0652625066412292	-0.502804442519167
GPSM1	1.19767605158695	-1.23059042981558	0.175638832770743	-0.142724454542115
OPRL1	1.14190207884045	-1.21685802901205	-0.288487500337374	0.363443450508974
TRPV1	1.36377696996366	-0.858029183548343	-0.624362711777013	0.118614925361695
APOBEC2	1.39896880498691	-0.624603085008294	-0.807263884752757	0.0328981647741407
SNHG17	1.07952035314833	-1.34115101719923	0.101451629788571	0.160179034262329
HYMAI	1.13559980126007	-1.28833699204207	-0.0631601858515922	0.215897376633597
C1orf162	1.27223222112418	-0.738365252246579	-0.855888049570528	0.322021080692935
CGB1	1.33441621988497	-0.857256419776673	-0.669047114508341	0.19188731440005
NOP2	1.39792534991905	-0.918848674061814	-0.447822518260855	-0.0312541575963801
PUS1	0.922188075846933	-1.41560714573289	0.137406350057625	0.356012719828331
C2orf68	1.27016469373974	-1.01321707738996	-0.53286332713431	0.275915710784537
CDR2L	1.33477276566598	-1.07499894680983	-0.250339617809011	-0.00943420104714464
GCAT	1.45705086094047	-0.821663891005696	-0.320236914597258	-0.315150055337518
PLXND1	0.724780441688148	-1.4401538157659	0.626732004886607	0.0886413691911336
FARSB	1.2095149420237	-0.911826866039194	0.426193472131595	-0.723881548116099
FAM229B	0.730992007269329	-1.4271013240553	0.653626585874749	0.0424827309112231
CHMP7	1.41474986649996	-0.651776936935508	-0.0055836887262216	-0.757389240838234
CD207	0.9227437057039	-1.34376460351468	0.567029344427192	-0.146008446616415
SETD1A	1.16649261101238	-1.15100904220932	-0.404196890784629	0.388713321981565
OSBPL5	0.773793477718535	-1.37047784198407	0.713684223823384	-0.116999859557854
KAAG1	1.19784170438944	-1.15309637742633	-0.364821873912214	0.3200765469491
UNC45A	1.05418280096362	-1.35584366300509	0.10139893398879	0.200261928052686
ANGEL2	1.33261353091611	-1.07646751769904	-0.000492697558369335	-0.255653315658695
ELOA2	1.37022023954053	-0.541146114751286	-0.907474900993748	0.0784007762045046
ABCF2	1.10717597281536	-1.19355863145417	-0.372650092766505	0.459032751405312
TMEM39B	1.46155592473639	-0.539404811082991	-0.189307833906588	-0.732843279746813
FAM229A	1.38333576457183	-0.793973189794879	-0.670390359723408	0.0810277849464565
ABHD14A	1.36166182908575	-1.04068279069591	-0.235797622402236	-0.0851814159875996
SHARPIN	1.38146374598787	-0.946094485604906	-0.443172929650623	0.00780366926766271
SNX5	1.11770110959014	-0.916653082367558	-0.767712593243006	0.56666456602043
GPRASP1	1.34843184495254	-0.981492761564218	0.0913771183328331	-0.45831620172116
AP1B1	1.36778522865385	-1.03234146142809	-0.227611009535541	-0.107832757690225
IKZF5	1.14662321095933	-1.29016535154931	-0.000431438970234156	0.143973579560203
ZC3H18	1.10022013081724	-1.31713202199921	-0.0163509374337961	0.233262828615763
HAGHL	1.15605263029347	-1.1132687134846	-0.481424487579889	0.43864057077102
SLITRK4	0.985769255795949	-1.16014950007738	0.664731409409372	-0.49035116512794
ZSWIM7	1.26709629285508	-0.639843202972672	-0.941457907991456	0.314204818109044
LDOC1	0.910606836834654	-1.30517617680131	0.638571342226801	-0.244002002260138
CAMTA2	1.20298010245413	-1.2264626194864	-0.143746042892898	0.167228559925166
ILKAP	0.707850446969025	-1.34271464841179	0.814694023921505	-0.179829822478738
THBS3	1.18745618794217	-1.25493126357513	-0.0463214482617498	0.113796523894704
ETAA1	1.18883622479576	-1.25861446401562	0.0427491529984693	0.0270290862213922
MED12	1.18450851595084	-1.23221916913425	-0.172915277976719	0.220625931160125
ALKBH6	1.47854779559124	-0.726412468316729	-0.335033734023313	-0.417101593251196
RPAP1	1.377006371612	-0.966645241794425	0.00128044911511984	-0.411641578932698
NANOS1	1.293015379276	-0.749297753443914	-0.828118499267391	0.284400873435301
TUBGCP5	1.27228159651339	-1.02072726897362	-0.518062513799041	0.266508186259279
NR2C2AP	1.35134107863634	-0.773632824584421	-0.740792246969188	0.163083992917264
SDHA	1.1907381705989	-1.02532482176423	-0.591219619663858	0.425806270829186
FBXO44	1.42270844301722	-0.922160947031072	-0.239183750940223	-0.261363745045928
PGS1	1.46923555071305	-0.661657901588267	-0.206983224916707	-0.600594424208069
DCAKD	0.603151122104438	-1.44847796072528	0.723355611718984	0.121971226901861
KRBA1	1.22042595108341	-1.05766982276449	-0.516493143927332	0.353737015608416
FASTKD2	1.45921183687695	-0.792572880723531	-0.232509520906988	-0.434129435246437
MOB3C	1.17556028091497	-1.22189768453468	0.272116986576778	-0.225779582957071
SIT1	1.46905532737195	-0.775230299782109	-0.336966585864101	-0.356858441725742
ZSWIM8	1.4681538907773	-0.665124096486794	-0.201883156170795	-0.601146638119708
PRPF31	1.29313593435376	-1.05512680003706	-0.424113332287686	0.186104197970991
AFAP1L1	1.35296265605749	-1.04628689553847	-0.0355440508511106	-0.271131709667911
IRF9	1.21373050024122	-0.675782701354931	-0.949224623871399	0.411276824985111
IMPDH1	1.23084768848732	-1.04319149939732	-0.529234824326886	0.341578635236887
SPSB3	1.39619505519168	-0.895957159024107	-0.497890173885603	-0.00234772228197236
SCRIB	1.26697873678965	-0.867776284606534	-0.729718147856403	0.330515695673281
SMG5	1.34951186306824	-0.99944522341758	-0.418604306118561	0.0685376664678957
LIPT2	1.20443398799295	-1.04062020096391	-0.557843279758969	0.394029492729928
MGME1	1.11003776424994	-1.10109325775058	-0.53143040983184	0.522485903332488
NAT8B	1.44542362310444	-0.396747990436876	-0.843305910804523	-0.205369721863037
ZNF302	1.41641220246651	-0.740209886204766	-0.667677409406519	-0.00852490685522556
THAP4	1.34529565003255	-1.06529777979724	-0.229778806732618	-0.0502190635026984
POLR3C	1.30615612582799	-0.911970092903806	-0.635599236677257	0.241413203753071
AIF1L	1.29266915004297	-1.04867070852462	-0.437854087650571	0.193855646132216
AP5Z1	1.34642773402867	-1.05315799269993	-0.0143718205309882	-0.278897920797743
SCNN1D	1.33303234117579	-1.08007927619672	-0.0158851495327239	-0.237067915446351
CUL1	0.625707547651593	-1.31352232476713	0.912504162792787	-0.224689385677246
C19orf18	1.41462117443036	-0.912078944815267	-0.393897523660688	-0.108644705954402
AIFM1	1.24127262501273	-0.931277565252641	-0.676493406332243	0.366498346572153
LINC00399	1.14444338922434	-1.01739681766421	-0.63233020758871	0.505283636028588
DHX30	0.815985767113941	-1.4183682564013	0.566677953727752	0.0357045355596096
B4GALT3	1.36697684984887	-0.746364380239751	-0.747189849265798	0.12657737965668
RGL2	1.47008322099259	-0.515994753672277	-0.719389375763221	-0.2346990915571
PPOX	1.08566205484396	-1.22431399516792	-0.326136394438086	0.464788334762047
PSRC1	1.12262258753561	-0.857293350148299	-0.82892851824615	0.56359928085884
PITRM1	1.24508392602806	-1.07014509523193	-0.467767781840399	0.292828951044272
TNK2	1.42260480183063	-0.812442097544495	-0.56001678818037	-0.0501459161057618
CAPN3	1.24541321625396	-0.972476132844404	-0.619163458851158	0.346226375441599
ALG1L9P	1.30017679419317	-0.810827261549499	-0.760604981186413	0.271255448542741
TMEM80	0.782660526593937	-1.46629666358158	0.385046592546508	0.298589544441129
RBM41	1.25898411159536	-1.11127094907904	0.216940852785827	-0.36465401530214
GPR3	0.83741235917613	-1.36963806971851	0.641079517253068	-0.10885380671069
SORBS3	1.33697409740586	-1.02618313562492	0.0803511246656093	-0.391142086446551
KLHDC9	1.14459649907266	-0.709564476093524	-0.956363315764299	0.521331292785166
HEYL	1.19956191739334	-1.15011747966527	-0.369003073034647	0.319558635306586
CTNNBIP1	1.22179756208409	-0.944264159908885	0.398384822663129	-0.675918224838338
CERK	0.869901928385954	-1.32489940833374	0.665905422979457	-0.21090794303167
BATF3	0.530517434994363	-1.4460831468071	0.780478143572538	0.1350875682402
ARIH2	1.24536443352611	-1.1931537132895	-0.135852033229279	0.0836413129926638
EPOR	1.39130779513055	-0.778043045847963	-0.67464379542893	0.0613790461463394
COL27A1	1.26925912241009	-1.03756846510396	0.262038701215303	-0.493729358521425
NPRL3	1.20168648616408	-1.19034324996383	0.257926752278386	-0.269269988478633
NUDCD3	0.843923017941375	-1.29288813465544	0.732148478546121	-0.283183361832064
ZNF18	1.13169638311641	-1.22022151011562	-0.292192792853426	0.380717919852631
KCNJ5	1.31616832601454	-0.840707213903773	-0.710953908987924	0.235492796877155
TFPI2	1.09017578788798	-1.29346297929045	-0.141057281526004	0.344344472928468
ADAT2	1.25811672882678	-1.18413426122173	-0.115194959067355	0.0412124914623031
GAS2L1	1.4564034267785	-0.72670900358576	-0.570463488865402	-0.159230934327336
FCSK	1.18217831591288	-1.25181732907232	0.163238757361487	-0.0935997442020506
SNX11	1.28377679777734	-0.936912885907942	-0.628379255646182	0.281515343776788
PHKG2	1.25729387459413	-1.05020068980106	-0.487504161963539	0.280410977170468
DGKZ	1.01509498778193	-1.3461774960855	0.392014763817567	-0.0609322555139932
OR1Q1	1.45423417960327	-0.680256727315375	-0.634913298837675	-0.139064153450225
GPR162	1.42832729209651	-0.88694791314945	-0.386142558726616	-0.155236820220443
TMED3	0.509927752581641	-1.38094520220954	0.911758836028294	-0.0407413864004035
VCPKMT	1.35213528405648	-0.628681989865594	-0.86907110345144	0.145617809260555
LINC02544	1.1492644731691	-1.00472295196367	-0.646412221756923	0.50187070055149
PDXK	1.22453008860455	-1.18314527191252	0.202732048827837	-0.244116865519872
PIM3	1.18449450822494	-0.132187533996961	-1.24233231667974	0.19002534245176
SPRTN	1.47857151604806	-0.730368381888471	-0.358539856282923	-0.389663277876663
NAA80	1.15133781226028	-1.15426063625898	-0.412120112124174	0.415042936122865
POLR3D	1.36823357965424	-1.03532052622972	-0.184243163602604	-0.148669889821918
POLR2A	1.48790846658641	-0.547562980577263	-0.321548450183828	-0.618797035825319
PBX2	1.4262946301639	-0.913270151160334	-0.259990812252558	-0.253033666751012
TBP	0.881439530238904	-1.30125107108187	0.679846798438842	-0.260035257595875
SPRN	1.22860844147799	-0.581965479616785	-1.0098940983576	0.36325113649639
SLC25A22	1.13194753654552	-1.04170766700549	-0.606131652108972	0.515891782568937
ZKSCAN8	1.31323317652095	-0.863344202713013	0.238118882058395	-0.688007855866334
LINC01144	1.35562961418349	-0.925760882517142	-0.541156356445076	0.111287624778725
HNRNPA1L2	1.4395100715909	-0.793990231662664	-0.533760315629791	-0.111759524298449
STARD3	1.2672298443269	-1.09977188052795	-0.375798534940693	0.208340571141734
AVIL	1.21380891858013	-1.11163617766408	0.326877439443522	-0.429050180359566
SCT	1.21080973518843	-0.747106519467211	-0.890737522722743	0.427034307001528
SPDYE16	1.33229491793007	-0.726404957638897	-0.809785570067364	0.203895609776191
TRIM26	1.30233821707478	-1.11740027547606	-0.230727373059612	0.0457894314608877
VPS37D	0.939804698673945	-1.40853842210389	0.341443913568291	0.127289809861661
MMRN2	1.39603320115586	-0.714707916628861	0.0518815103554478	-0.733206794882446
UBE2J2	1.17032506204433	-0.889928615310981	-0.77228019001787	0.491883743284517
EXOSC10	0.815866479725163	-1.20170351164981	0.831602886268648	-0.445765854343994
IARS1	1.33161497097061	-1.06255201881069	-0.310012729061243	0.0409497769013219
GTF3C5	1.31090891837217	-1.12152641701056	-0.0410096068498924	-0.148372894511721
ZXDC	1.19593634730649	-1.23894802647022	0.151542447167004	-0.108530768003275
LYL1	1.05770935068752	-1.34285482756908	0.00593842713940437	0.279207049742148
SOCS7	1.21724732808876	-1.22647425729415	0.0883609133526425	-0.0791339841472468
HAUS5	1.3573016727936	-0.954359718282645	-0.4893499342831	0.0864079797721516
HCFC2	1.03988448346988	-1.27343395669764	0.484016850719479	-0.250467377491719
SNRPA1	1.20197502562471	-0.994093186457461	-0.626160866007325	0.418279026840071
TPRA1	0.973935400337839	-1.21884677549819	0.640080833310639	-0.39516945815029
FLT4	1.38838112982879	-0.880714120948764	-0.543555422444311	0.0358884135642859
ZKSCAN3	1.25999744648544	-1.17088368303489	-0.181427631402944	0.0923138679523975
FAM43B	0.966262152424095	-1.39956269363975	0.133924700631858	0.299375840583803
IRF5	1.34894349795589	-0.680037374475314	-0.831536006340256	0.162629882859681
ASXL1	0.929899262953779	-1.16967422101148	0.727507245907539	-0.487732287849843
ZSCAN29	1.2137485116921	-1.23414503185164	0.0519869050914641	-0.0315903849319214
KMT5A	1.4336014667404	-0.673416899478967	-0.69817735550984	-0.0620072117515891
RRP8	1.41811279875524	-0.878080214801184	-0.45990261391103	-0.0801299700430178
SLC1A4	0.817440271150276	-1.44276825302558	0.478032713350883	0.147295268524418
ZNF202	1.47357627547662	-0.637487065869328	-0.227439492082457	-0.60864971752483
RCC1L	1.31890030240201	-1.01316900445892	0.153120255488619	-0.458851553431721
CDNF	1.48784930503409	-0.67450726495715	-0.389615845584107	-0.423726194492836
ZFP41	1.34446844460965	-0.921582244466517	-0.567585205836391	0.144699005693256
STK36	1.15282148049327	-1.17487236917645	0.392099209781537	-0.370048321098355
PGAP6	1.1172656778365	-0.690952800354035	-0.982386670225208	0.556073792742742
MAPK11	1.36445200770805	-1.01953213656019	-0.032210011463144	-0.312709859684722
C1orf216	1.05968652104501	-1.27240116610608	-0.236743238162454	0.449457883223517
TEDC1	1.30298941726249	-0.730144385258334	-0.836437079369163	0.263592047365009
PWWP2A	0.653585440530379	-1.41995002944211	0.745749973824237	0.0206146150875047
CNPY2	1.40474997400832	-0.331005255182357	-0.949576351980269	-0.124168366845693
NBDY	0.639470206957641	-1.43172696862492	0.733322948940763	0.0589338127265064
NSUN2	1.09851522355281	-1.32897523322806	0.0989017309027903	0.131558278772465
CHST10	0.653005465596717	-1.39961554219574	0.783150675524889	-0.0365405989258703
PWWP2B	1.13288924219681	-0.961861600283915	-0.708714831732606	0.537687189819709
ITGA10	1.31456605358632	-1.10251098289614	0.0241683686787529	-0.236223439368925
ZFP92	1.29574026611524	-1.10456925300017	-0.298945716488752	0.107774703373678
CSRNP1	1.04141540542631	-1.35984630626636	0.0709747076489329	0.247456193191116
ZNF189	1.37871028844942	-0.963063247001206	-0.00132183638850208	-0.414325205059714
ACOX3	1.30052603226615	-1.13688359222459	-0.0448191049649686	-0.118823335076594
GSTA4	1.32970131219235	-0.870529297856276	0.199747017739828	-0.658919032075904
KCNMB3	1.24717889681138	-1.16697953677263	0.159258780331543	-0.239458140370289
LDLRAP1	1.06889548221786	-1.33418796147522	-0.0126377611656079	0.277930240422972
NUDT16	1.44096348325805	-0.829437518203964	-0.461768816303875	-0.149757148750214
ZSCAN2	1.41834434906043	-0.764883457599336	-0.634745896190951	-0.0187149952701492
RCAN1	1.1485843508566	-1.21068779894119	0.357441539546914	-0.295338091462314
TMEM273	1.22859209520712	-0.916634270759909	-0.704469675658195	0.392511851210983
ZNF862	1.49774225203169	-0.576636677619697	-0.456050071561919	-0.465055502850072
KRT8	1.20482584991452	-0.52190774932233	-1.06354575094804	0.380627650355853
MTRF1L	1.46634692817679	-0.785912025297918	-0.321871522862209	-0.358563380016666
PTOV1	1.24348860300748	-1.08127610331288	-0.449495741463463	0.287283241768868
CCDC9B	1.26392075169368	-1.01279216967827	-0.541030036962738	0.289901454947328
LINC00525	1.24356409046854	-0.833394036768907	-0.785982176050601	0.375812122350965
LAMB2	1.46574326209497	-0.495769040871372	-0.224809524319765	-0.745164696903835
CLCN7	0.849952743476707	-1.39850935339919	0.56693402860813	-0.0183774186856406
PLEKHH3	1.20901486747385	-1.11335771146791	-0.431327281256669	0.335670125250729
RASL11B	0.861385057732178	-1.40693067799826	0.527480326440815	0.0180652938252587
MBD4	1.45210575466639	-0.808574791218685	-0.445316349410889	-0.198214614036825
SRP9	1.33945147923026	0.0647614855383076	-1.03056398311054	-0.373648981658026
GPAT4	1.28919603074265	-0.966610409065276	0.257996569987706	-0.580582191665083
ORMDL1	1.49437074926349	-0.442306500915771	-0.62037572932969	-0.431688519018025
CAPN7	0.80806317255618	-1.31623721273525	0.746749724895478	-0.238575684716404
ZNF671	1.19263830292848	-0.97262153294914	-0.661106172362964	0.441089402383624
AP5B1	1.23705371867729	-0.541022663973302	-1.03166856786953	0.335637513165552
LINC01238	1.40775349839923	-0.788169659082562	0.010424108418974	-0.630007947735641
MYPOP	1.23269520310264	-1.2130615118532	0.0563328474664535	-0.0759665387158913
FKBP3	1.42002172533347	-0.918942405298188	-0.332828519659201	-0.168250800376077
ZNF572	1.40540206251854	-0.868075208992111	-0.520586431311857	-0.0167404222145712
SLC25A23	1.48283868843641	-0.644265171423733	-0.287930294544651	-0.550643222468025
LY6G5C	1.38309790214495	-0.997145921796898	-0.288528954959919	-0.0974230253881374
RNF166	1.45869280231736	-0.456214201535424	-0.216983923773331	-0.785494677008605
PGAP2	1.22700701737643	-1.17923881266683	-0.250499085661862	0.202730880952257
BMS1P1	1.43415617415434	-0.530938670307153	-0.807557671629425	-0.0956598322177591
AAR2	1.27658253400333	-0.725613061696891	-0.863718974729012	0.312749502422583
CAPN1	1.15760099041819	-0.571257124204189	-1.05531551548023	0.468971649266226
LTC4S	1.41427149313053	-0.940763213299188	-0.200041235597813	-0.273467044233532
FCGR2A	1.40881853112851	-0.813342111686122	-0.594730526668028	-0.00074589277436192
CMA1	1.36551919744055	-0.88977407338378	0.101606972129012	-0.577352096185782
NBPF26	1.45430124770232	-0.710388335818065	-0.599610890371893	-0.144302021512357
CIZ1	1.36053839103165	-1.03715800688016	-0.0593400116499121	-0.264040372501576
CSNK1G2	1.3003010905694	-1.13719679758826	-0.118287771057202	-0.0448165219239313
RHEB	1.39004077230467	-0.769356954206504	0.0659906083608892	-0.686674426459057
ARHGDIB	1.16191974009402	-1.0132858441154	-0.627556633016633	0.478922737038028
GTF3C2	1.26335882265118	-1.03734143144333	-0.501792253175695	0.275774861967851
CCR5	1.3100275819843	-0.817289997252254	0.250858334371841	-0.743595919103889
HS6ST1	1.36811415168737	-0.915698350794679	0.0799131294225239	-0.532328930315218
PLEKHO1	1.3554570974679	-1.02994585142691	-0.00628068189123716	-0.31923056414975
DGKE	1.07344032984302	-1.14434700538162	0.552986868674625	-0.482080193136026
C14orf93	1.45637860865758	-0.758886991702856	-0.521668629712339	-0.175822987242395
PVRIG	1.46980219930772	-0.735061595446774	-0.488704691796813	-0.246035912064128
FLYWCH1	1.2568483578395	-1.1896581878109	0.00374351496203946	-0.07093368499064
RAE1	1.05861045553691	-1.35479228868886	0.151246767690574	0.144935065461378
PGAP3	1.27161060150824	-1.02973585817872	-0.503950977677937	0.262076234348411
MAPK15	1.4117133724859	-0.73429917401381	-0.683978788519528	0.00656459004744315
TNKS1BP1	1.38568153464611	-0.81484948078125	-0.641072034439368	0.0702399805744985
MAN2C1	1.16943807952144	-1.24144543895282	-0.174513861551437	0.246521220982816
FAM86B1	1.28056903710916	-0.683356932219302	-0.8964501354932	0.299238030603342
ISG20	1.4148046853498	-0.899678347348363	-0.0898893762163474	-0.425236961785092
LINC01474	1.49314996892036	-0.393149112374111	-0.476054490077244	-0.623946366469003
MXD4	1.43359988917932	-0.890764711253718	-0.226726584647761	-0.316108593277841
PLPP5	1.4517101956499	-0.422474802429001	-0.818253829036604	-0.210981564184293
COL6A6	1.37047296410415	-0.975330595370631	-0.412589019219336	0.0174466504858195
ATP13A1	1.18961408538566	-1.25365204582831	-0.0425613310334402	0.106599291476082
CPSF7	1.25464879383367	-1.11816730494744	-0.356550199607175	0.220068710720937
SGTA	1.0471277877774	-1.30625810600087	-0.156475830660811	0.415606148884284
RUBCN	0.889060972443673	-1.35286546295659	0.600526934952345	-0.136722444439423
BIN3	1.13430787240194	-1.28432599445293	0.237181302959224	-0.0871631809082283
ZNF354A	1.42088205125406	-0.863001131644254	-0.479823115816366	-0.0780578037934446
GPR20	1.43821099147229	-0.767642590111649	-0.577609403046148	-0.0929589983144957
SP5	1.03313647762659	-1.29623374117993	-0.198449111987889	0.461546375541228
FLT3LG	1.40266868676857	-0.650268566776392	0.0279152551921606	-0.780315375184339
NELFB	1.40100111709684	-0.967000957331284	-0.154043948030801	-0.279956211734754
ADAM20	1.36436704528736	-0.940870571189496	-0.497746927794813	0.0742504536969433
IP6K1	0.504049573278594	-1.36852433597427	0.931945727213187	-0.0674709645175061
WHAMM	1.1111064371581	-1.30325687056298	-0.059653907271501	0.251804340676384
LRFN4	1.19299250542971	-0.836318731248802	-0.816197283712125	0.459523509531215
TAMM41	1.28325191707134	-0.988053196396788	0.260716850508477	-0.555915571183029
PEX16	1.16815413994325	-0.730215741557148	-0.928301933431753	0.490363535045654
HDHD5	1.38523912506136	-0.825302561919105	0.0687606750106293	-0.62869723815289
PACS2	1.10543500825375	-1.01294221416016	0.565179826965447	-0.657672621059032
TAS2R5	1.23777760124125	-0.86866408176888	-0.752538681887519	0.383425162415152
CA14	1.39416416267249	-0.433002749863586	-0.931634625240034	-0.0295267875688757
PRRX2	1.38054826475079	-0.921067986687357	0.034985369399805	-0.494465647463236
SLC25A29	1.2478003791045	-0.828028757570397	-0.78835728085888	0.368585659324769
CS	1.34856198141101	-1.01197346166628	-0.392620338788758	0.0560318190440227
SEC24C	1.14858959272237	-0.415337849212765	-1.15383847290561	0.420586729396001
DZIP1	0.660299128830138	-1.37852004451532	0.80953631493331	-0.0913153992481266
CCDC159	0.906534671978379	-1.28473914722339	0.666658987938684	-0.288454512693674
ST20	1.20256446846073	-1.17168509081647	-0.315869363764794	0.284989986120532
EIF2B5	1.26942436126051	-1.06544591201693	-0.443004763656915	0.239026314413338
LAMA5	1.17952039573294	-1.24074484167474	-0.152976526026813	0.21420097196862
CDK5R1	1.33026851217261	-0.865627715203619	-0.664251416755611	0.199610619786627
AP2A2	0.509359972044322	-1.40005352013754	0.883373634708169	0.00731991338504253
BHLHE22	0.573001093144098	-1.33030663587081	0.933268926596619	-0.175963383869903
SAAL1	1.47627653515748	-0.683099975356625	-0.536976113957477	-0.256200445843375
ANKRD13D	0.895113342196145	-1.36430284920187	0.571774559793193	-0.102585052787465
DDX51	1.16752326060398	-1.27540646035683	0.100890531889127	0.00699266786372753
ARSA	1.3605123499665	-0.583656112266469	-0.891716744380094	0.114860506680067
ZSCAN22	1.39128243171636	-0.96959597159284	-0.343709914641832	-0.0779765454816883
RNF40	1.26366873419906	-1.18168365233156	-0.0822496566575598	0.00026457479006151
DGCR8	1.10396344832024	-1.32310132751289	0.0518763193664	0.167261559826247
FDXACB1	1.25208804743252	-0.882405519958319	-0.725814199411265	0.35613167193706
APH1B	1.11912147417428	-1.31234088807402	0.154323000813573	0.0388964130861677
HS3ST2	1.43410603893779	-0.885647489271035	-0.339670101076577	-0.208788448590187
ZNF181	1.45239732407948	-0.654229566735973	-0.667402534921972	-0.130765222421538
LINC00667	1.39597459061154	-0.895925350018249	-0.0014807730053942	-0.498568467587894
CCNT2	1.34616589882553	-0.921817483749713	0.140000543689326	-0.564348958765139
SLC26A11	1.18191730471467	-0.987305905818921	0.454673346740031	-0.649284745635775
C15orf62	1.20167413071808	-0.591696563950124	-1.01907496298434	0.409097396216384
WIPI2	1.18261437836781	-1.1392762969305	0.367261323664692	-0.410599405101989
OTUD5	1.35776286293352	-0.860550160222354	0.133704512936278	-0.630917215647446
ARFGAP1	0.979561919696852	-1.36857430677354	-0.0197337346608258	0.408746121737522
CYP2R1	1.25664517752693	-0.489790950111044	-1.04935316813697	0.282498940721093
CACNB1	1.48575046845733	-0.688975734249118	-0.383673520590907	-0.413101213617307
GADD45B	1.07952018127172	0.0349786704989783	-1.33582467129779	0.221325819527093
RFPL1	1.16452930083232	-0.904011106197424	-0.759822661426266	0.499304466791364
VSIG10L2	1.4826256362861	-0.683067816125912	-0.488077345260373	-0.311480474899806
FDCSP	1.38351710543217	-1.00689978511164	-0.164719057196104	-0.211898263124426
PSPH	1.33087152512122	-0.906197520388745	-0.610716866638421	0.186042861905944
ANXA2R	1.47261805195464	-0.751760037642219	-0.417151050764839	-0.303706963547582
CTAGE11P	0.98256300767423	-0.237974630602869	-1.29444712745219	0.54985875038083
GSTT2	1.0319941710697	0.122594026801702	-1.36894483699471	0.214356639123306
KRT8P41	1.14596651999377	-0.184387946373688	-1.25229597623757	0.290717402617481
CFAP126	1.31516632921798	-0.0763153292175663	-1.11799224423647	-0.120858755763947
DNAJB7	1.13127389899987	0.162185826272498	-1.30148023214623	0.00802050687386383
RAB6C	1.02820721275554	-0.090032572565368	-1.33355196245091	0.395377322260744
CTAGE10P	0.788244094423046	0.292821702586289	-1.46480966153886	0.38374386452953
SQSTM1	0.831211078388186	0.226311009756046	-1.4503615504119	0.392839462267662
JTB	0.990733908281298	-0.0500428658073195	-1.35733261693457	0.41664157446059
ELOB	0.906724819608613	0.0396394158439538	-1.40282618540633	0.456461949953765
PRB1	1.14351060382169	0.219234113273135	-1.27961282881826	-0.0831318882765585
OR10A4	1.15371886772507	0.13634293662016	-1.28464549252126	-0.0054163118239716
LINC00987	1.10816138145096	-0.365137768969139	-1.19692404202984	0.453900429548023
CGB3	1.09805432655226	-0.444969900767724	-1.15811266984389	0.50502824405936
RNF185	1.14706737000445	-0.0831813040837727	-1.27739274242836	0.213506676507683
ELFN2	1.12990061730537	-0.496063661387243	-1.11578354651578	0.481946590597654
SPDYE2B	1.16154566265357	0.0618673817758613	-1.28201031975835	0.0585972753289239
TUSC8	1.31660279494222	-0.260989147242361	-1.09405838400979	0.0384447363099327
HNRNPA1P33	1.02718485805225	-0.0335271297995065	-1.34832441857671	0.354666690323973
UNC93A	1.24693258498366	-0.14230907525866	-1.19059488423629	0.0859713745112785
FAM25G	1.31426297794495	-0.314950281902379	-1.08026215771361	0.0809494616710403
RAB6D	1.15517898168817	-0.48855388388724	-1.10941889222447	0.442793794423541
MYH1	1.29548765223683	0.0756520902890886	-1.1191459357371	-0.251993806788815
TMEM134	1.34678696426126	-0.406931703492948	-1.00793669443017	0.0680814336618574
OR2D3	1.1012090105819	-0.0928894983430976	-1.3011403508424	0.292820838603597
CCZ1B	1.24027527473078	-0.229737247223877	-1.1754721499781	0.1649341224712
UBALD2	0.834540640269811	0.0853479247147067	-1.42771495922573	0.507826394241214
SPIN2A	1.30906736309669	-0.102373032038797	-1.1267049766308	-0.0799893544270951
LINC01518	1.03365984577419	-0.0172283850094841	-1.34925201044639	0.332820549681693
ZNF296	1.24443423830158	-0.222483404592963	-1.17418458746514	0.152233753756522
ARHGAP21	0.743255746916738	-1.40708073108559	0.683596232168823	-0.0197712479999708
LINC00645	1.38662994637485	-0.300734362283918	-0.988611132126332	-0.0972844519645996
ACRV1	1.33027093548524	0.196809352306319	-0.876805792631915	-0.650274495159638
UBE2M	1.09830927386036	-0.653541259989439	-1.0185282361309	0.573760222259979
GPX4	1.14365268943464	-0.56584594898636	-1.0650948972685	0.487288156820218
FAM136A	1.33575519798935	-0.455983846128833	-0.997038243606628	0.117266891746112
CLDN3	1.15944973398749	0.0263893222377736	-1.28280096154651	0.096961905321249
KRTCAP2	1.36575128338558	-0.117898237962455	-1.03760201505435	-0.210251030368781
UQCR10	1.19696738501715	-0.11431936667003	-1.23707425020618	0.154426231859058
GPIHBP1	1.30747724884204	0.25004284368761	-0.865499312933083	-0.692020779596562
UQCRH	0.894226751126324	0.0989856160549364	-1.41783497228087	0.424622605099612
VWA1	1.15179007678917	-0.160599827427506	-1.25597603554901	0.264785786187333
MAPK8IP1	1.41324031674923	-0.501924726726623	-0.865276717612423	-0.0460388724101875
PRODH	1.41634875241423	-0.139266239844423	-0.920579599439194	-0.356502913130617
ADGRF3	1.41751548382445	-0.133468860400963	-0.914464177642857	-0.369582445780628
ACOT1	1.19894498106793	0.0460201773735706	-1.24915791493291	0.00419275649140588
CYP1A1	1.166181538888	-0.0543118133547379	-1.26970783157682	0.157838106043569
NME5	1.24183568074987	-1.02651712963503	0.328761212822352	-0.544079763937187
ZNF608	1.11467420998912	-0.991721203394937	0.557567816362958	-0.680520822957146
CORO7	1.12416763552289	-0.993534097764484	0.543207907378275	-0.673841445136687
PLEKHB1	1.46661620030854	-0.365539686685237	-0.316836615798803	-0.784239897824494
RNF150	1.43271362497167	-0.0603077103326967	-0.65501280160545	-0.717393113033529
FAM227A	1.06238311846984	-1.05554089557937	0.611864236723714	-0.618706459614184
TCEAL2	1.46877565161086	-0.512333795211107	-0.230408846994215	-0.72603300940554
UBA52	1.28045461763282	0.244740015006998	-1.02473178898663	-0.500462843653188
CSF2	1.08912604035357	-0.525785206811524	-1.11193481356099	0.54859398001893
GOLGA8IP	1.12353933021338	-0.503093817878359	-1.11398878773015	0.493543275395124
ZDHHC1	0.839889925117267	-1.16800299830817	0.826070439482034	-0.497957366291133
ZC3H4	1.19297868803392	-1.00092592278945	0.431471017686971	-0.623523782931433
KRT18	1.11290473032732	-0.297966744528505	-1.22618656325601	0.411248577457196
SLC8A2	1.46049176138373	-0.341370649178872	-0.310347933109404	-0.80877317909545
LINC01003	0.856245451064139	0.150636295549995	-1.43544060725622	0.428558860642085
DDX27	1.34487941858983	-0.908723924642753	0.149620750973653	-0.585776244920734
MARCHF10	1.45934798981932	-0.499164713030823	-0.197105709978166	-0.76307756681033
ZMYM1	1.34154494336245	-0.959657195225093	0.130300664019248	-0.512188412156604
ETV2	1.27946145958595	-0.635387155469084	-0.935162621064284	0.291088316947423
TYW1	1.48101044699947	-0.336613973761253	-0.433494515387407	-0.710901957850811
FBXL16	1.35926901808545	0.108328021488604	-0.912309361124612	-0.555287678449448
MCRIP2	1.06844320981694	-0.24076742497653	-1.26763428268566	0.439958497845251
OSR1	1.40144392533442	-0.722214435032522	0.0370050125132114	-0.716234502815107
TNPO2	1.23001716990478	-1.21243568424894	0.0831410769634348	-0.100722562619278
AFAP1L2	1.4516369396986	-0.629934925774751	-0.12948373385755	-0.692218280066299
ADAM15	1.49239888701683	-0.618130411063826	-0.37198950324533	-0.502278972707679
ZNF800	1.36582980812993	-0.869671653629232	0.109057936344424	-0.605216090845119
MROH1	0.590993951627612	-1.32558815427739	0.925744893466517	-0.19115069081674
ZNF318	1.1870030499556	-1.1058433938616	0.38652712738696	-0.467686783480956
NCR3LG1	1.47012843835516	-0.575076628409268	-0.215738960826905	-0.679312849118992
LCN10	1.4365532750529	-0.588512533200286	-0.0846230106831891	-0.763417731169426
ARX	1.2091124143874	-1.19380599693849	0.229788645042318	-0.245095062491224
YARS2	1.29693573360498	-0.937907337714426	0.252826428316052	-0.611854824206607
ANKRD31	1.36723810416314	0.117161253345934	-0.829413441865972	-0.654985915643095
LINC01843	1.14949985791309	-0.949695780387645	-0.715030954793253	0.515226877267806
TIMM10	1.18383024890988	-0.817397221041041	-0.840206294236895	0.473773266368047
L3MBTL2	1.28319746257125	-1.0163923930406	0.243929085203292	-0.510734154733944
PHYHIP	0.712675599667059	-1.34171225707227	0.811538524812118	-0.182501867406911
