# Supplementary material for: Stage-resolved gene drivers of pancreatic ductal adenocarcinoma progression and therapeutic vulnerabilities
Source: iScience. 2026 Feb 27;29(4):115164. doi: 10.1016/j.isci.2026.115164 (PMC13091467; doi:10.1016/j.isci.2026.115164)
Supplement: Table S7. Differential Gene Expression of Cluster C7 [file mmc7.xlsx]

## Sheet: Annotation
Suplemental Table 7
Differential Gene Expression of Cluster C7
Gene	Resected	BL_LA	Primary_Meta	Liver_Meta
GGT3P	0.825436985114199	0.901932603038687	-0.782233839067597	-0.945135749085289
KCNG4	0.689838674385465	1.016840680849	-0.723377332492007	-0.983302022742454
TECTB	0.863113606805503	0.865746639391907	-0.790137516845026	-0.938722729352385
HIGD1C	1.17863866764191	0.457439529916856	-0.995780530844565	-0.640297666714205
MYH6	0.780465922907614	0.932628623189406	-0.692641305411395	-1.02045324068563
CTAGE15	1.23263270186303	0.385727604853208	-0.914740079406582	-0.703620227309656
PLCZ1	1.15575136371981	0.510474398055328	-0.921148469112677	-0.745077292662462
MYCBP	0.436578849547935	1.20746104305104	-0.8207642765408	-0.823275616058172
SULT1C3	1.02107370497281	0.682921655498834	-0.992044828027915	-0.711950532443726
OTX2	0.965103172675589	0.756153274082566	-0.772747012553113	-0.948509434205042
GIMAP5	0.59067033508611	1.10305813989737	-0.844293073313422	-0.849435401670063
MYBPC3	0.972805842831271	0.733521606395652	-1.02610614727408	-0.680221301952841
FOXD4L3	0.823747635928533	0.9001156706241	-0.749283391062042	-0.974579915490591
MDP1	0.371680702141086	1.24621645542863	-0.80785412944482	-0.810043028124899
NXPE4	0.90549614788804	0.81811039687992	-0.749192562206342	-0.97441398256162
LINC00705	1.03444288775688	0.669483867310676	-0.974511470261511	-0.729415284806048
DEFA5	1.08552918610779	0.611153539187279	-0.91449120198857	-0.782191523306494
KCNIP4	1.01209838469515	0.700599956489146	-0.951608702181288	-0.761089639003005
CCL14	0.322089096492849	1.27386247554428	-0.79690406386883	-0.799047508168297
CDHR1	0.749017620976897	0.973685442603825	-0.920749931147177	-0.801953132433543
NCOR1P1	1.14793546750604	0.501541736504716	-1.01223863628529	-0.637238567725465
SOX30	1.0322451428787	0.678478725348325	-0.929011467690513	-0.781712400536513
NUDT3	0.240993232408963	1.31551032838607	-0.776992721458065	-0.779510839336972
LINC02418	0.969843463927797	0.752074477589902	-0.78583594840841	-0.93608199310929
C11orf52	0.499408199940285	1.16705931445923	-0.831360512433974	-0.835107001965541
KCNV1	0.971658862482542	0.749803957527467	-0.783414012555043	-0.938048807454969
BANF2	0.792848158521593	0.92916521375133	-0.748359502549867	-0.973653869723055
DPYSL5	0.825842319084444	0.894254307463188	-0.720535777524351	-0.999560849023279
EIF4EBP3	0.289537242587098	1.29110505694519	-0.789658748733374	-0.790983550798915
ULK4P3	1.10444576880663	0.577545021309747	-0.967673694516474	-0.714317095599906
CD302	0.248332061962976	1.31191997805691	-0.778721743813563	-0.781530296206322
OCSTAMP	0.973040191342477	0.747561260053586	-0.776305871015809	-0.944295580380251
GAB4	0.752186949208779	0.971175535142395	-0.806709671585189	-0.916652812765984
IFNK	0.981009779037599	0.741634346272081	-0.817464801966301	-0.90517932334338
INSYN2B	1.12956289482411	0.55389624772719	-0.853332826649254	-0.830126315902047
URAD	0.669183217504617	1.04216273905739	-0.826192856079573	-0.885153100482429
POTEJ	0.748475681426685	0.955236849639366	-0.656935100509608	-1.04677743055644
SCO2	0.38189654484567	1.24031183002455	-0.810213236660625	-0.811995138209592
LIMS3	1.0874848689519	0.466704304816794	-1.2197071475603	-0.334482026208389
GPR19	0.951125857029895	0.776395033887922	-0.849510161872594	-0.878010729045221
FAM72D	1.27760506667978	0.298582916091522	-0.922981457994129	-0.653206524777173
CELF4	0.84518938499059	0.886583432088595	-0.858600241575821	-0.873172575503364
ACY1	0.331423491133768	1.26878691592258	-0.799222570355223	-0.800987836701129
TMPRSS15	0.708608142950455	0.989379318887976	-0.652242170797302	-1.04574529104113
EGFL8	0.223005587597289	1.32416162145257	-0.772770649142997	-0.774396559906866
SEPTIN5	0.302652346593979	1.28424302201834	-0.792230713326609	-0.794664655285713
OVCA2	0.217258020685509	1.32688155179561	-0.77144117617862	-0.772698396302495
NUP210L	0.892718174446257	0.83424026884923	-0.952655178073572	-0.774303265221913
MGAM	0.997962003066959	0.723090456869243	-0.870557348873474	-0.850495111062727
SLC24A5	0.941535153429987	0.781931799917712	-0.769741505577931	-0.953725447769765
H4C13	0.306988147104159	1.28189575580167	-0.78382309231965	-0.805060810586181
MS4A12	0.765687286883643	0.959024242773224	-0.804560651659796	-0.920150877997068
SLC36A2	0.715677464480025	0.99016759576713	-1.01481788883311	-0.691027171414043
MTPN	0.247612898815729	1.31227391678576	-0.77905432958327	-0.780832486018219
OR13D1	1.05053349283738	0.501944050910487	-1.24492752161184	-0.307550022136031
POTEF	1.21728903816917	0.380773314438631	-1.01848212657915	-0.579580226028642
ROPN1B	0.84329219736572	0.887865381613726	-0.833174681995333	-0.897982896984114
MS4A3	0.956655237923258	0.769490225746233	-0.824951429642771	-0.901194034026721
LINC01620	1.01423988110929	0.701292105469107	-0.794592233359576	-0.920939753218828
USP50	0.83536563239515	0.886691249141357	-0.732181754187709	-0.989875127348799
CLCA1	0.527642854967883	1.12657822439646	-0.621938864967568	-1.03228221439677
LRRC30	0.57169182972463	1.11652599941703	-0.816737166946324	-0.871480662195328
PXDNL	1.03344775258171	0.675971164456533	-0.938352182479419	-0.771066734558822
SLC34A1	0.938197844068951	0.78584751925513	-0.772406069180597	-0.951639294143483
PP2D1	1.08296823029813	0.617355699539088	-0.865989460345886	-0.834334469491331
LINC01625	1.07334732407828	0.629822564483229	-0.872263731847282	-0.83090615671423
NLRP8	1.04943979476588	0.659012197174529	-0.904100522305584	-0.804351469634829
KLHL14	1.24896791238633	0.344642843009737	-0.957277874928093	-0.636332880467967
CCDC107	0.264686218671757	1.30379304398706	-0.783431732565117	-0.785047530093701
SPINK4	0.328428197035114	1.27011952035885	-0.824313038025998	-0.774234679367966
TRIM67	1.03540114686831	0.678125529122404	-0.858066631965976	-0.855460044024739
REC114	1.17340083622137	0.387313646854367	-1.13757130038367	-0.423143182692067
CRYGC	0.744485266941426	0.979488748866939	-0.874240059749024	-0.849733956059339
ISX	0.64597725365694	1.05663760386966	-0.759705885896261	-0.942908971630342
OR10A6	0.817246980029407	0.909604052358976	-0.780598595647385	-0.946252436740997
SMIM2	1.02506024831568	0.604373468648784	-1.17280698591255	-0.456626731051915
MIP	0.953353493150967	0.771285390134882	-0.79506498011581	-0.929573903170038
GRIN1	0.869824710828237	0.852497868759768	-0.731826796882617	-0.990495782705386
OR4K2	0.710832995066694	0.991118490358561	-0.67197691335436	-1.0299745720709
TEN1	0.238960796533581	1.31649722737849	-0.77573452598495	-0.779723497927117
PLA2G4B	0.334606254397775	1.26704233103	-0.799541659762383	-0.802106925665388
NUTM2G	1.00813608120491	0.681370747372775	-1.0594379322357	-0.63006889634199
GPR45	0.623154390376484	1.07826121033927	-0.822213547843449	-0.879202052872315
TXNDC8	0.974297511085023	0.749556075685796	-0.901134286194336	-0.822719300576487
SPDYE17	1.14601659589072	0.519771208304617	-0.953433000853292	-0.712354803342047
LINC01310	0.947762882698207	0.775097590798055	-0.769655683219502	-0.953204790276758
CTXN3	0.835538649957509	0.889176843988332	-0.753000678125708	-0.971714815820134
ZP3	0.987399760667439	0.588537562610825	-1.25534218815688	-0.320595135121385
DAZ3	0.819450818068384	0.903694296885544	-0.744905443539896	-0.97823967141403
FAM157A	1.01558556343722	0.700035001999916	-0.916376471929857	-0.799244093507278
SYT9	1.11615105548786	0.566924693541728	-0.932177889685222	-0.750897859344367
GH1	0.594895510938437	1.09795985708734	-0.784363867004825	-0.908491501020946
MRGPRX3	1.04108472679625	0.58460810186424	-1.16847077534	-0.45722205332049
MOB4	0.237810986254033	1.3170556490663	-0.775816953957719	-0.779049681362616
CAHM	0.695028686870329	1.02156002895586	-0.855863101436178	-0.860725614390009
NXPE1	0.751123803237438	0.973193589208045	-0.829971469023969	-0.894345923421516
PAM16	0.252525214880137	1.30985170019072	-0.779099560210132	-0.783277354860721
TRPV5	0.959473980514579	0.765650023170707	-0.811752019119588	-0.913371984565696
LINC01864	0.796812367449096	0.914819214718754	-0.677834726186108	-1.03379685598174
MAGEB16	0.978137690239807	0.745894310451286	-0.881318420728395	-0.842713579962695
LINC01920	0.807113755365546	0.910683198959864	-0.710894577066921	-1.00690237725849
DYTN	0.655943930605154	1.05273228572461	-0.8251397488805	-0.883536467449261
BRINP2	0.799058606646838	0.919508115957717	-0.719150606727148	-0.999416115877405
TMLHE	1.26198739648907	0.332355945163411	-0.911105843227411	-0.683237498425071
SERPINA13P	0.781479924835282	0.933792244426495	-0.705580397452856	-1.00969177180892
CCDC180	0.508122107172828	1.16118944493839	-0.825982017933079	-0.843329534178139
LINC02433	1.02048443829416	0.696228138814223	-0.871140140119469	-0.845572436988914
PRKRIP1	0.30237013062446	1.28438892642364	-0.790619345161474	-0.796139711886626
NRAP	0.764543301338666	0.961209052528736	-0.827946932198475	-0.897805421668925
C3orf20	0.923714757725747	0.805045564476546	-0.817761711610548	-0.910998610591746
MAGEA4	0.937333720072651	0.791550710755369	-0.877331783631537	-0.851552647196485
CDK3	0.192522517551183	1.33834181568721	-0.764116638569766	-0.766747694668628
OR2C1	0.731618478655334	0.986457381007899	-0.770313898796295	-0.947761960866937
PAGE2	1.24159897470292	0.36286304246427	-0.94296696021669	-0.661495056950494
NLRP4	0.948679747361306	0.759623456501541	-1.03279793286927	-0.675505270993582
FRMD1	0.918542683403495	0.811746908483533	-0.851086712200616	-0.879202879686412
COX8C	0.565965492977073	0.976157672908892	-1.28958223296535	-0.252540932920611
COL19A1	0.91101518907494	0.819625161295609	-0.846506495580465	-0.884133854790087
GSTA5	1.00786190749152	0.711459987408593	-0.858052749289434	-0.861269145610684
ARLNC1	0.745683199968726	0.963398841946324	-0.688200220757118	-1.02088182115793
CASC23	1.1823186438638	0.447507762973711	-1.00686680228825	-0.622959604549257
UGT3A2	0.808682785068945	0.910352391252975	-0.718539383893313	-1.00049579242861
MSH5	0.508923753992573	1.16068312109867	-0.831824650646563	-0.837782224444681
DUXA	0.781049651757743	0.926868634986812	-0.663717799458076	-1.04420048728648
RIT2	0.819650052705814	0.897936793320969	-0.705772150835809	-1.01181469519098
POTEC	0.95936044130139	0.765276295336686	-0.804035442942262	-0.920601293695811
DKK2	0.856047516813693	0.868039191656085	-0.744882948070757	-0.979203760399018
FAM27C	0.902355044285151	0.828145725613387	-0.829100876711238	-0.901399893187301
ANKRD37	0.358249217488796	1.25387015605384	-0.804899374223141	-0.807219999319499
CD200R1L	0.998009176718224	0.721766804909094	-0.813976940801567	-0.905799040825752
PDE6A	0.953382515421964	0.773860463610884	-0.847534105662916	-0.879708873369934
OR51S1	0.652751000025277	1.04803966772786	-0.729596867253837	-0.971193800499298
DMRTC2	0.754442520368456	0.963452236958573	-0.742768482271439	-0.975126275055593
RFPL4A	1.17094140005218	0.447028663119616	-1.05408506150557	-0.563885001666229
DEFB130A	1.00239221032582	0.716348467748568	-0.809270587547871	-0.909470090526518
OR4M2	0.764688409665387	0.951019559571209	-0.718235727242302	-0.997472241994295
SMR3B	0.793013748564097	0.921281920614287	-0.694414929717907	-1.01988073946047
TEX13A	0.790397394805135	0.938314037948919	-0.881921529850416	-0.846789902903637
PRSS38	0.987135191908583	0.732299498875852	-0.785307235510208	-0.934127455274223
ATOH1	0.778415775543206	0.949376236212613	-0.856117042044733	-0.871674969711083
CHRND	0.809182334546805	0.916941585961754	-0.777358451238001	-0.948765469270558
ROBO2	0.791442581456942	0.935588721350619	-0.804465569694761	-0.922565733112806
METTL21C	1.01961655778231	0.696559000896501	-0.893853400143105	-0.822322158535706
POTEI	0.881343954732466	0.812779668844752	-1.09964310304744	-0.594480520529781
LINC02116	0.771978693082816	0.954551113326342	-0.828418933107847	-0.898110873301312
HBZ	1.02455934603348	0.690659718269561	-0.891366610971888	-0.823852453331151
SLC4A10	0.787006260777268	0.93921718444354	-0.797657408282251	-0.928566036938555
SCN1A	0.876272155882273	0.843483772208002	-0.715133346275819	-1.00462258181446
LINC02421	0.975769174411682	0.566340677117389	-1.28974623985156	-0.252363611677508
LINC00559	0.791885650567781	0.927113801010554	-0.725526670406188	-0.993472781172145
CFAP100	0.87263300313717	0.853940570425297	-0.766413179551538	-0.960160394010931
CNTN4	0.88156811086507	0.839235087835233	-0.722669415523366	-0.998133783176934
CSMD1	0.782043485947287	0.936708681421146	-0.729125698232137	-0.989626469136296
PRDM7	0.95900674621527	0.745525580842808	-1.04171594847162	-0.66281637858646
LINC02389	0.959327761238236	0.766774049696864	-0.831159900682537	-0.89494191025256
MANSC4	1.25059473677605	0.327587265760774	-0.993260258373708	-0.584921744163115
CPLX4	0.816311712354795	0.901309166251692	-0.706879149256393	-1.0107417293501
EPX	0.997596360131234	0.719882790193748	-0.782244625213909	-0.935234525111069
KRT28	0.78994170553088	0.920434821873877	-0.67339455121982	-1.03698197618494
LINC01657	0.787035187643655	0.933973591804664	-0.743599869381469	-0.977408910066853
MCF2	0.8348095565622	0.895625382217895	-0.821941377121748	-0.908493561658351
TRIM43	0.812425163131113	0.917064553805201	-0.905918988521036	-0.823570728415279
MBD3L4	0.182506643218757	1.03589944394134	-1.36793454108383	0.14952845392373
GABRR1	0.67298578500963	1.02925376681943	-0.711625921645946	-0.990613630183108
RBFOX1	0.804627550840129	0.921731079006128	-0.783087920251513	-0.943270709594746
SPDYE7P	0.787881935722181	0.92487903367934	-0.687463701534584	-1.02529726786694
RGS6	0.848856378619143	0.881899864064522	-0.821010946277767	-0.909745296405899
KCNH7	0.860084296987827	0.863486453484394	-0.740752155039735	-0.982818595432488
EML5	1.10194178152862	0.570572580305355	-1.01164118169068	-0.660873180143294
LINC00160	0.892699047026266	0.799203871677162	-1.10391835623583	-0.587984562467599
GFY	0.771393339580261	0.952894123094347	-0.790166377763263	-0.934121084911347
IL31	0.777094827220931	0.949345212832616	-0.815419965485902	-0.911020074567645
GRXCR2	0.8593339167549	0.85548377329943	-1.02973539271268	-0.685082297341653
LRRC7	0.821440174452492	0.899828428786052	-0.729939932389946	-0.991328670848597
LINC00491	1.00629214934258	0.695691241373316	-1.01684716815211	-0.685136222563785
DAZ1	0.75626430960296	0.969110756149954	-0.877334675503699	-0.848040390249217
ADAMTS3	0.708903600862818	1.00823990147238	-0.916091669268594	-0.801051833066607
ART1	0.783392641243057	0.92721724020808	-0.677160230099631	-1.03344965135151
SI	0.596009251409539	1.09910592950576	-0.851519261491689	-0.843595919423611
CFAP61	0.822448680373198	0.906292616217845	-0.80136816155191	-0.927373135039134
ZNF321P	0.333031506537589	1.2679054615534	-0.798712306919945	-0.80222466117104
MYH15	1.06561676959228	0.640061707591099	-0.845343337179112	-0.860335140004265
GAGE12D	0.964924906917326	0.697442297975131	-1.14801305424544	-0.514354150647022
FAM72C	1.22100272144795	0.358156470201658	-1.04842744764481	-0.530731744004801
C2orf83	0.957355001789724	0.768290628271241	-0.81659246361213	-0.909053166448833
DGKK	0.786785563548073	0.935590788146867	-0.755480546775397	-0.966895804919544
ADAMTS19	0.777616463740941	0.938556538603559	-0.713519263916574	-1.00265373842792
NLRP13	0.765913662732504	0.943651002705508	-0.679292484472056	-1.03027218096596
ADARB2	0.934339534532968	0.794887244654226	-0.869676766217285	-0.859550012969913
GRIN3A	0.896165231781926	0.830931885225089	-0.950173767520731	-0.776923349486284
BEND2	0.848177882732791	0.86958800398857	-0.702276491114487	-1.01548939560688
CHRM4	0.817345426453921	0.903971561518406	-0.731593039119718	-0.989723948852612
LINC01441	0.839893194131741	0.888942918084207	-0.793980994172742	-0.934855118043208
VN1R2	0.896799237026767	0.816127468325676	-1.03342116538556	-0.679505539966887
R3HDML	0.784415622562084	0.94001582471154	-0.777863864738144	-0.946567582535478
DCDC1	0.838132211978965	0.893428424120729	-0.874970747077148	-0.856589889022545
PRB2	0.94139103183931	0.785740304222464	-0.814049138014897	-0.913082198046875
TUBB8	0.821493136829591	0.905814182445321	-0.783483823001575	-0.94382349627334
LRRC74A	0.812817308669629	0.91607424854667	-0.917374908441417	-0.811516648774882
GDF1	0.59421109652354	1.10040458358919	-0.838314132750091	-0.856301547362641
MYBPHL	0.720320167897177	0.994423949607608	-0.752285975209519	-0.962458142295265
ZBBX	0.943581720445783	0.778555717068374	-0.759516132830359	-0.9626213046838
FREM3	0.916469664137092	0.813356642729447	-0.830382004592241	-0.899444302274299
SEL1L2	0.759877088015411	0.965867683817864	-0.845712553303919	-0.880032218529355
RTL4	0.807081111524958	0.910233469823263	-0.707808982467605	-1.00950559888062
ADAM21P1	1.19624911111982	0.311395346969526	-1.16341049549467	-0.344233962594672
ACSBG2	0.818056439942927	0.899196970706144	-0.70411322573803	-1.01314018491104
UGT2B28	1.08945256087069	0.600444489019764	-0.95604198470745	-0.733855065182997
MEIKIN	0.90162667169698	0.829650231275996	-0.872345956404215	-0.858930946568773
TAAR1	0.778459360942806	0.947774302952648	-0.809341545615706	-0.916892118279746
SCARA5	0.472829299314746	1.03915683428808	-1.28207979603828	-0.229906337564548
LINC00320	0.807556700381134	0.914987089713503	-0.744927047867995	-0.977616742226638
SERF1A	1.21352951036105	0.352192553416345	-1.08082390063351	-0.48489816314388
CLEC2A	0.797653175391841	0.929496181446499	-0.799294782455697	-0.92785457438264
AARSD1	0.209367028214813	1.33057973935871	-0.768395216412001	-0.771551551161524
PPP4R3C	0.942589198731445	0.783338238057771	-0.797794520530653	-0.928132916258562
RAB4B	0.206647070463722	1.33184558085416	-0.767743337230225	-0.770749314087659
SLC22A8	0.705482215611536	1.0029925092163	-0.71848404344153	-0.989990681386311
LINC01139	0.812650938370801	0.917745568622704	-0.855061983699956	-0.875334523293547
TCP10L2	0.777802795187374	0.939713628472921	-0.722688789310719	-0.994827634349575
RHBDL3	0.957980568978378	0.768249855216643	-0.830483550239644	-0.895746873955375
LINC01289	0.806347565750431	0.91702373104524	-0.752445622311632	-0.970925674484037
ACSM4	0.780953894124651	0.94109876396242	-0.756835511051806	-0.965217147035267
CEACAM20	0.826945970662783	0.890250229118657	-0.701700845474241	-1.0154953543072
SERPINE3	1.01622949268776	0.673350270007109	-1.05280087242592	-0.636778890268953
IMPG1	0.756952581762435	0.959665387310736	-0.730487805758455	-0.98613016331472
LINC02338	0.789571539911972	0.932157558609775	-0.747985133645265	-0.973743964876484
GLRA2	0.901342410192268	0.829969648578895	-0.863256070698564	-0.868055988072598
LINC02082	0.768166644263529	0.938070775488756	-0.660349209522263	-1.04588821023002
STPG2	0.898061147304625	0.833372608724119	-0.870452116781065	-0.860981639247679
MUSTN1	0.408728745964489	1.22445480647281	-0.814723467882837	-0.818460084554462
KCNH1	0.874102590779435	0.84931919904476	-0.740240268614574	-0.983181521209623
WDR88	0.760454909954749	0.963232551879567	-0.797259878899474	-0.926427582934839
LRFN2	0.826850361642733	0.902687337133624	-0.81080717277609	-0.91873052600027
MSH4	0.838542682959322	0.889414362513747	-0.783758559168734	-0.944198486304335
COL20A1	0.822701731445937	0.896329088184449	-0.714218218977353	-1.00481260065303
MAGEB10	0.867405796563158	0.862961237215413	-0.811238863037136	-0.919128170741432
PRAMEF20	0.776558275517298	0.930326823645354	-0.660154066919019	-1.04673103224364
FAM9A	0.767736140210522	0.958297156239168	-0.899433053402216	-0.826600243047473
PSG3	0.883198346675683	0.84622889518179	-0.799913756155095	-0.929513485702383
TMEFF2	0.821710521382815	0.908180944701725	-0.908171584759742	-0.8217198813248
TAS2R1	0.773898756885241	0.936930397272713	-0.682536083044207	-1.02829307111375
C11orf42	0.71995382875238	0.998516484291514	-0.795748123765966	-0.922722189277926
LINC00397	1.18188187155895	0.403935143030047	-1.09505403516611	-0.490762979422888
LINC01343	0.954178663058178	0.744268327413247	-1.06514784084463	-0.633299149626799
LINC02444	0.796973704072916	0.918286009656984	-0.698686821924507	-1.01657289180539
PAGE1	0.761193012017828	0.942704626382886	-1.05227306233853	-0.651624576062179
LINC00303	0.769723927800415	0.951915959880171	-0.762435166383364	-0.959204721297225
LINGO2	0.862448263094757	0.869506343455539	-0.878393675531567	-0.85356093101873
GALNTL6	0.847574304911288	0.88186479007737	-0.799709940364482	-0.929729154624173
GRIK3	1.05495515284849	0.600495228540601	-1.10720428057225	-0.548246100816839
GUCA1C	0.544703271755122	1.13577985498301	-0.814837851747945	-0.865645274990184
AMELY	0.790808298416436	0.919525301226069	-0.672855329354136	-1.03747827028837
WFDC11	0.806159714471324	0.918070795568509	-0.760215541547291	-0.964014968492542
LINC00452	0.896676720148557	0.830943710620158	-0.782670727711325	-0.944949703057393
LINC01479	0.779435924073153	0.946856743865211	-0.808838143185816	-0.917454524752547
BTNL2	0.977215005192211	0.495284241229696	-1.3344207269347	-0.138078519487204
FGF22	0.349821342359951	1.25860720248314	-0.801790808578004	-0.80663773626509
RBMY1A1	0.802309435786102	0.917925464417763	-0.729525805877822	-0.990709094326046
MAGEA9	0.772685225090117	0.944616236808588	-0.724308718597848	-0.992992743300856
BLACE	0.805111485051702	0.903271935652792	-1.04990623565749	-0.658477185047006
LINC01692	0.804388057594174	0.912563625209745	-0.706446334064859	-1.01050534873906
UHRF1	1.13015149636597	0.381759407196247	-1.22183100389979	-0.290079899662431
GPR151	0.803429478309179	0.913256300755453	-0.705112718722297	-1.01157306034233
ZIM3	0.78489517432554	0.932952735781124	-0.721014497455098	-0.996833412651566
TCP11X1	0.799072657278095	0.917822784256382	-0.708082753920808	-1.00881268761367
PTCHD3	0.726429284323004	0.984574391184962	-0.715596558547218	-0.995407116960748
FAM27E5	0.669183217504617	1.04216273905739	-0.826192856079573	-0.885153100482429
GUSBP3	0.852708899634646	0.86823459911209	-0.722209407339795	-0.998734091406938
LINC00989	0.816282778611697	0.914013091075617	-0.839646990195757	-0.890648879491558
ANTXRL	0.795327249512156	0.929654190832093	-0.774692181215887	-0.950289259128359
CCDC38	0.840808096261044	0.880427539499164	-0.995826981859292	-0.725408653900917
ATP1B4	0.808845878344183	0.906426957524637	-0.694728368680358	-1.02054446718846
LRRC24	0.99176737331867	0.730375684011473	-0.855572325533933	-0.866570731796209
IQCF3	0.772126934547952	0.951787809752258	-0.784565708048763	-0.939349036251449
SLC5A10	0.833501140366903	0.88264174217295	-0.694293836978506	-1.02184904556135
ERC2	0.842677341127959	0.887960154377502	-0.821338112453245	-0.909299383052214
CTAG1A	0.766406529195189	0.94625558637884	-0.697246746504344	-1.01541536906969
LINC00581	0.83143711939312	0.890519932548828	-0.732295734071285	-0.989661317870664
SAGE1	0.79283059172606	0.928646031249897	-0.743915112291999	-0.977561510683959
PRR20A	0.785567962444677	0.939040308699818	-0.778789374698879	-0.945818896445614
LINC02209	0.805945378977504	0.915458056779131	-0.736657979492186	-0.984745456264448
CPNE6	0.842456806365876	0.889271021557198	-0.862476833740679	-0.869250994182393
LINC01634	1.00597628586215	0.577149163753958	-1.2397632716897	-0.343362177926392
SPOCK3	0.756012223796944	0.958185389920739	-0.71376432640432	-1.00043328731337
LINC01586	0.762537080164973	0.944172531934044	-1.04129971991943	-0.665409892179594
GNAT3	0.596093284522958	1.0855853625259	-1.00232567100634	-0.679352976042514
LINC00898	0.754683607456717	0.968122180146165	-0.793719047700047	-0.929086739902837
LINC00319	1.07014283262463	0.632788426318218	-0.898293446831896	-0.804637812110957
KLRG2	0.732534527451916	0.983885138711187	-0.963838817546843	-0.752580848616259
CCER1	0.779828951794231	0.934218618884608	-0.698715793125136	-1.0153317775537
KRT73	0.760258613439708	0.960007010713102	-0.758308278560407	-0.961957345592402
GJD2	0.500862435612677	1.16605040322008	-0.824399057502224	-0.842513781330534
GLRA4	0.774904607254375	0.952076054605102	-0.833134666835269	-0.893845995024204
HEPN1	0.642138959300261	1.06401131185733	-0.847457693863193	-0.858692577294398
TEX36	0.795385780541795	0.921986408044881	-0.712708516516939	-1.00466367206973
CT47A12	0.809044906102267	0.916799546182649	-0.774447949406382	-0.951396502878538
CLMAT3	1.09362041912742	0.581373201866414	-1.01525755396148	-0.659736067032353
LINC02607	0.794774503975652	0.92903502328996	-0.763244310093827	-0.960565217171785
LINC00624	0.780524032620783	0.928454237614253	-0.669486974198025	-1.03949129603701
LINC01398	0.858607143563699	0.872635623878535	-0.902364281327187	-0.828878486115049
PGLYRP3	0.791814922206237	0.928956158516183	-0.738847422058584	-0.981923658663835
AKAP4	0.730373490480292	0.978744028998403	-0.699521115263717	-1.00959640421498
LOXHD1	0.904483562754458	0.82447028573386	-0.803168166518822	-0.925785681969495
BMP10	0.824395230390799	0.900659203341051	-0.759379013107928	-0.965675420623925
SMIM17	0.689159562753516	1.02621002859651	-0.876468522796381	-0.838901068553649
LINC00570	0.797694937980609	0.931097327619562	-0.898886737465203	-0.829905528134971
OR8D1	0.763207375346798	0.949342541912708	-0.698399009260937	-1.01415090799857
LMNTD1	0.895477948147133	0.833309250849519	-0.795974497182294	-0.932812701814361
LINC00871	0.789243074246154	0.936007400521371	-0.78281008975839	-0.942440385009135
LINC02042	0.756549545027732	0.882402351731844	-1.21057517851873	-0.42837671824085
PSG8	0.795496208097506	0.926986482787131	-0.750768422438869	-0.971714268445765
PSPN	0.438170184901203	1.20647063260543	-0.819694345174774	-0.824946472331864
ACER1	0.779436857022022	0.942364445043529	-0.755716106692558	-0.966085195372994
NEUROD4	0.806861493370565	0.905785228091485	-1.03231804079228	-0.680328680669771
KCNIP1	0.760208228100725	0.957313789675167	-0.734880386405586	-0.98264163137031
LINC01016	0.805707843200055	0.924246993035472	-0.854241973006749	-0.875712863228776
RAD21L1	0.785502999197337	0.942778981782226	-0.845789875096744	-0.882492105882818
HEPACAM2	-0.17673517747762	1.4520051787497	-0.791402438433812	-0.483867562838256
FOXR1	0.727520835837036	0.986720412575319	-0.739254742902482	-0.974986505509875
KIAA0408	0.290990805397781	1.29034573794286	-0.787538088419089	-0.793798454921555
IMPG2	0.890580221023181	0.839976140443787	-0.821151696052693	-0.909404665414273
RBMY2EP	0.669183217504617	1.04216273905739	-0.826192856079573	-0.885153100482429
OR13G1	0.756470843402068	0.958157047097415	-0.716401676903853	-0.998226213595632
BCORP1	0.714433821848129	1.00173152278533	-0.775904434938366	-0.940260909695089
LINC01919	0.784448736265415	0.939932352147147	-0.777272099445221	-0.947108988967344
GPX5	0.819185790960276	0.907214158343474	-0.774688059318597	-0.951711889985154
RIMS1	1.01233091483732	0.685361660825065	-1.02826963080269	-0.669422944859706
PLSCR5	0.856262592511321	0.875146748101671	-0.833740709570227	-0.897668631042767
KRT24	0.753698608701246	0.958088994756894	-0.699536061768671	-1.01225154168947
TBC1D3F	0.817251462758002	0.911137541723765	-0.799913279186472	-0.928475725295295
REPS2	0.912305538167051	0.817962973892574	-0.835803244642311	-0.894465267417316
CCR3	1.21166093576419	0.364330900982483	-1.06841135713006	-0.507580479616621
SNAP25	1.17074099616893	0.466482004307433	-1.00770206438974	-0.62952093608662
PIWIL3	0.778656363447807	0.949177962993499	-0.868903766037407	-0.858930560403902
LINC00698	0.854134646740459	0.865052041760038	-0.710701545742598	-1.0084851427579
BPY2	0.785313779792089	0.940521257401158	-0.794183451921847	-0.931651585271396
CCDC63	0.901281794838979	0.829662728060346	-0.840308663915606	-0.890635858983717
OR2F1	0.786931705729748	0.938539685312089	-0.787715734978314	-0.937755656063523
LINC02549	0.792122866045699	0.923205846014255	-0.701050123336995	-1.01427858872296
LINC01241	0.736056312407132	0.982956462180859	-0.944698050102493	-0.774314724485499
LYZL2	0.783460321708856	0.933350876817185	-0.714659783045227	-1.00215141548081
ENDOG	0.17796633057886	1.34490201478121	-0.760303427823278	-0.762564917536796
ZSWIM5	1.01438497361079	0.702562798308728	-0.816797669747331	-0.90015010217218
TRHR	0.751908258817168	0.951805743399372	-0.655160411813807	-1.04855359040274
TEX14	1.02035196718092	0.695881648167857	-0.88895253035641	-0.827281084992367
FOLH1B	0.892138193397817	0.812637289065398	-1.06520263438699	-0.639572848076219
LINC00974	0.71753230892254	1.00225209206228	-0.829817820418017	-0.889966580566801
C1orf185	0.770075020946065	0.952237168318145	-0.768827337615884	-0.953484851648326
ASZ1	0.740486765125848	0.982139604853094	-0.902303073858854	-0.820323296120089
LHX8	0.782397818381174	0.932815631643919	-0.704750482778787	-1.0104629672463
SYNPR	0.804979256909477	0.924833098600179	-0.848072535217852	-0.881739820291804
TTTY10	0.782306647380356	0.933876937149259	-0.71107626957966	-1.00510731494995
LINC01777	0.732963026141017	0.988267572024071	-0.909477464230914	-0.811753133934175
NTSR2	0.79796419464772	0.931206599265011	-0.841223073815074	-0.887947720097657
FAM230E	0.783693126231176	0.938513516214184	-0.756175717276351	-0.966030925169009
RHOF	0.0475027527787739	1.39766901178505	-0.721152803778572	-0.724018960785249
ONECUT3	0.24491789470092	1.31359478581103	-0.778016201744627	-0.780496478767327
KLHL23	0.283493468188424	1.29422455379173	-0.785928190574974	-0.79178983140518
APOC2	0.201535664842919	1.33421180907336	-0.766855771975978	-0.768891701940299
PDF	0.276347645194228	1.29788939505936	-0.785710021839025	-0.788527018414566
TICAM2	0.26780106624372	1.30222037130776	-0.781767550248845	-0.788253887302638
UPK3BL1	-0.118495324819405	1.4492908440823	-0.663588034503809	-0.667207484759083
MINDY4	0.130165027434331	1.3654776042407	-0.742599385724962	-0.753043245950068
SCLY	0.218738079121013	1.32617521254147	-0.768308212070145	-0.776605079592336
AS3MT	0.277805527683434	1.2971363376751	-0.782972563983794	-0.791969301374742
SNX15	0.303672273381567	1.28370282712411	-0.791412999735212	-0.79596210077047
BGLAP	0.109263309658021	1.37403474953905	-0.740331833173358	-0.742966226023711
SAPCD1	0.319224757916749	1.27540757256101	-0.795744051283649	-0.798888279194107
SCHIP1	0.245394182149171	1.31334800490118	-0.773888824643404	-0.784853362406945
ZNF20	0.3491920739478	1.25893299017413	-0.796332369880252	-0.811792694241678
RNF223	0.193464196099764	1.33791038374919	-0.763102915745194	-0.768271664103758
TREX2	0.319909585520491	1.27502272306186	-0.791534110456642	-0.80339819812571
PSG2	0.202076704321895	1.3339447853024	-0.761874498357745	-0.774146991266555
KTI12	0.326402240923952	1.27152296094718	-0.796905720229008	-0.801019481642126
ZNF177	0.134357278399718	1.3637114053671	-0.740835745317512	-0.757232938449303
HOXA7	0.240006476908635	1.31598610251446	-0.774754729835792	-0.781237849587298
CLDN8	0.603038523743012	1.08854907283109	-0.744129752334806	-0.947457844239294
OR2V2	0.252594909120131	1.30980180470356	-0.775144490447514	-0.787252223376182
AXDND1	0.616777600584638	1.07510466969426	-0.718460680997228	-0.973421589281669
MYH2	0.62192317202157	1.07688736037218	-0.776787882991198	-0.922022649402557
FOXB1	0.402587038718287	1.22809292756565	-0.806597520692539	-0.824082445591404
NOS2	0.316384169216456	1.27664702380257	-0.772028425180046	-0.821002767838981
GJA9	0.0749857544282163	1.38741224281215	-0.722242047088351	-0.740155950152012
SLC9A3	0.550161158811695	1.13195304399356	-0.866066198638402	-0.816048004166855
LINC01249	0.682725938783183	1.02070677580251	-0.708186806706432	-0.995245907879261
CNTNAP5	0.604724666684361	1.06979953538851	-0.627713323991406	-1.04681087808146
GTF2A1L	0.290799492633803	1.29023985683495	-0.769614476407568	-0.811424873061184
LGALS3	-0.555660293568512	1.40964245246452	-0.0149795319734091	-0.8390026269226
CSAG1	0.678427679114572	1.03481866796319	-0.831328057820084	-0.881918289257677
PGK2	0.660633852632579	1.02861886783576	-0.646234373647931	-1.04301834682041
GSC2	0.049706469620888	1.39676272181061	-0.708291286882036	-0.738177904549463
SULT1A4	0.355924434958078	1.25516875306599	-0.800135139597123	-0.810958048426944
HOXA9	-0.147342140424791	1.45646631580493	-0.647738917668444	-0.661385257711695
MINAR2	0.207235570288723	1.33143792649222	-0.752478494371246	-0.786195002409696
CACNA1S	0.704979873729492	0.989492010381496	-0.637127094066863	-1.05734479004412
LCE1B	0.750147122401298	0.955312887172917	-0.665167135026114	-1.0402928745481
PYY2	0.194629616541892	1.33737765631423	-0.763073217159544	-0.76893405569658
HCRTR1	0.685852583894658	1.02628398943988	-0.929012043458122	-0.783124529876416
TMEFF1	0.587400989327077	1.10538068729517	-0.833377162073783	-0.859404514548465
NR2E1	0.704701578205704	1.01202854051848	-0.805389741604521	-0.91134037711967
OR6N2	0.653219368631962	1.04775971648184	-0.730408093188832	-0.970570991924968
LINC01234	0.728298899780201	0.992186240440453	-0.809682615603069	-0.910802524617582
MAGEA1	0.633408998785537	1.07022012958545	-0.818304782251138	-0.885324346119845
DNAH17	0.771909734266059	0.955265551810818	-0.858303078179058	-0.868872207897818
USP43	0.0918397487130599	1.34166698004703	-0.430375637847804	-1.00313109091229
GPR148	0.703285621548107	1.01447131817517	-0.837749968496365	-0.880006971226911
IFNA1	0.687099846492651	1.02409174694196	-0.768873365724848	-0.942318227709767
DAZ4	0.746987167902467	0.974507382722233	-0.788036244190362	-0.933458306434338
S100A11	-0.694100944994106	1.45750069718571	-0.608113220488713	-0.155286531702883
PCARE	0.731052452181994	0.990415161317815	-0.822558237165826	-0.898909376333982
CALHM4	0.763647401464015	0.961420638934615	-0.814663730533213	-0.910404309865415
LINC01166	0.754911533427924	0.968529187442792	-0.920609368710343	-0.80283135216037
LINC02159	0.636864972784442	1.06656634345977	-0.906488447253235	-0.796942868990969
H4C14	0.675684233505931	1.03726638208857	-0.871127328948244	-0.841823286646254
GABRA2	0.737168887008264	0.941223707069591	-1.12395857978497	-0.554434014292888
CCR9	0.744670672473402	0.970937634554788	-0.733125029778201	-0.982483277249988
GRK1	0.680304828285062	1.03331911752073	-0.881137146681146	-0.832486799124654
FBN3	0.745095500872942	0.970782706862439	-0.734864698028896	-0.981013509706485
PCGEM1	0.753219388792156	0.964462882869944	-0.742102738714625	-0.975579532947478
OR10H5	0.261189744841246	1.3053505809357	-0.763077566498422	-0.80346275927852
CUZD1	0.202179963821546	1.33390864124425	-0.764377032665365	-0.771711572400427
LINC01917	0.75150160362214	0.961531516774484	-0.709103456617231	-1.00392966377939
OR5A1	0.440420312766093	1.20496504243498	-0.807814655931096	-0.837570699269978
TNNI3K	0.489305599721202	1.1735153296616	-0.809557781401104	-0.853263147981695
LINC00905	0.754484743870777	0.965359374423222	-0.760166974403863	-0.959677143890136
RFX4	0.748813108711107	0.964208985758449	-0.710981648255339	-1.00204044621422
FAM237A	0.788575211908394	0.92089664636508	-0.669059483723346	-1.04041237455013
KLHL1	0.738077020449911	0.975559330130855	-0.724056105664816	-0.989580244915954
PRKG1	0.589301463866234	1.08339730552507	-0.636332539774354	-1.03636622961695
AKNAD1	0.703694754414616	1.00476098578971	-0.720327634990952	-0.988128105213376
SPATA16	0.776155872452318	0.949354019548159	-0.801042655774631	-0.92446723622585
C5orf58	0.782926951369499	0.944750793979729	-0.831931740192675	-0.895746005156552
RGR	0.332503712726421	1.26796423437844	-0.778334698390645	-0.822133248714217
MEPE	0.766886344465241	0.959054190710348	-0.826466648092204	-0.899473887083386
KRT33A	0.773022833831273	0.952712883707567	-0.809520055635505	-0.916215661903336
IQCM	0.781625872238003	0.940719144571218	-0.759015011318995	-0.963330005490228
GACAT1	0.763733919763465	0.945509906683837	-0.678604460905204	-1.0306393655421
WFDC9	0.79236889017304	0.930037069602915	-0.752020916538495	-0.970385043237462
OPRD1	0.521058426866657	1.15237793913119	-0.823900896371883	-0.849535469625962
PALM2AKAP2	-0.668008086024049	1.47097202431377	-0.21759211407412	-0.585371824215599
TCERG1L	0.742575624709945	0.965051909387585	-0.681679580772472	-1.02594795332506
LINC00682	0.307288756518604	1.28161736956959	-0.77548994918476	-0.813416176903433
FTLP10	0.783518488776753	0.936236940155419	-0.735821674785272	-0.983933754146899
ADGRG4	0.756913181820195	0.96831512453661	-0.887533024070631	-0.837695282286176
SLC10A2	0.769757006541455	0.952819550344925	-0.771918098311456	-0.950658458574928
GACAT2	0.688393634627276	1.02189286065099	-0.953401166377449	-0.756885328900819
BRINP3	0.723560980940742	0.981836517272724	-0.682014469289492	-1.02338302892398
CST9L	0.766154618229527	0.958579691177624	-0.80415264790204	-0.920581661505114
WFDC6	0.743148515734524	0.96430019790361	-0.680281488657289	-1.02716722498085
ASIC2	0.781062708722913	0.945988381842589	-0.820547110286077	-0.906503980279422
NELL1	0.506089145898376	1.1520742874192	-0.684434513305893	-0.973728920011686
LINC00305	0.785060601579237	0.941946272073017	-0.81280480984902	-0.914202063803233
SFTA3	0.763678256899567	0.946835567619128	-0.685891691662827	-1.02462213285587
MORC1	0.752442710922795	0.972336034281199	-0.884318158064728	-0.840460587139262
NDST4	0.783772896509438	0.941480453818448	-0.788245762403296	-0.937007587924591
POTEB	0.782293362025319	0.945604207573576	-0.84120265504751	-0.886694914551387
LINC01284	0.790280969204848	0.931408443935015	-0.747206942995804	-0.974482470144058
LINC00189	0.762258484364176	0.960976699381112	-0.788419104823462	-0.93481607892183
HTR5A	0.771788097419433	0.949323845610111	-0.755641223699552	-0.965470719329989
CDH9	0.789537552160726	0.936046516532573	-0.786545121126431	-0.939038947566869
ADAD1	0.763875825518238	0.962472786489235	-0.862958243022569	-0.863390368984899
OPTC	0.78565015353244	0.938204199506917	-0.770576749493674	-0.953277603545684
IL1RAPL1	0.270310402999645	1.30002058627764	-0.740955465560239	-0.829375523717048
OVAAL	0.781630513622366	0.944346992811008	-0.800685779827559	-0.925291726605818
PRSS56	0.591732477508235	1.08765696416894	-0.671349012624254	-1.00804042905293
SPANXN1	0.790799915771494	0.919735709168353	-0.673945369840493	-1.03659025509936
RBMY2FP	0.787979834057908	0.937649490235974	-0.788642793669693	-0.936986530624188
FAM230H	0.785324702728996	0.940294716889296	-0.791291299620563	-0.93432811999773
LINC00254	0.751777176678955	0.960188905009921	-0.701946663819579	-1.0100194178693
MS4A5	0.773937670383711	0.94660423400133	-0.748851285707327	-0.971690618677711
MCL1	-0.649628430143549	1.38297604361162	0.0785569224704565	-0.811904535938528
LYZL1	0.745946439595439	0.977981849626425	-0.885954120293007	-0.837974168928856
OR2K2	0.735809470363698	0.973260743156745	-0.69502421092286	-1.01404600259758
GPR149	0.777414515567591	0.94768638066397	-0.793519137106364	-0.9315817591252
EPCAM	-0.688354327214954	1.45529113124538	-0.144512325680253	-0.622424478350172
LCT	0.746886298912784	0.977462489257362	-0.857783098192087	-0.866565689978059
VWA3B	-0.127592012854065	1.45046046388086	-0.61196579308755	-0.71090265793925
GABRR3	0.748799176636711	0.964647189297613	-0.713883467233713	-0.999562898700613
SDR16C6P	0.768907247243148	0.953571086924871	-0.771746090595483	-0.950732243572539
LINC02016	0.766835676075322	0.959800059155731	-0.855854247370749	-0.870781487860307
LINC01299	0.75990657453	0.953377750317125	-0.705081490904036	-1.00820283394309
FNDC8	0.744344293420924	0.977239187175748	-0.793596861147783	-0.927986619448888
MAFIP	0.480410745170297	1.17948676938179	-0.816045567531658	-0.843851947020428
LINC01708	0.751643483054976	0.966680175888484	-0.749063206676605	-0.969260452266859
H2BC18	0.642585339376872	1.06367308220403	-0.856647392466753	-0.849611029114148
LNCNEF	0.76836345176068	0.957690337898877	-0.825503700039872	-0.900550089619687
LINC01163	0.774254391137183	0.949681751360041	-0.782416838591866	-0.941519303905356
ITPRID1	0.739785131063469	0.983586922355031	-0.850086268573463	-0.873285784845036
PCDH15	0.777747258184234	0.945961172593857	-0.776176665342295	-0.947531765435796
TAFA1	0.769814615238822	0.951547680002583	-0.759690071017308	-0.961672224224098
TSPAN19	0.756169198671204	0.955741146253448	-0.698715721609372	-1.01319462331528
LINC01630	0.719399987258647	0.981394213445647	-0.65937537439804	-1.04141882630626
C16orf90	0.705309204514014	1.00823458353039	-0.762205002806748	-0.95133878523766
PAGE3	0.778686301741309	0.948989824975434	-0.846039802768453	-0.88163632394829
LINC02411	0.767789374984087	0.956347618968458	-0.792878467358384	-0.93125852659416
HYAL4	0.784005345633122	0.932721485604115	-0.713811103692774	-1.00291572754447
LINC01033	0.753484336980391	0.961399385557001	-0.720402661650514	-0.994481060886881
YWHAZ	-0.725519246531106	1.47413075495811	-0.475178805433611	-0.273432702993388
MAGEA9B	0.693676787836102	1.01771697163672	-0.759181648610137	-0.952212110862683
LHFPL1	0.796030242376006	0.93280124953694	-0.834511579272303	-0.894319912640644
LINC00708	0.775010089128999	0.952310566247923	-0.845693359177699	-0.881627296199228
CALCB	0.780201413598766	0.947151852517758	-0.829658479750354	-0.897694786366166
LINC02261	0.788777057716578	0.937580626026868	-0.797536261144645	-0.928821422598804
SLC38A8	0.70802437349162	1.00323798013595	-0.73729770673226	-0.973964646895304
LINC01182	0.774464862324919	0.950943162896715	-0.801897552368382	-0.92351047285325
CASC17	0.786157685905853	0.941374802717484	-0.821426404472538	-0.906106084150796
TRIM53AP	0.751250712890434	0.970861513863616	-0.789589245136667	-0.932522981617382
C4orf50	0.755248326077673	0.965607746874122	-0.769519199650158	-0.951336873301637
TAAR2	0.766254463068071	0.959964821145694	-0.836603686217423	-0.889615597996346
SGCZ	0.782603280857238	0.942867020806258	-0.792343372526094	-0.9331269291374
PDILT	0.786321261080383	0.931089855757845	-0.717248705000779	-1.00016241183745
ZNF479	0.78285715773029	0.943569514738568	-0.806043791280302	-0.920382881188558
LINC00536	0.759301478956129	0.962534804654609	-0.775396448345981	-0.946439835264761
MOXD2P	0.718169211091938	0.988128395404937	-0.69173396894631	-1.01456363755056
LINC00477	0.748330898917097	0.95654999184701	-1.04178609885357	-0.66309479191054
RMST	-0.394838763610971	1.4958357095413	-0.53499454866682	-0.566002397263501
HOXD12	0.640131218969381	1.04410667588406	-0.639949923284841	-1.04428797156859
PADI3	-0.179252539436785	1.4076309540337	-0.954767289115124	-0.273611125481786
FAM230I	0.794060698100513	0.921331058666111	-0.700641352059061	-1.01475040470756
MYCNUT	0.783725889343972	0.940858640789614	-0.780247010373187	-0.9443375197604
LINC02112	0.77314742610909	0.952624860249041	-0.809952500967776	-0.915819785390351
FABP12	0.783757987892017	0.942624691711583	-0.804100186599962	-0.922282493003637
LINC01428	0.7931209192338	0.935318253601564	-0.829665390887006	-0.898773781948363
ADAMTS20	0.761695660902868	0.946515299332756	-0.673916459980332	-1.03429450025529
CABP2	0.618872276617791	1.07485495084803	-0.963756683120849	-0.729970544344973
OPN1SW	0.752935648788132	0.970870642670888	-0.813199764188997	-0.910606527270023
GNAT2	0.615534853124622	1.08422917261693	-0.827915285386819	-0.87184874035473
LINC01821	0.766329236815019	0.959728660547185	-0.83122905557122	-0.894828841790984
LINC01237	0.736971989698744	0.976467811829976	-0.723594166723071	-0.989845634805648
LINC01490	0.795667398837351	0.921739597279161	-0.712816366891579	-1.00459062922493
FOXD4L6	0.491487960034849	1.03587686318056	-1.27308257742534	-0.254282245790073
TMEM269	0.454987813727767	1.19570883562808	-0.804530595900962	-0.846166053454882
ARSH	0.771351376006903	0.934614479569728	-0.657594751183114	-1.04837110439352
MS4A15	0.697213035483729	1.00915009750642	-0.712340356190055	-0.994022776800094
LINC01020	0.77145460631033	0.954352653979294	-0.813591094157219	-0.912216166132409
TSGA10IP	0.769175441012592	0.938463911067828	-0.667220439466827	-1.0404189126136
LINC02426	0.805077904178656	0.919368081652724	-0.762837582476055	-0.961608403355326
C12orf50	0.744571922476089	0.979315331120112	-0.843770804540073	-0.880116449056127
LINC02337	0.686058458315319	1.01750188109719	-0.705228474513002	-0.998331864899516
LINC00278	0.772895420134197	0.952970830992518	-0.812079873828991	-0.913786377297727
GPR27	0.254979950871678	1.30862953355036	-0.777523464016654	-0.786086020405387
GHRH	0.730841598402986	0.973291728540157	-0.669667963914893	-1.03446536302825
HTR3B	0.766390757015773	0.95044251827989	-0.725101260767737	-0.991732014527922
MAGEA3	0.712345776937224	1.00256779950887	-0.949535597207767	-0.765377979238324
LINC01804	0.783604976058935	0.942807848059538	-0.804785596023097	-0.921627228095377
LMX1A	0.777958158355674	0.937115679786458	-0.706116690226924	-1.00895714791521
LINC00383	0.785945433426447	0.941258468637673	-0.815096223322785	-0.912107678741337
ARPP21	0.764626012531751	0.957900804488724	-0.77693135042344	-0.945595466597033
PCDH11Y	0.79921611685081	0.928969541893297	-0.814311541441436	-0.913874117302675
C12orf40	0.764372447013759	0.96023061942129	-0.805012566594745	-0.919590499840307
EFCAB3	0.791816578524203	0.921076180493462	-0.686675395895272	-1.02621736312239
PSG11	0.797868441810058	0.921933393134162	-0.728398840589324	-0.991402994354893
PTPRQ	0.667737782009295	1.03361937676545	-0.71202587008229	-0.989331288692451
SSX2	0.77099827257168	0.953501613933326	-0.793524377994258	-0.930975508510752
GFRAL	0.607167526836178	1.09039922691675	-0.821299940306813	-0.876266813446117
RGS21	0.765357306434033	0.960594794469388	-0.831113007440332	-0.894839093463089
LCE2C	0.782860175228216	0.944072511901983	-0.911988428090405	-0.814944259039794
LINC00534	0.818128128169722	0.910555002346839	-0.803582735725496	-0.925100394791064
LINC01036	0.801564029956335	0.925941950856538	-0.800554285308848	-0.926951695504026
LINC02219	0.755167809403027	0.959872945303764	-0.720255827372889	-0.994784927333897
HTR1E	0.773614365289057	0.952635127559462	-0.818188837741451	-0.908060655107064
LINC01499	0.770523675342789	0.955482777380379	-0.81943264887687	-0.906573803846303
LINC01609	0.777561402357198	0.949333733211328	-0.824202670496607	-0.902692465071915
SLC7A13	0.783227986412439	0.944172751771376	-0.824108191999802	-0.903292546184016
ADGRD2	0.50206146714526	1.16520043061841	-0.820193653258162	-0.847068244505511
LINC01716	0.751699832286338	0.969847684858226	-0.781780393589769	-0.939767123554797
SLC22A24	0.77886197694821	0.939131751224101	-0.725478420252765	-0.992515307919547
LINC02192	0.780134177979983	0.946741464678425	-0.818596318217695	-0.908279324440715
LINC00867	0.755199710559101	0.966728345916286	-0.781617993255266	-0.940310063220118
OR6S1	0.760171063935097	0.965414008407196	-0.83735806171571	-0.888227010626587
LINC01470	0.779015309482294	0.947858847128502	-0.820707831136082	-0.906166325474712
LINC01519	0.695631487163045	1.01836323058122	-0.785778616816808	-0.92821610092746
ADCY8	0.784702300792396	0.942451971919306	-0.816165962127641	-0.910988310584057
LINC01327	0.779556397608949	0.94752856820503	-0.824362157410965	-0.902722808403014
C9orf57	0.745054340235389	0.977136982114903	-0.801405323219747	-0.920785999130549
LINC00658	0.83598076977476	0.893224566740597	-0.800530529143715	-0.928674807371642
GYPA	0.799019221855968	0.929764118583637	-0.827236268134016	-0.90154707230559
LINC01800	0.745212306484085	0.975359059096331	-0.77919803861504	-0.941373326965378
NFE2	-0.12348209088026	1.41884876285389	-0.390163478548764	-0.905203193424861
CSH2	0.743635743827332	0.979628081306663	-0.826166455358058	-0.897097369775934
LINC01924	0.77585978561627	0.950638376329585	-0.818918961913088	-0.907579200032766
RNF17	0.729183636305741	0.982225770703059	-0.715950131644267	-0.99545927536453
VENTXP1	0.815684630367558	0.914224015916826	-0.829169757626355	-0.90073888865803
LINC01538	0.741352922167508	0.982297956208829	-0.861381165681178	-0.862269712695158
CNGB3	0.743334645927662	0.979103046956252	-0.913252607938436	-0.809185084945482
ARHGAP44	-0.25220355657404	1.3821271586977	-0.124647021657603	-1.00527658046605
SSX7	0.754858310604569	0.963487533544928	-0.972143014492621	-0.746202829656876
LINC01307	0.794697248255656	0.934417904716949	-0.850417971832315	-0.878697181140288
CDH7	0.781067639183311	0.930484818001787	-0.683402449205107	-1.02815000797999
FSHR	0.800576930873197	0.912525737157848	-0.684776799857171	-1.02832586817387
ESRRB	0.741975298085664	0.972715624537213	-0.728476359605059	-0.986214563017821
SUN3	0.787088555265698	0.937852188916293	-0.781185095302654	-0.943755648879336
BPIFB6	0.781173948744008	0.94508432891189	-0.805687636144308	-0.920570641511586
ACTL7B	0.62518180339019	1.0735658440054	-0.766511568935064	-0.932236078460528
HTR4	0.713372711161466	0.987010041862492	-0.661432537193032	-1.03895021583093
SIAH3	0.675304770490309	1.03344731051532	-0.764840332064391	-0.943911748941241
LINC00589	0.70786067426041	1.01086205816978	-0.865966277349917	-0.852756455080276
LINC01337	0.71856218235429	0.993826453744645	-0.734046969721315	-0.97834166637762
PATE4	0.775444293658189	0.949485592210829	-0.93128246263318	-0.793647423235837
LINC01756	0.75462800172608	0.963403069665041	-0.743742548317307	-0.974288523073815
LINC02249	0.74501796639647	0.942156772408208	-1.1024401715134	-0.584734567291281
ADIG	0.836585606093731	0.882168614352597	-0.70963562569571	-1.00911859475062
LINC00410	0.760858903320347	0.936594135010649	-1.07589578076602	-0.621557257564977
C3orf49	0.770981646471476	0.950489014915341	-0.759672690905957	-0.961797970480859
PRAMEF15	0.778382275500743	0.949439935955471	-0.864059427046542	-0.863762784409676
CLEC3A	0.823118083470471	0.907728843550602	-0.882590654035499	-0.848256272985574
DSCAM	0.850094460792496	0.88177097113153	-0.857553424435178	-0.874312007488845
LINC02123	0.733396912318907	0.988679154535561	-0.830464283481697	-0.891611783372771
XAGE5	0.781955039538807	0.94085357809822	-0.763154387145687	-0.959654230491342
TMC1	0.803459291370638	0.925614548945162	-0.826836116061585	-0.902237724254218
DISC1FP1	0.715947244703312	1.00250060365988	-0.80499948923181	-0.91344835913139
NMS	0.79494345479867	0.925839965612122	-0.737230288145219	-0.983553132265572
ARGFX	0.69929704676395	0.990983167356213	-0.62107270505701	-1.06920750906315
ZPBP	0.718880895752776	0.997038083900253	-0.765936817056546	-0.94998216259648
LINC01649	0.709757385595991	0.986412773820984	-0.6422481437781	-1.05392201563888
TCAM1P	0.551127914253949	1.13137573726651	-0.820786066979861	-0.861717584540599
PABPC1L2B	0.708849017299995	0.983831280170282	-0.626083720782054	-1.06659657668822
LNX1	-0.165942910318412	1.39215917843607	-0.237240734359788	-0.988975533757877
MYT1L	0.181888660653626	1.30153916146524	-0.447916978995935	-1.03551084312293
MYL1	0.764974084919485	0.940089039141617	-0.655773945442416	-1.04928917861869
LINC00703	0.682780425882591	1.02361654050485	-0.730469585642337	-0.9759273807451
TUBAL3	0.498263294425468	1.14865168706308	-1.01860937148041	-0.628305610008137
OR4K17	0.444571075362454	1.20218578791602	-0.798865099487029	-0.847891763791452
CLUL1	0.704092722862096	1.00094799446453	-0.696355980331988	-1.00868473699464
GUCY2F	0.655666995382259	1.04696576109443	-0.740672050438281	-0.96196070603841
CPHXL	0.775246806464929	0.942914879121682	-0.728957572606986	-0.989204112979623
PTPN5	-0.512743683978407	1.49232403500498	-0.366757543606069	-0.612822807420504
NMBR	0.856259694819048	0.874150316046042	-0.812663797157796	-0.917746213707291
UMODL1	0.52472625135221	1.13691465616254	-0.670255555692034	-0.99138535182271
CBLN2	0.801631272372502	0.911149264915329	-0.682629318280057	-1.03015121900777
LINC00636	0.635304357612327	1.06661824314746	-0.778699183418929	-0.923223417340848
LHX1	0.599708853419802	1.08187337695042	-1.0081827049191	-0.673399525451131
IL19	0.700973456456871	1.01455479892304	-0.795329458548127	-0.920198796831789
MARCHF11	0.520226051358123	1.12464162545149	-0.58605360162132	-1.05881407518829
INGX	0.676944925595281	1.03634337610359	-0.851186488899898	-0.862101812798973
GPR50	0.722180036759083	0.992056114931968	-0.96887197387702	-0.74536417781403
OR1A1	0.479580262884765	1.17985093545028	-0.806278549815588	-0.853152648519456
FRMD7	0.739462271873907	0.982094266870255	-0.919121826896759	-0.8024347118474
PCAT18	0.20301159961361	1.28028446827081	-1.0729895180837	-0.41030654980072
IL12RB2	0.690912243274555	0.957514571091516	-1.17574622007553	-0.472680594290538
ENPP3	0.701886816084119	0.993702855226033	-0.64482024833427	-1.05076942297588
RGSL1	0.773365598208689	0.936529165758509	-1.0323575300442	-0.677537233922999
OR4N3P	0.821699748242413	0.894100751120753	-0.694487132435417	-1.02131336692775
KCNU1	0.739851607538163	0.968625430421985	-1.01997547886602	-0.688501559094128
GPR32	0.724355272265923	0.996750755274327	-0.841919812449342	-0.879186215090912
INE2	0.210369474834807	1.3300729105212	-0.761018870830713	-0.779423514525287
LINC02180	0.769860685941597	0.936136128241146	-1.04761483579456	-0.658381978388183
LINC02608	0.725367166011452	0.981772795317975	-1.01605263983505	-0.691087321494369
TRPC7	0.875500445331551	0.849330097584198	-0.751471243510563	-0.973359299405189
LINC01775	0.783086088520318	0.944790325395008	-0.890100853264023	-0.837775560651302
C5orf52	0.551131694969361	1.07156179133227	-1.1515247163605	-0.471168769941137
LINC01364	0.693988575747167	1.00757997442141	-0.684208937149817	-1.01735961301876
SCHLAP1	-0.212871757005391	1.46159672619426	-0.485143950070896	-0.76358101911798
POTED	0.761120834678244	0.942273892741169	-1.05422907403795	-0.64916565338147
SPANXN2	0.821641887419225	0.90026469722179	-0.987339487490886	-0.734567097150127
CLCA4	0.664821716739759	1.04291795253204	-0.77593768390435	-0.931801985367451
PNPLA1	0.862635581695618	0.864044704342857	-0.959709736234053	-0.76697054980442
FOXI3	0.496068266532999	1.16899179036952	-0.808426372696495	-0.856633684206024
FAM66E	0.746436674005024	0.946446442404977	-1.085339863396	-0.607543253013995
KRT71	0.827990772407293	0.890014392656436	-0.70646604907193	-1.0115391159918
LINC01010	0.558563817671669	1.12580531983183	-0.810410776569586	-0.873958360933912
UTS2	0.320611293665399	1.24071294633438	-0.51705911170234	-1.04426512829744
LINC01203	0.756984529365416	0.949580327514982	-1.03914503700947	-0.667419819870938
LINC00928	0.757027342923848	0.951943846619746	-1.0282976363619	-0.680673553181686
LINC02523	0.741345457940071	0.968907350827297	-1.01187959024623	-0.698373218521142
APOC4	0.372075459145575	1.24594567897581	-0.799444586641009	-0.818576551480377
CLVS1	0.63802314832857	1.0486938208849	-0.655394837698126	-1.03132213151535
MARCOL	0.706539938086037	1.00617968971582	-0.960521913927532	-0.752197713874319
TTTY1	0.761428248748086	0.94873365097844	-1.02508774365608	-0.685074156070446
NXNL1	0.104092889717132	1.37598074943185	-0.723717217075216	-0.756356422073759
MGAT4D	0.907211363207566	0.822976749239026	-0.827006259927881	-0.903181852518713
OR52E8	0.808679742205245	0.899181425297507	-1.05282120094444	-0.65503996655831
CCDC26	0.718589056255455	0.997472713634626	-0.767908871138397	-0.948152898751685
OR2A5	0.515642100883043	1.15580379076566	-0.809596936810668	-0.861848954838043
B3GAT2	0.630164273353672	1.07290148754984	-0.823614305800867	-0.879451455102636
LINC00545	0.478466536233188	1.18053126323534	-0.804211937597029	-0.854785861871506
SCN11A	0.683825073081488	1.00360972352673	-0.61851449438679	-1.06892030222143
SPO11	0.76907479355839	0.957108982550047	-0.826959195204477	-0.899224580903957
SPATA31C1	0.772074302582186	0.954672811330454	-0.834448681020341	-0.892298432892299
GMNC	0.778411329664693	0.938188036657641	-1.00064138030753	-0.715957986014804
OR51A4	0.490322031874643	1.17275780103665	-0.805984292339811	-0.857095540571474
EIF4G2	-0.514527989426974	1.49323220407096	-0.374053445272796	-0.604650769371192
F8A2	0.737255675606904	0.978658026086203	-0.742842514351485	-0.973071187341619
GUCA2A	0.400245167605762	1.19152567665042	-1.07265532419383	-0.519115520062355
PRR23D2	0.685592664087409	1.00057382159981	-1.07463887088066	-0.611527614806563
CFAP99	0.711893748737789	1.0071519797469	-0.834095793144688	-0.884949935340008
LINC00102	0.675003239434646	1.03625254967423	-0.911988750505499	-0.799267038603377
ARL5C	0.364489818165339	1.2500807074402	-0.784631275708777	-0.82993924989677
CES5A	0.816755719932523	0.890764124618006	-1.05579625376554	-0.651723590784989
SERPINA12	0.748225417357348	0.953531533218442	-1.05453011481237	-0.647226835763421
LMOD2	0.602503930181206	1.09112315186115	-0.925085295425776	-0.768541786616575
CCDC166	0.353260149173962	1.25643900608805	-0.782459783522401	-0.827239371739614
OR3A3	0.606628108427044	1.09104835346368	-0.832058126036619	-0.865618335854112
OCA2	0.375409344792277	1.23642480436795	-0.931050732695712	-0.68078341646451
CYP4F62P	0.732517073052017	0.89857889202661	-1.21911810584111	-0.41197785923752
CSHL1	0.653468415713045	1.05498961924941	-0.870984678130651	-0.837473356831799
NRG3	0.422068514998077	1.21583403181589	-0.852443058189162	-0.785459488624812
OR3A2	0.500884309454194	1.16577980371078	-0.808962764977739	-0.857701348187241
KLF18	0.734803439472697	0.981854554579218	-0.752102341425839	-0.964555652626073
OR5AS1	0.792009469908578	0.936745478311653	-0.842789596263594	-0.88596535195664
PRKACG	0.739294858034395	0.962612071570516	-1.04916738211406	-0.652739547490848
LINC01981	0.466417868218552	1.18375510762159	-0.725983530623909	-0.924189445216236
CT47A6	0.797676248387635	0.91907074962936	-0.707689338703285	-1.00905765931371
ANP32B	-0.806571038741292	1.46120908244233	-0.323094526527579	-0.331543517173467
GJB7	0.73309404272122	0.984948365884266	-0.767875765072081	-0.950166643533406
LINC00347	0.543450178251204	1.13662206719139	-0.813289111869132	-0.866783133573465
OR1I1	0.143025830398807	1.36003014940214	-0.739845409957425	-0.763210569843517
GPR6	0.599250298247451	1.09630378872758	-0.819801590470338	-0.875752496504695
OR2M4	0.606065177294135	1.09120802153705	-0.820512776157665	-0.876760422673529
SHCBP1L	0.583481695507927	1.10794959105621	-0.818084898616489	-0.873346387947655
OR6Y1	0.615903506114753	1.08378407513273	-0.821506423766666	-0.87818115748082
CASC20	0.898740410411978	0.829985920909213	-0.931971158839612	-0.796755172481577
LINC00670	0.65630838875288	1.03444987666214	-0.658508862878846	-1.03224940253617
RXFP4	0.719639626680988	0.996100924288156	-0.762952054834439	-0.952788496134708
SPTB	0.16462259014245	1.28022360500276	-0.341544731033006	-1.1033014641122
ANKRD20A1	0.809184042357745	0.899744882476507	-1.04870824865408	-0.660220676180174
ANKS1B	0.162245729988388	1.35062576123431	-0.705956533485899	-0.806914957736787
LHX5	0.809214074471527	0.920979564118911	-0.855499667553253	-0.874693971037187
C15orf32	0.631569573361484	1.07179638146626	-0.823007180592319	-0.880358774235429
STRA8	0.863823985849908	0.847887036973524	-1.04282928119643	-0.668881741627004
GRM3	-0.296538405981447	1.48304320251168	-0.527104771069391	-0.659400025460842
C8orf74	0.669183217504617	1.04216273905739	-0.826192856079573	-0.885153100482429
ZIC1	0.754354347715747	0.936591569047244	-1.09456802473494	-0.596377892028046
SSX9P	0.73452333588175	0.92879863497756	-1.15914272181912	-0.50417924904019
LINC01799	0.582515542824471	1.10865660040874	-0.817976510645456	-0.873195632587756
LINC01505	0.677526061641013	1.03546387105412	-0.828159892839536	-0.884830039855591
GCSIR	0.534673871850924	1.14274012996185	-0.812155358810633	-0.865258643002136
CXCR1	0.0244362672339362	1.39137538892265	-0.532954301806625	-0.882857354349966
AFF2	0.416617781292018	1.21794505219905	-0.757525053820869	-0.877037779670207
LINC00571	-0.0854943396924462	1.42795347038767	-0.509147262959509	-0.833311867735719
OR4K13	0.507685561621357	1.16118343867679	-0.808487224898245	-0.860381775399902
TMPRSS11BNL	0.903740789637143	0.825921602081842	-0.813644783125852	-0.916017608593133
KIR2DS4	0.442292296660066	1.19170249302038	-0.973926050752345	-0.660068738928095
OR9Q2	0.582455945166383	1.10870018808123	-0.817969812618136	-0.873186320629477
PISRT1	0.767579973522204	0.958880496510311	-0.840467322555968	-0.885993147476545
PRSS54	0.634324787727184	1.0696667796841	-0.823260672685048	-0.88073089472623
ROBO1	0.742768584484394	0.961703643842556	-0.664076417689867	-1.04039581063708
OR2H2	0.815304780359541	0.90599511978442	-0.732169825282411	-0.989130074861551
OR2A25	0.525310154404108	1.14920216761661	-0.810913597300423	-0.863598724720287
OR4D10	0.546134145963944	1.13473911083768	-0.813629985268052	-0.86724327153357
UCN2	-0.241962493464507	1.4763221348407	-0.609925725063066	-0.624433916313121
OR7A10	0.617781226270491	1.08235805076081	-0.821691603270779	-0.878447673760525
SOHLH2	0.873552609373018	0.858168582733656	-0.843240044879475	-0.888481147227199
CBY3	0.626012036664838	1.07607253458838	-0.822486319470816	-0.879598251782393
OR52H1	0.434469689140073	1.20847782831489	-0.797192540325674	-0.845754977129286
OR9I1	0.627627004884568	1.0748326006047	-0.822638989048356	-0.879820616440913
CSN1S2AP	0.614851644477003	1.08458162634949	-0.821402062548716	-0.878031208277773
BSX	0.651990760768287	1.05585878378312	-0.824810830868077	-0.883038713683339
LINC00348	0.568140876845162	1.0862852414349	-0.573601714880029	-1.08082440340003
TMEM244	0.696524131569204	1.01994693295057	-0.831534123685888	-0.884936940833888
OR8H1	0.49460453745895	1.16992411640309	-0.806611903852971	-0.857916750009081
FRG2B	0.647239226996619	1.03781012874249	-0.637176371231854	-1.04787298450725
OR5H1	0.418195597842727	1.21846096348787	-0.794422501783234	-0.842234059547368
TBC1D21	0.75931223826247	0.949507721153779	-1.03026103236991	-0.678558927046343
OR4P4	0.628192019193028	1.07439827902059	-0.822692148615706	-0.87989814959792
BMPER	0.770502261835206	0.938758371404466	-0.675363715640421	-1.03389691759925
LINC02369	0.60720854685246	1.09034934294103	-0.820630264844717	-0.876927624948766
OR8G1	0.60000354634727	1.09574242323376	-0.819881114351528	-0.875864855229507
ZFP42	0.653320065380726	1.02568421116432	-0.603263793786631	-1.07574048275842
LINC01413	0.650458593813333	1.05706692608427	-0.82468157219519	-0.882843947702421
LINC02623	0.647691245873766	0.961784133006562	-1.22915601721614	-0.380319361664183
OR7A17	0.796988781787882	0.932019933448573	-0.837932222994045	-0.891076492242413
LINC00051	0.580153497131357	1.11038193408188	-0.817709974977597	-0.872825456235649
LINC01498	0.65063100797133	1.0569310751877	-0.824696167094534	-0.882865916064482
PGBP	0.638928372693934	1.06609417301364	-0.823677194513604	-0.881345351193977
SSTR4	0.650154612206066	1.05730638110523	-0.824655809541753	-0.882805183769543
RPGRIP1	0.85917338482336	0.866140592830092	-0.754797340394332	-0.970516637259121
PIGY	0.324397439599044	1.27238578496179	-0.776684674572245	-0.82009854998858
C8orf34	0.190148806804503	1.33936881754741	-0.754210820639193	-0.77530680371272
FOXL2NB	0.774548458028276	0.880793226149559	-1.1841816646783	-0.471160019499538
MT4	0.622968416105317	1.07840341146295	-0.822195679853965	-0.879176147714309
OR2Y1	0.624596259176005	1.07715773546474	-0.822351597989823	-0.879402396650928
DEFB110	0.625483114520701	1.07647815273756	-0.822436085073188	-0.879525182185077
OR5H15	0.625846067404231	1.07619983782414	-0.822470568916644	-0.879575336311729
OR10C1	0.669183217504617	1.04216273905739	-0.826192856079573	-0.885153100482429
SERPINB13	0.652886318011033	1.04300309788746	-0.693245745326845	-1.00264367057165
BIRC8	0.624708390724669	1.07707184727939	-0.822362298144423	-0.879417939859642
FOXR2	0.630080503366903	1.07294466976298	-0.822868872184076	-0.880156300945815
MAGEA12	0.669183217504617	1.04216273905739	-0.826192856079573	-0.885153100482429
MAGEB6	0.631660434125518	1.071726254175	-0.823015590292302	-0.880371098008215
OR4K5	0.610837607083662	1.08761675957161	-0.820999676653707	-0.877454690001574
LINC00644	0.612546405943774	1.08632631581695	-0.821171773871122	-0.877700947889596
OR8J1	0.669183217504617	1.04216273905739	-0.826192856079573	-0.885153100482429
TPD52L1	-0.208303466579713	1.45298937880146	-0.434180764293042	-0.810505147928703
AADACL3	0.655608519490427	1.05299808111391	-0.825112098480066	-0.883494502124277
GABRA6	0.614740760418141	1.08466564830043	-0.821391034885141	-0.878015373833431
OR10Z1	0.641448982541031	1.06413043239496	-0.82390151505922	-0.88167789987677
DMRTB1	0.60898381912706	1.08901396811583	-0.820811639860609	-0.877186147382285
CLSTN2	-0.414135986117688	1.44983432361239	-0.209517937817785	-0.826180399676916
NPBWR1	0.669183217504617	1.04216273905739	-0.826192856079573	-0.885153100482429
CSAG3	0.649122451352393	0.836140341628645	-1.36573114378002	-0.119531649201014
IFNA17	0.609678482268317	1.08849072952571	-0.820882265098649	-0.877286946695381
OR8J3	0.642487125744382	1.06332006935285	-0.823993132821909	-0.881814062275321
LINC00398	0.669183217504617	1.04216273905739	-0.826192856079573	-0.885153100482429
PCA3	0.895135636308127	0.834980298851032	-0.914502474838037	-0.815613460321121
HELT	0.669183217504617	1.04216273905739	-0.826192856079573	-0.885153100482429
LINC00210	0.607770230600764	1.0899271204198	-0.820687788292358	-0.877009562728195
ADGRL3	0.206980960710401	1.31162049747512	-0.554684798499666	-0.963916659685844
LINC01365	0.64668139719297	1.06003669791032	-0.824358689524197	-0.882359405579093
NOX3	0.595882475548969	0.86851773872604	-1.37187464120444	-0.0925255730705795
OR11H2	0.60336218120187	1.09323371875952	-0.82023293101007	-0.876362968951325
LINC01210	0.602711400916423	1.09372053532971	-0.820165115680131	-0.876266820566005
LINC00690	0.669183217504617	1.04216273905739	-0.826192856079573	-0.885153100482429
OR6T1	0.603383964698371	1.09321741759634	-0.820235198040172	-0.876366184254542
LINC02653	0.647810397895612	1.05915031871313	-0.824455827942114	-0.88250488866662
EIF3IP1	0.78645517888925	0.942078477952812	-0.869838702364937	-0.858694954477126
PHOX2A	0.354928215869447	1.25550001556228	-0.782785025155907	-0.827643206275818
LINC01031	0.660432015540266	1.04916633829037	-0.825505135391624	-0.884093218439011
SLC35F4	0.940772131099581	0.774333398435285	-1.0068211416821	-0.708284387852766
OR52I2	0.669183217504617	1.04216273905739	-0.826192856079573	-0.885153100482429
MS4A13	0.650839677005669	1.05676662365075	-0.824713814204645	-0.882892486451769
RLN3	0.652213355543045	1.05568309544939	-0.824829527230207	-0.883066923762222
LINC01416	0.637032419556731	1.0678327309175	-0.834538937202907	-0.870326213271331
FSTL4	0.698270999612168	1.01604647690509	-0.784271967431692	-0.930045509085555
LINC02114	0.597566175031563	1.09755722199684	-0.819622968011904	-0.875500429016507
LINC02579	0.653266239283147	1.05485150253917	-0.824917678076966	-0.88320006374536
CD300LD	0.669183217504617	1.04216273905739	-0.826192856079573	-0.885153100482429
LINC02759	0.598274955457452	1.0970299839277	-0.819698281418542	-0.87560665796661
LINC01231	0.669183217504617	1.04216273905739	-0.826192856079573	-0.885153100482429
LINC02402	0.669183217504617	1.04216273905739	-0.826192856079573	-0.885153100482429
ASB17	0.669183217504617	1.04216273905739	-0.826192856079573	-0.885153100482429
LINC02052	0.669183217504617	1.04216273905739	-0.826192856079573	-0.885153100482429
LINC00382	0.669183217504617	1.04216273905739	-0.826192856079573	-0.885153100482429
BECN2	0.591791858902796	1.10183730230389	-0.819001929316212	-0.874627231890468
LINC00917	0.595418281434932	1.09808275775845	-0.793278833761412	-0.90022220543197
FAM186A	0.912015164937797	0.809712619403881	-0.737533986603441	-0.984193797738242
OR51D1	0.354040140984674	1.25600016944989	-0.782611983702294	-0.827428326732271
LINC01250	0.658624749985332	1.05060437834133	-0.82535903172401	-0.883870096602654
OR4M1	0.58393891127327	1.10761474872091	-0.818136063030051	-0.873417596964128
LINC02138	0.626958246050667	0.998120481407158	-1.19348452191224	-0.431594205545587
FSTL5	0.352166505042234	1.18030329208656	-1.15906504752192	-0.373404749606862
LINC00474	0.596860491751843	1.09808174918799	-0.819547784128197	-0.875394456811644
NEU2	0.589505823115414	1.10352429329438	-0.81875239364536	-0.87427772276443
OOSP2	0.660619008803073	1.04901738584061	-0.825520172925423	-0.884116221718254
OLIG1	0.657300610039501	1.03406911820952	-1.030470128673	-0.660899599576012
SPATA31D3	0.661370295002867	1.0484186303097	-0.825580439164066	-0.884208486148498
ODF1	0.555878683816576	1.12785550192161	-0.814844402849466	-0.868889782888721
LINC01019	0.663928968091933	1.04637574631134	-0.825783880864438	-0.884520833538837
LINC00375	0.662785316357278	1.04728956077506	-0.825693294233789	-0.884381582898541
LINC01324	0.688820026389934	1.02624062221182	-0.828889074543337	-0.886171574058413
GPR31	0.669183217504617	1.04216273905739	-0.826192856079573	-0.885153100482429
LINC01500	0.665504860125281	1.04511468727498	-0.825907787221141	-0.884711760179121
MYL12B	-0.582869244901878	1.48528508891613	-0.604528615696768	-0.297887228317479
OR51L1	0.684702037846784	1.02964667340107	-0.829650770792458	-0.884697940455409
LINC02218	0.669183217504617	1.04216273905739	-0.826192856079573	-0.885153100482429
LINC01333	0.669183217504617	1.04216273905739	-0.826192856079573	-0.885153100482429
BGLT3	0.669183217504617	1.04216273905739	-0.826192856079573	-0.885153100482429
DEFB112	0.586085413303533	1.10604050492137	-0.81837516196405	-0.873750756260858
CYP11B2	0.623748055524072	1.06897760132487	-0.713011457193571	-0.979714199655372
MMP26	0.665167168746427	1.04538509706621	-0.825881325411064	-0.884670940401574
FAM230C	0.523318545017968	1.15056793065534	-0.810645227771629	-0.86324124790168
TTTY9A	0.66591640808982	1.04478500126571	-0.825939970400425	-0.884761438955099
OR8K3	0.499484531818311	1.16667835904189	-0.807318879780094	-0.85884401108011
LINC00301	0.669183217504617	1.04216273905739	-0.826192856079573	-0.885153100482429
LINC01414	0.666739386708924	1.04412527877645	-0.826004109658435	-0.88486055582695
SSX4B	0.944175101899585	0.778226797860539	-0.960100585612437	-0.762301314147691
OR12D3	0.666064268269559	1.04466651612105	-0.825951515375091	-0.884779269015523
LINC01448	0.667763197048804	1.04330373620124	-0.826083494937039	-0.884983438313005
LINC01090	0.667831589816347	1.0432488226347	-0.826088781999655	-0.884991630451388
BCL2L14	0.695875155041133	1.01283061466283	-0.731686241284213	-0.977019528419756
LINC02060	0.577557201484467	1.11189328471053	-0.805998445032105	-0.883452041162891
LINC01859	0.581854456677132	1.1091399361781	-0.817902134497028	-0.873092258358195
TMPRSS11D	0.952070755826988	0.775436814931022	-0.856078551325943	-0.871429019432067
OR9G4	0.669183217504617	1.04216273905739	-0.826192856079573	-0.885153100482429
OR2T3	0.669183217504617	1.04216273905739	-0.826192856079573	-0.885153100482429
OR2W1	0.669183217504617	1.04216273905739	-0.826192856079573	-0.885153100482429
OR5T3	0.669183217504617	1.04216273905739	-0.826192856079573	-0.885153100482429
OR5T1	0.669183217504617	1.04216273905739	-0.826192856079573	-0.885153100482429
OR8K1	0.669183217504617	1.04216273905739	-0.826192856079573	-0.885153100482429
LINC01015	0.669183217504617	1.04216273905739	-0.826192856079573	-0.885153100482429
DEFB104B	0.669183217504617	1.04216273905739	-0.826192856079573	-0.885153100482429
DEFB106B	0.669183217504617	1.04216273905739	-0.826192856079573	-0.885153100482429
PRAMEF8	0.669183217504617	1.04216273905739	-0.826192856079573	-0.885153100482429
TAS2R7	0.669183217504617	1.04216273905739	-0.826192856079573	-0.885153100482429
TAS2R9	0.669183217504617	1.04216273905739	-0.826192856079573	-0.885153100482429
GAL3ST2	0.669183217504617	1.04216273905739	-0.826192856079573	-0.885153100482429
OR10A3	0.669183217504617	1.04216273905739	-0.826192856079573	-0.885153100482429
ADAM6	0.669183217504617	1.04216273905739	-0.826192856079573	-0.885153100482429
TTTY12	0.669183217504617	1.04216273905739	-0.826192856079573	-0.885153100482429
TTTY23	0.669183217504617	1.04216273905739	-0.826192856079573	-0.885153100482429
TTTY21	0.669183217504617	1.04216273905739	-0.826192856079573	-0.885153100482429
TTTY19	0.669183217504617	1.04216273905739	-0.826192856079573	-0.885153100482429
TTTY4	0.669183217504617	1.04216273905739	-0.826192856079573	-0.885153100482429
TTTY17A	0.669183217504617	1.04216273905739	-0.826192856079573	-0.885153100482429
TTTY6B	0.669183217504617	1.04216273905739	-0.826192856079573	-0.885153100482429
LINC00280	0.669183217504617	1.04216273905739	-0.826192856079573	-0.885153100482429
TTTY5	0.669183217504617	1.04216273905739	-0.826192856079573	-0.885153100482429
TTTY9B	0.669183217504617	1.04216273905739	-0.826192856079573	-0.885153100482429
SERPINA2	0.669183217504617	1.04216273905739	-0.826192856079573	-0.885153100482429
TTTY4C	0.669183217504617	1.04216273905739	-0.826192856079573	-0.885153100482429
VCY	0.669183217504617	1.04216273905739	-0.826192856079573	-0.885153100482429
TTTY20	0.669183217504617	1.04216273905739	-0.826192856079573	-0.885153100482429
TSPY3	0.669183217504617	1.04216273905739	-0.826192856079573	-0.885153100482429
TTTY3B	0.669183217504617	1.04216273905739	-0.826192856079573	-0.885153100482429
TTTY4B	0.669183217504617	1.04216273905739	-0.826192856079573	-0.885153100482429
CSPG4P1Y	0.669183217504617	1.04216273905739	-0.826192856079573	-0.885153100482429
TTTY3	0.669183217504617	1.04216273905739	-0.826192856079573	-0.885153100482429
CDY1	0.669183217504617	1.04216273905739	-0.826192856079573	-0.885153100482429
TTTY23B	0.669183217504617	1.04216273905739	-0.826192856079573	-0.885153100482429
TTTY11	0.669183217504617	1.04216273905739	-0.826192856079573	-0.885153100482429
PRAMEF2	0.669183217504617	1.04216273905739	-0.826192856079573	-0.885153100482429
LINC00381	0.669183217504617	1.04216273905739	-0.826192856079573	-0.885153100482429
LINC01723	0.669183217504617	1.04216273905739	-0.826192856079573	-0.885153100482429
DEFB115	0.669183217504617	1.04216273905739	-0.826192856079573	-0.885153100482429
PRR20C	0.669183217504617	1.04216273905739	-0.826192856079573	-0.885153100482429
DEFA8P	0.669183217504617	1.04216273905739	-0.826192856079573	-0.885153100482429
DEFA9P	0.669183217504617	1.04216273905739	-0.826192856079573	-0.885153100482429
DEFA11P	0.669183217504617	1.04216273905739	-0.826192856079573	-0.885153100482429
DEFB106A	0.669183217504617	1.04216273905739	-0.826192856079573	-0.885153100482429
DEFB104A	0.669183217504617	1.04216273905739	-0.826192856079573	-0.885153100482429
SPAG11A	0.669183217504617	1.04216273905739	-0.826192856079573	-0.885153100482429
ZNF705B	0.669183217504617	1.04216273905739	-0.826192856079573	-0.885153100482429
USP17L3	0.669183217504617	1.04216273905739	-0.826192856079573	-0.885153100482429
LINC00564	0.669183217504617	1.04216273905739	-0.826192856079573	-0.885153100482429
LINC00879	0.669183217504617	1.04216273905739	-0.826192856079573	-0.885153100482429
DEFB107A	0.669183217504617	1.04216273905739	-0.826192856079573	-0.885153100482429
OR4N4	0.669183217504617	1.04216273905739	-0.826192856079573	-0.885153100482429
LINC01056	0.669183217504617	1.04216273905739	-0.826192856079573	-0.885153100482429
SCP2D1	0.669183217504617	1.04216273905739	-0.826192856079573	-0.885153100482429
BHLHE23	0.669183217504617	1.04216273905739	-0.826192856079573	-0.885153100482429
DEFT1P2	0.669183217504617	1.04216273905739	-0.826192856079573	-0.885153100482429
LINC02297	0.669183217504617	1.04216273905739	-0.826192856079573	-0.885153100482429
CPXCR1	0.669183217504617	1.04216273905739	-0.826192856079573	-0.885153100482429
LINC01072	0.669183217504617	1.04216273905739	-0.826192856079573	-0.885153100482429
RNU105B	0.669183217504617	1.04216273905739	-0.826192856079573	-0.885153100482429
TEX13B	0.669183217504617	1.04216273905739	-0.826192856079573	-0.885153100482429
LINC00293	0.669183217504617	1.04216273905739	-0.826192856079573	-0.885153100482429
DAOA	0.669183217504617	1.04216273905739	-0.826192856079573	-0.885153100482429
LINC01520	0.669183217504617	1.04216273905739	-0.826192856079573	-0.885153100482429
LINC00424	0.669183217504617	1.04216273905739	-0.826192856079573	-0.885153100482429
LINC00421	0.669183217504617	1.04216273905739	-0.826192856079573	-0.885153100482429
PRNT	0.669183217504617	1.04216273905739	-0.826192856079573	-0.885153100482429
LINC02647	0.669183217504617	1.04216273905739	-0.826192856079573	-0.885153100482429
IFNA16	0.669183217504617	1.04216273905739	-0.826192856079573	-0.885153100482429
IFNA7	0.669183217504617	1.04216273905739	-0.826192856079573	-0.885153100482429
LINC01986	0.669183217504617	1.04216273905739	-0.826192856079573	-0.885153100482429
OR10H4	0.669183217504617	1.04216273905739	-0.826192856079573	-0.885153100482429
DUSP21	0.669183217504617	1.04216273905739	-0.826192856079573	-0.885153100482429
KCNK18	0.669183217504617	1.04216273905739	-0.826192856079573	-0.885153100482429
BMP15	0.669183217504617	1.04216273905739	-0.826192856079573	-0.885153100482429
LINC00408	0.669183217504617	1.04216273905739	-0.826192856079573	-0.885153100482429
LINC00583	0.669183217504617	1.04216273905739	-0.826192856079573	-0.885153100482429
CDRT15L2	0.669183217504617	1.04216273905739	-0.826192856079573	-0.885153100482429
TAAR6	0.669183217504617	1.04216273905739	-0.826192856079573	-0.885153100482429
LINC01339	0.669183217504617	1.04216273905739	-0.826192856079573	-0.885153100482429
TH2LCRR	0.669183217504617	1.04216273905739	-0.826192856079573	-0.885153100482429
LINC00587	0.669183217504617	1.04216273905739	-0.826192856079573	-0.885153100482429
LINC01201	0.669183217504617	1.04216273905739	-0.826192856079573	-0.885153100482429
LINC01177	0.669183217504617	1.04216273905739	-0.826192856079573	-0.885153100482429
LINC02064	0.669183217504617	1.04216273905739	-0.826192856079573	-0.885153100482429
LINC01243	0.669183217504617	1.04216273905739	-0.826192856079573	-0.885153100482429
LINC02070	0.669183217504617	1.04216273905739	-0.826192856079573	-0.885153100482429
LINC02353	0.669183217504617	1.04216273905739	-0.826192856079573	-0.885153100482429
KIF2B	0.669183217504617	1.04216273905739	-0.826192856079573	-0.885153100482429
LINC01495	0.669183217504617	1.04216273905739	-0.826192856079573	-0.885153100482429
CABS1	0.669183217504617	1.04216273905739	-0.826192856079573	-0.885153100482429
LINC01951	0.669183217504617	1.04216273905739	-0.826192856079573	-0.885153100482429
OR5L2	0.669183217504617	1.04216273905739	-0.826192856079573	-0.885153100482429
MSGN1	0.669183217504617	1.04216273905739	-0.826192856079573	-0.885153100482429
CT45A9	0.669183217504617	1.04216273905739	-0.826192856079573	-0.885153100482429
OR5D13	0.669183217504617	1.04216273905739	-0.826192856079573	-0.885153100482429
OR4C16	0.669183217504617	1.04216273905739	-0.826192856079573	-0.885153100482429
OR4S1	0.669183217504617	1.04216273905739	-0.826192856079573	-0.885153100482429
OR10W1	0.669183217504617	1.04216273905739	-0.826192856079573	-0.885153100482429
OR5B17	0.669183217504617	1.04216273905739	-0.826192856079573	-0.885153100482429
OR4A5	0.669183217504617	1.04216273905739	-0.826192856079573	-0.885153100482429
FTHL17	0.669183217504617	1.04216273905739	-0.826192856079573	-0.885153100482429
OR5W2	0.669183217504617	1.04216273905739	-0.826192856079573	-0.885153100482429
OR2S2	0.669183217504617	1.04216273905739	-0.826192856079573	-0.885153100482429
LINC01216	0.669183217504617	1.04216273905739	-0.826192856079573	-0.885153100482429
CT47A9	0.669183217504617	1.04216273905739	-0.826192856079573	-0.885153100482429
CT47A8	0.669183217504617	1.04216273905739	-0.826192856079573	-0.885153100482429
ETDB	0.669183217504617	1.04216273905739	-0.826192856079573	-0.885153100482429
MOS	0.669183217504617	1.04216273905739	-0.826192856079573	-0.885153100482429
H2AB1	0.669183217504617	1.04216273905739	-0.826192856079573	-0.885153100482429
LINC01884	0.669183217504617	1.04216273905739	-0.826192856079573	-0.885153100482429
LINC01005	0.669183217504617	1.04216273905739	-0.826192856079573	-0.885153100482429
OR5L1	0.669183217504617	1.04216273905739	-0.826192856079573	-0.885153100482429
CBLL2	0.669183217504617	1.04216273905739	-0.826192856079573	-0.885153100482429
CT45A10	0.669183217504617	1.04216273905739	-0.826192856079573	-0.885153100482429
FAM74A1	0.669183217504617	1.04216273905739	-0.826192856079573	-0.885153100482429
LINC02502	0.669183217504617	1.04216273905739	-0.826192856079573	-0.885153100482429
LINC01809	0.669183217504617	1.04216273905739	-0.826192856079573	-0.885153100482429
LINC01256	0.669183217504617	1.04216273905739	-0.826192856079573	-0.885153100482429
OR4K14	0.669183217504617	1.04216273905739	-0.826192856079573	-0.885153100482429
MAGEA2B	0.669183217504617	1.04216273905739	-0.826192856079573	-0.885153100482429
MAGEA2	0.669183217504617	1.04216273905739	-0.826192856079573	-0.885153100482429
ODF4	0.669183217504617	1.04216273905739	-0.826192856079573	-0.885153100482429
TRIM42	0.669183217504617	1.04216273905739	-0.826192856079573	-0.885153100482429
PRM3	0.669183217504617	1.04216273905739	-0.826192856079573	-0.885153100482429
PRM1	0.669183217504617	1.04216273905739	-0.826192856079573	-0.885153100482429
OR4E2	0.669183217504617	1.04216273905739	-0.826192856079573	-0.885153100482429
OR13C2	0.669183217504617	1.04216273905739	-0.826192856079573	-0.885153100482429
OR13C9	0.669183217504617	1.04216273905739	-0.826192856079573	-0.885153100482429
PYDC2	0.669183217504617	1.04216273905739	-0.826192856079573	-0.885153100482429
LINC00290	0.669183217504617	1.04216273905739	-0.826192856079573	-0.885153100482429
CLDN24	0.669183217504617	1.04216273905739	-0.826192856079573	-0.885153100482429
LINC01628	0.669183217504617	1.04216273905739	-0.826192856079573	-0.885153100482429
LINC02790	0.669183217504617	1.04216273905739	-0.826192856079573	-0.885153100482429
DEFB116	0.669183217504617	1.04216273905739	-0.826192856079573	-0.885153100482429
LINC01525	0.669183217504617	1.04216273905739	-0.826192856079573	-0.885153100482429
LINC01487	0.669183217504617	1.04216273905739	-0.826192856079573	-0.885153100482429
OR52R1	0.669183217504617	1.04216273905739	-0.826192856079573	-0.885153100482429
OR51A2	0.669183217504617	1.04216273905739	-0.826192856079573	-0.885153100482429
FAM138C	0.669183217504617	1.04216273905739	-0.826192856079573	-0.885153100482429
OR52J3	0.669183217504617	1.04216273905739	-0.826192856079573	-0.885153100482429
OR52E2	0.669183217504617	1.04216273905739	-0.826192856079573	-0.885153100482429
OR52D1	0.669183217504617	1.04216273905739	-0.826192856079573	-0.885153100482429
OR52E6	0.669183217504617	1.04216273905739	-0.826192856079573	-0.885153100482429
MRGPRE	0.669183217504617	1.04216273905739	-0.826192856079573	-0.885153100482429
USP17L10	0.669183217504617	1.04216273905739	-0.826192856079573	-0.885153100482429
USP17L13	0.669183217504617	1.04216273905739	-0.826192856079573	-0.885153100482429
USP17L29	0.669183217504617	1.04216273905739	-0.826192856079573	-0.885153100482429
USP17L30	0.669183217504617	1.04216273905739	-0.826192856079573	-0.885153100482429
USP17L25	0.669183217504617	1.04216273905739	-0.826192856079573	-0.885153100482429
USP17L26	0.669183217504617	1.04216273905739	-0.826192856079573	-0.885153100482429
USP17L6P	0.669183217504617	1.04216273905739	-0.826192856079573	-0.885153100482429
DEFB130B	0.669183217504617	1.04216273905739	-0.826192856079573	-0.885153100482429
LINC02620	0.669183217504617	1.04216273905739	-0.826192856079573	-0.885153100482429
LINC01761	0.669183217504617	1.04216273905739	-0.826192856079573	-0.885153100482429
C10orf53	0.669183217504617	1.04216273905739	-0.826192856079573	-0.885153100482429
OR1J4	0.669183217504617	1.04216273905739	-0.826192856079573	-0.885153100482429
LINC01264	0.669183217504617	1.04216273905739	-0.826192856079573	-0.885153100482429
DEFB114	0.669183217504617	1.04216273905739	-0.826192856079573	-0.885153100482429
DEFB113	0.669183217504617	1.04216273905739	-0.826192856079573	-0.885153100482429
OR13J1	0.669183217504617	1.04216273905739	-0.826192856079573	-0.885153100482429
SMIM23	0.669183217504617	1.04216273905739	-0.826192856079573	-0.885153100482429
LINC02612	0.669183217504617	1.04216273905739	-0.826192856079573	-0.885153100482429
LINC02729	0.669183217504617	1.04216273905739	-0.826192856079573	-0.885153100482429
C16orf78	0.669183217504617	1.04216273905739	-0.826192856079573	-0.885153100482429
LINC02108	0.669183217504617	1.04216273905739	-0.826192856079573	-0.885153100482429
LINC00492	0.669183217504617	1.04216273905739	-0.826192856079573	-0.885153100482429
MRGPRX4	0.669183217504617	1.04216273905739	-0.826192856079573	-0.885153100482429
OR8K5	0.669183217504617	1.04216273905739	-0.826192856079573	-0.885153100482429
OR5J2	0.669183217504617	1.04216273905739	-0.826192856079573	-0.885153100482429
OR10G9	0.669183217504617	1.04216273905739	-0.826192856079573	-0.885153100482429
C16orf92	0.669183217504617	1.04216273905739	-0.826192856079573	-0.885153100482429
CSAG4	0.669183217504617	1.04216273905739	-0.826192856079573	-0.885153100482429
NUP210P1	0.669183217504617	1.04216273905739	-0.826192856079573	-0.885153100482429
GPR152	0.669183217504617	1.04216273905739	-0.826192856079573	-0.885153100482429
LINC01494	0.669183217504617	1.04216273905739	-0.826192856079573	-0.885153100482429
LINC01350	0.669183217504617	1.04216273905739	-0.826192856079573	-0.885153100482429
EBLN1	0.669183217504617	1.04216273905739	-0.826192856079573	-0.885153100482429
OR10H2	0.669183217504617	1.04216273905739	-0.826192856079573	-0.885153100482429
OR10H3	0.669183217504617	1.04216273905739	-0.826192856079573	-0.885153100482429
DEFB105A	0.669183217504617	1.04216273905739	-0.826192856079573	-0.885153100482429
IFNA14	0.669183217504617	1.04216273905739	-0.826192856079573	-0.885153100482429
IFNA2	0.669183217504617	1.04216273905739	-0.826192856079573	-0.885153100482429
IFNA8	0.669183217504617	1.04216273905739	-0.826192856079573	-0.885153100482429
BHLHA9	0.669183217504617	1.04216273905739	-0.826192856079573	-0.885153100482429
WNT8A	0.669183217504617	1.04216273905739	-0.826192856079573	-0.885153100482429
OR1M1	0.669183217504617	1.04216273905739	-0.826192856079573	-0.885153100482429
OR7G3	0.669183217504617	1.04216273905739	-0.826192856079573	-0.885153100482429
IFNA6	0.669183217504617	1.04216273905739	-0.826192856079573	-0.885153100482429
IFNA4	0.669183217504617	1.04216273905739	-0.826192856079573	-0.885153100482429
MYMK	0.669183217504617	1.04216273905739	-0.826192856079573	-0.885153100482429
SCGB1C1	0.669183217504617	1.04216273905739	-0.826192856079573	-0.885153100482429
OMP	0.669183217504617	1.04216273905739	-0.826192856079573	-0.885153100482429
DEFB131A	0.669183217504617	1.04216273905739	-0.826192856079573	-0.885153100482429
IQCF2	0.669183217504617	1.04216273905739	-0.826192856079573	-0.885153100482429
LINC01164	0.669183217504617	1.04216273905739	-0.826192856079573	-0.885153100482429
MBD3L2	0.669183217504617	1.04216273905739	-0.826192856079573	-0.885153100482429
CLRN2	0.669183217504617	1.04216273905739	-0.826192856079573	-0.885153100482429
OR4F6	0.669183217504617	1.04216273905739	-0.826192856079573	-0.885153100482429
OR4F15	0.669183217504617	1.04216273905739	-0.826192856079573	-0.885153100482429
IL17F	0.669183217504617	1.04216273905739	-0.826192856079573	-0.885153100482429
GRXCR1	0.669183217504617	1.04216273905739	-0.826192856079573	-0.885153100482429
TAAR8	0.669183217504617	1.04216273905739	-0.826192856079573	-0.885153100482429
LINC02171	0.669183217504617	1.04216273905739	-0.826192856079573	-0.885153100482429
OR5H6	0.669183217504617	1.04216273905739	-0.826192856079573	-0.885153100482429
OR5M1	0.669183217504617	1.04216273905739	-0.826192856079573	-0.885153100482429
OR10G8	0.669183217504617	1.04216273905739	-0.826192856079573	-0.885153100482429
DEFB133	0.669183217504617	1.04216273905739	-0.826192856079573	-0.885153100482429
PLA2G2E	0.669183217504617	1.04216273905739	-0.826192856079573	-0.885153100482429
OR2M7	0.669183217504617	1.04216273905739	-0.826192856079573	-0.885153100482429
OR2T34	0.669183217504617	1.04216273905739	-0.826192856079573	-0.885153100482429
LCE3B	0.669183217504617	1.04216273905739	-0.826192856079573	-0.885153100482429
LCE2A	0.669183217504617	1.04216273905739	-0.826192856079573	-0.885153100482429
OR4D5	0.669183217504617	1.04216273905739	-0.826192856079573	-0.885153100482429
OR5D18	0.669183217504617	1.04216273905739	-0.826192856079573	-0.885153100482429
OR5AR1	0.669183217504617	1.04216273905739	-0.826192856079573	-0.885153100482429
OR6Q1	0.669183217504617	1.04216273905739	-0.826192856079573	-0.885153100482429
OR4C15	0.669183217504617	1.04216273905739	-0.826192856079573	-0.885153100482429
OR5M10	0.669183217504617	1.04216273905739	-0.826192856079573	-0.885153100482429
OR6X1	0.669183217504617	1.04216273905739	-0.826192856079573	-0.885153100482429
OR5M8	0.669183217504617	1.04216273905739	-0.826192856079573	-0.885153100482429
OR4C11	0.669183217504617	1.04216273905739	-0.826192856079573	-0.885153100482429
OR5B21	0.669183217504617	1.04216273905739	-0.826192856079573	-0.885153100482429
OR10AG1	0.669183217504617	1.04216273905739	-0.826192856079573	-0.885153100482429
OR5AP2	0.669183217504617	1.04216273905739	-0.826192856079573	-0.885153100482429
OR4D6	0.669183217504617	1.04216273905739	-0.826192856079573	-0.885153100482429
OR6C2	0.669183217504617	1.04216273905739	-0.826192856079573	-0.885153100482429
TP53TG3C	0.669183217504617	1.04216273905739	-0.826192856079573	-0.885153100482429
FGF6	0.669183217504617	1.04216273905739	-0.826192856079573	-0.885153100482429
OR6C3	0.669183217504617	1.04216273905739	-0.826192856079573	-0.885153100482429
GRIFIN	0.669183217504617	1.04216273905739	-0.826192856079573	-0.885153100482429
IQCF6	0.669183217504617	1.04216273905739	-0.826192856079573	-0.885153100482429
LINC01737	0.669183217504617	1.04216273905739	-0.826192856079573	-0.885153100482429
OR51V1	0.669183217504617	1.04216273905739	-0.826192856079573	-0.885153100482429
OR10P1	0.669183217504617	1.04216273905739	-0.826192856079573	-0.885153100482429
MRGPRX1	0.669183217504617	1.04216273905739	-0.826192856079573	-0.885153100482429
OR6C1	0.669183217504617	1.04216273905739	-0.826192856079573	-0.885153100482429
OR5AC2	0.669183217504617	1.04216273905739	-0.826192856079573	-0.885153100482429
OR5H2	0.669183217504617	1.04216273905739	-0.826192856079573	-0.885153100482429
OR5K4	0.669183217504617	1.04216273905739	-0.826192856079573	-0.885153100482429
OR2T35	0.669183217504617	1.04216273905739	-0.826192856079573	-0.885153100482429
KRT84	0.669183217504617	1.04216273905739	-0.826192856079573	-0.885153100482429
OR2L5	0.669183217504617	1.04216273905739	-0.826192856079573	-0.885153100482429
UBTFL1	0.669183217504617	1.04216273905739	-0.826192856079573	-0.885153100482429
OR10X1	0.669183217504617	1.04216273905739	-0.826192856079573	-0.885153100482429
OR2T27	0.669183217504617	1.04216273905739	-0.826192856079573	-0.885153100482429
OR14A16	0.669183217504617	1.04216273905739	-0.826192856079573	-0.885153100482429
OR11L1	0.669183217504617	1.04216273905739	-0.826192856079573	-0.885153100482429
OR2M5	0.669183217504617	1.04216273905739	-0.826192856079573	-0.885153100482429
OR2M2	0.669183217504617	1.04216273905739	-0.826192856079573	-0.885153100482429
FAM138A	0.669183217504617	1.04216273905739	-0.826192856079573	-0.885153100482429
OR4F5	0.669183217504617	1.04216273905739	-0.826192856079573	-0.885153100482429
OR6N1	0.669183217504617	1.04216273905739	-0.826192856079573	-0.885153100482429
OR8S1	0.669183217504617	1.04216273905739	-0.826192856079573	-0.885153100482429
OR4B1	0.669183217504617	1.04216273905739	-0.826192856079573	-0.885153100482429
OR4X1	0.669183217504617	1.04216273905739	-0.826192856079573	-0.885153100482429
OR6K2	0.669183217504617	1.04216273905739	-0.826192856079573	-0.885153100482429
LCE4A	0.669183217504617	1.04216273905739	-0.826192856079573	-0.885153100482429
OR10S1	0.669183217504617	1.04216273905739	-0.826192856079573	-0.885153100482429
OR1D4	0.669183217504617	1.04216273905739	-0.826192856079573	-0.885153100482429
A3GALT2	0.669183217504617	1.04216273905739	-0.826192856079573	-0.885153100482429
PTH	0.669183217504617	1.04216273905739	-0.826192856079573	-0.885153100482429
OR8G2P	0.669183217504617	1.04216273905739	-0.826192856079573	-0.885153100482429
OR4A47	0.669183217504617	1.04216273905739	-0.826192856079573	-0.885153100482429
TNP1	0.669183217504617	1.04216273905739	-0.826192856079573	-0.885153100482429
LCE3C	0.669183217504617	1.04216273905739	-0.826192856079573	-0.885153100482429
ZP4	0.669183217504617	1.04216273905739	-0.826192856079573	-0.885153100482429
OR2AK2	0.669183217504617	1.04216273905739	-0.826192856079573	-0.885153100482429
OR6K6	0.669183217504617	1.04216273905739	-0.826192856079573	-0.885153100482429
LINC01699	0.669183217504617	1.04216273905739	-0.826192856079573	-0.885153100482429
OR4F29	0.669183217504617	1.04216273905739	-0.826192856079573	-0.885153100482429
OR4F16	0.669183217504617	1.04216273905739	-0.826192856079573	-0.885153100482429
OR2L1P	0.669183217504617	1.04216273905739	-0.826192856079573	-0.885153100482429
DDX11L1	0.669183217504617	1.04216273905739	-0.826192856079573	-0.885153100482429
OR1B1	0.579453159253277	1.11089262825559	-0.817630525988823	-0.872715261520055
LINC00850	0.669183217504617	1.04216273905739	-0.826192856079573	-0.885153100482429
LINC01162	0.668678178109768	1.04270210713596	-0.830885208333636	-0.88049507691208
ATP11AUN	0.669183217504617	1.04216273905739	-0.826192856079573	-0.885153100482429
C7orf33	0.669183217504617	1.04216273905739	-0.826192856079573	-0.885153100482429
LINC01582	0.664480667381383	1.04629813788086	-0.842282361084929	-0.868496444177317
DCST1	0.805565166095827	0.924157954370003	-0.84221424460135	-0.88750887586448
IFNA21	0.57821812873401	1.11179226801323	-0.817489949579002	-0.872520447168237
LINC01331	0.669183217504617	1.04216273905739	-0.826192856079573	-0.885153100482429
KLF6	0.372641214317454	1.19029319590202	-0.447582009378217	-1.11535240084124
OPN1MW	0.669183217504617	1.04216273905739	-0.826192856079573	-0.885153100482429
MEI1	0.568079515755873	1.11349839013662	-0.732265056617292	-0.949312849275202
LINC02583	0.740960847628314	0.982194032318367	-0.832937127317145	-0.890217752629536
LINC00297	0.669183217504617	1.04216273905739	-0.826192856079573	-0.885153100482429
POTEB3	0.667852931008717	1.04352987948206	-0.838337858784232	-0.873044951706548
LINC02053	0.668055469537312	1.04307205479379	-0.826204982662519	-0.884922541668578
PRAMEF27	0.667861261304339	1.04352183977372	-0.838263896702294	-0.873119204375751
TTTY7B	0.667818668192276	1.04356288141027	-0.838641804207707	-0.872739745394829
SPAG11B	0.667760029255617	1.04361911806469	-0.839161010549311	-0.872218136771002
LRRC52	0.759580409344825	0.965850749796693	-0.834311456731947	-0.891119702409576
TRIM49	0.667509970028073	1.04385551238711	-0.84136139401047	-0.870004088404718
LINC01432	0.576844840250552	1.11279118517817	-0.817332932645522	-0.872303092783204
SPDYE4	0.795913814554563	0.871128439559877	-1.16377974018465	-0.503262513929792
LINC00613	0.667842390474133	1.04286826325741	-0.815688863820994	-0.89502178991055
LINC02226	0.669183217504617	1.04216273905739	-0.826192856079573	-0.885153100482429
OR1F2P	0.574990008588378	1.11413797754341	-0.81711968352644	-0.872008302605347
KIR2DL1	0.620518827734828	1.00673445805927	-1.18609508942565	-0.441158196368443
SERPINB1	-0.637299467804677	1.4319637596476	-0.0600018100289785	-0.734662481813946
PPARG	0.173868340868001	1.31721868861561	-0.497516841117347	-0.993570188366271
PRY	0.668363193429223	1.04302565867453	-0.833760257921264	-0.877628594182483
ASIP	0.880968185021819	0.850952464098443	-0.865516816061966	-0.866403833058296
LINC01674	0.667821117960196	1.04287868387053	-0.815524663043951	-0.89517513878677
LINC00395	0.692489505119625	1.02320458758993	-0.828627640518291	-0.887066452191259
ERLNC1	0.639975407512417	1.06527911217967	-0.823770696746181	-0.881483822945907
LINC01427	0.549051247715615	1.13268623409895	-0.813997347245337	-0.867740134569225
OR2A4	0.66573280601243	1.04538671983011	-0.856402716608306	-0.854716809234245
VSTM2A	0.921333307988864	0.807578258665372	-0.911331625004388	-0.817579941649846
OPN1MW3	0.668379519619043	1.04300912359792	-0.833612182000642	-0.877776461216316
GJA10	0.669183217504617	1.04216273905739	-0.826192856079573	-0.885153100482429
ACTRT2	0.669183217504617	1.04216273905739	-0.826192856079573	-0.885153100482429
PMCHL1	0.669183217504617	1.04216273905739	-0.826192856079573	-0.885153100482429
TRIM64B	0.666022025575519	1.04367927437361	-0.801893279536726	-0.907808020412404
CCNYL2	0.891840919499658	0.831779063188956	-0.744911655203965	-0.978708327484648
OR4C6	0.669183217504617	1.04216273905739	-0.826192856079573	-0.885153100482429
OR5B2	0.532072091907944	1.14454242099691	-0.811813642980134	-0.864800869924722
LINC00499	0.716037308331866	1.00355457373243	-0.830893776866935	-0.888698105197361
HPSE2	0.140414511659903	1.35989463619839	-0.697682801610551	-0.802626346247744
CCDC70	0.669183217504617	1.04216273905739	-0.826192856079573	-0.885153100482429
SEBOX	0.663483549165179	1.04699741120287	-0.874127552890722	-0.836353407477328
LINC00934	0.664447803981586	1.04484601033065	-0.800042609444518	-0.909251204867709
TBX20	0.660377730639721	1.04920957409445	-0.825500767142497	-0.884086537591669
FBXW10	0.74603861335044	0.960375110493939	-0.672676897551053	-1.03373682629333
LINC01195	0.615994555723089	1.08371499556778	-0.821515436147677	-0.878194115143189
LINC02075	0.566606562674222	1.12019098343121	-0.816139068356113	-0.870658477749311
PERCC1	0.640161899526776	1.06513384026078	-0.82378730287924	-0.881508436908315
GTSF1L	0.930332511278167	0.796675448369192	-0.798268245437017	-0.928739714210344
PRR20E	0.659963963556035	0.949184359601967	-1.23400253472947	-0.375145788428535
OR4C12	0.661810976926596	1.04799430126249	-0.886502723581492	-0.8233025546076
TOMM20L	0.880315192180256	0.840698138964203	-0.997123572597483	-0.723889758546975
CCL24	0.497968055988011	1.16768890095395	-0.807100121548201	-0.858556835393765
OR6C65	0.490921067542454	1.17236224946794	-0.806072486218201	-0.857210830792197
NLRP10	0.674448217513073	1.01613927300521	-0.640919641956636	-1.04966784856165
LINC00692	0.66302426779134	1.04646254351276	-0.809233042363897	-0.900253768940203
LINC01690	0.940052880715905	0.788598975581906	-0.852209471819507	-0.876442384478304
RAX	0.357405480387906	1.25429346724333	-0.795302632544727	-0.816396315086505
HSFX1	0.672112226198205	0.829443739317199	-1.35615104125756	-0.145404924257842
MBD3L3	0.662359449323793	1.0448734545027	-0.775522502041475	-0.931710401785022
LINC02022	0.669183217504617	1.04216273905739	-0.826192856079573	-0.885153100482429
LINC00958	0.865561354092922	0.865324423104806	-0.820529648755378	-0.910356128442347
OR5M3	0.558272797465631	1.12615289531595	-0.815137186380139	-0.86928850640145
FGF4	0.529456477121614	1.14634904237434	-0.811467534244368	-0.864337985251584
SLC35F3	0.329318347374859	1.26960636600124	-0.825625135296125	-0.773299578079972
ATP6V0A4	0.645097544380448	1.05021938201556	-0.699606669202162	-0.995710257193846
KRT82	0.556054432476582	0.997632065941818	-1.27109159844468	-0.282594899973724
LINC00489	0.492479131679355	1.17133218451575	-0.806301259760031	-0.857510056435077
LINC01058	0.657332634319609	1.04997974080052	-0.916896122125785	-0.790416252994347
H2BC1	0.698347903874177	1.00541707330141	-0.693706692172059	-1.01005828500353
LINC00376	0.661690061832098	1.04503639334094	-0.770878070522367	-0.935848384650685
USP17L2	0.500212748068057	1.16619248046735	-0.807423627412705	-0.8589816011227
OR2T12	0.556720891207366	1.12725706836853	-0.814947650884115	-0.86903030869178
VCX2	0.556641437271215	1.08833390545034	-0.546165683926828	-1.09880965879473
RBMY1J	0.660974387545424	1.04519352536566	-0.765966564337263	-0.940201348573821
CSTB	-0.261795524840458	1.47826327429203	-0.552091634277807	-0.664376115173763
LINC01486	0.669183217504617	1.04216273905739	-0.826192856079573	-0.885153100482429
LINC02492	0.669183217504617	1.04216273905739	-0.826192856079573	-0.885153100482429
GAGE12B	0.851716893682717	0.876796848620221	-0.787037247350069	-0.941476494952869
DPEP2NB	0.538214863931505	1.14027883979669	-0.81261631462283	-0.86587738910536
UBQLN3	0.669183217504617	1.04216273905739	-0.826192856079573	-0.885153100482429
LINC00681	0.843055254175402	0.888313664677048	-0.839824210286579	-0.891544708565871
OR1G1	0.5503706373577	1.13175554761334	-0.814162433587765	-0.867963751383287
PRAMEF5	0.785696689518856	0.942352724647457	-0.835965256550733	-0.892084157615576
OR51A7	0.286187399219827	1.29263178603769	-0.768615021411601	-0.810204163845911
LINC00272	0.65538075214209	1.05058498689182	-0.929100225160794	-0.776865513873121
OR1S1	0.550301639345638	1.13180425194411	-0.81415381685856	-0.867952074431176
FAM138D	0.654971430516752	1.05069452327694	-0.931589789291683	-0.774076164502016
SLC25A3P1	0.197870918136354	1.33573259898313	-0.748151692755522	-0.785451824363969
C3orf22	0.711957048451943	0.998146604716865	-0.986568487812453	-0.723535165356351
FAM236B	0.658274966807228	1.04563882719123	-0.74790786419261	-0.956005929805846
OR2AP1	0.503310651715563	1.16412105195795	-0.807867050605397	-0.859564653068117
TAAR9	0.551633196875112	1.13086367454797	-0.814319784436578	-0.868177086986506
TTTY8B	0.657937757030638	1.04567913622537	-0.745700500547503	-0.957916392708498
PRR20B	0.54695825382692	1.13415982687216	-0.813734098101234	-0.867383982597841
CT45A8	0.658247904502575	1.04841911442381	-0.778597641289912	-0.928069377636471
TEX28	0.544379896742719	0.97678353397407	-1.30490485665613	-0.216258574060664
LINC01477	0.804404836826689	0.92509535811674	-0.83694744718414	-0.892552747759279
USP17L12	0.807234396322775	0.922453635357895	-0.837080941994542	-0.892607089686128
BPESC1	0.811907230886586	0.901143026221241	-0.68120071063344	-1.03184954647439
CACNG7	-0.518645263823046	1.49983648532312	-0.482548840183862	-0.498642381316222
IL9	0.666603296546382	1.04466806427151	-0.849160908329221	-0.862110452488665
GRM5	-0.00351607186812773	1.41354912693018	-0.642687181273629	-0.767345873788419
OR10J3	0.477919758664089	1.18088726383041	-0.804128964138955	-0.854678058355541
CT45A3	0.669183217504617	1.04216273905739	-0.826192856079573	-0.885153100482429
CT47A7	0.656287317408909	1.04583109226174	-0.735040363268661	-0.967078046401997
DEFB134	0.557045260875107	1.12739098172156	-0.845921091922135	-0.838515150674536
TSPAN1	0.240556630049602	1.30901716064956	-0.893144646370049	-0.656429144329119
IQCJ	0.509553960031236	1.00251011909028	-1.30016407007048	-0.211900009051041
TCN1	-0.696419020445005	1.45280958652858	-0.135006561034617	-0.621384005048956
LINC01721	0.655169808286818	1.04780094693422	-0.744688838939778	-0.958281916281262
TAS1R2	0.540978436018922	1.13835118316108	-0.812972763671436	-0.866356855508578
MIPEP	0.263771303203902	1.26491350215811	-0.479755057045385	-1.04892974831663
PPP1R42	-0.0798066699254323	1.41307481566559	-0.434202914734631	-0.899065231005527
CATSPER4	0.572842506952604	1.11569384534068	-0.816871103408786	-0.871665248884506
LINC01029	0.546279157301112	1.13463721746686	-0.813648323938773	-0.8672680508292
LINC02552	0.571909906182029	0.994927055428142	-1.26067636782952	-0.306160593780656
LINC01898	0.653977190899859	1.05292256299425	-0.7946513854763	-0.912248368417808
FSHB	0.540465727269362	1.1387092566933	-0.812906853072279	-0.86626813089038
TTTY17B	0.663949393114958	1.0466907601621	-0.870564566982505	-0.840075586294551
LGALS16	0.738610139004111	0.978462378880988	-0.965534903412346	-0.751537614472753
CRHR1	0.513937009279244	1.15698072686369	-0.810147727435973	-0.860770008706969
OR5AN1	0.451720709473279	1.19773910090105	-0.80225087289453	-0.847208937479803
LINC01877	0.572654766121327	0.988620479430114	-1.26844182033046	-0.292833425220976
MBD3L5	0.648133331648862	1.05176443249954	-0.970133237662389	-0.729764526486015
SPEM2	0.280748457681861	1.29543435726787	-0.76742747213089	-0.808755342818845
LINC00845	0.680121438141637	1.03332813552475	-0.827458142301268	-0.885991431365124
CT47A10	0.669183217504617	1.04216273905739	-0.826192856079573	-0.885153100482429
PROKR1	0.54208156077585	1.13758007438308	-0.813114235453114	-0.866547399705814
THSD7B	0.603350965357462	1.09139897028716	-0.781317310905778	-0.913432624738852
LINC02239	0.653060412495893	1.04592766487205	-0.714833031026261	-0.984155046341688
LINC02368	0.5334999607693	1.14355396129679	-0.812001494939806	-0.865052427126291
WASH5P	0.570623635478362	0.833152716774025	-1.4072076759254	0.00343132367301471
OR2G3	0.534809285058319	1.14264618436299	-0.812173073816804	-0.865282395604506
SCGB1D4	0.652394852994852	1.04591722195828	-0.71076136880923	-0.987550706143903
SYCP1	0.584652735657985	1.089561894596	-0.650641845865572	-1.02357278438842
LINC01814	0.689165370774386	1.01729426647829	-0.98392262701598	-0.722537010236693
GSG1L2	0.749162000938191	0.904902949921884	-1.18195607054671	-0.472108880313373
IFITM5	0.400853432053702	1.22889225543025	-0.791369145968378	-0.838376541515573
OTUD7A	0.3061747753958	1.2678534210071	-0.613776792438194	-0.96025140396471
UGT2A2	0.946608736082584	0.78110611890978	-0.838305307298468	-0.889409547693892
TDH	0.681889466350096	1.03193823127197	-0.829277333548041	-0.884550364074035
FAM83C	0.387510225606098	1.23463860914139	-0.74100335047802	-0.881145484269466
USH2A	0.558094597605674	1.12295352855137	-0.925801233556177	-0.755246892600861
CNTF	0.27117647718227	1.300318937103	-0.765314138260761	-0.806181276024516
SPINK8	0.894065504212346	0.837113027209441	-0.839140257923043	-0.892038273498743
IFNA10	0.669183217504617	1.04216273905739	-0.826192856079573	-0.885153100482429
PASD1	0.479477306268746	1.08090515803377	-1.21856825861242	-0.341814205690087
LINC00572	0.669183217504617	1.04216273905739	-0.826192856079573	-0.885153100482429
LINC01387	0.574551145775227	0.977404579862154	-1.28109566144765	-0.270860064189729
OR51G1	0.642453503690455	1.05175900832951	-0.998563289605416	-0.695649222414562
SPINK9	0.606164253759872	0.926551044911137	-1.31383366033861	-0.218881638332402
CYP4F22	0.713422546463502	0.946994333279817	-1.15864252432787	-0.501774355415443
CT45A6	0.646741594684269	1.0518293357789	-0.9773650404825	-0.721205889980669
NXPH2	0.725805437568747	0.99569268526885	-0.864259747324479	-0.85723837551312
TTTY22	0.634197410605988	1.05269531031416	-1.02623408170598	-0.660658639214172
MS4A10	0.667761548942234	0.965715043879976	-1.19579375286117	-0.437682839961035
DSCAS	0.560103025621847	0.984944631561484	-1.28369040709794	-0.261357250085399
OR1D2	0.674268941458055	1.03820416788881	-0.831625325068948	-0.880847784277916
IRGC	0.597488077235562	1.09761529127357	-0.819614657227109	-0.875488711282027
LINC00251	0.648624627314815	1.04568197576042	-0.68825417347466	-1.00605242960057
LINC00466	0.570014375098501	0.987317848600131	-1.27245009829056	-0.284882125408084
LINC01572	0.58484734571673	1.10491236577171	-0.776038353407003	-0.913721358081447
USP17L24	0.521142152136814	1.15205694325251	-0.810350258522585	-0.862848836866734
GABRR2	0.0492141837229487	1.34386573410054	-0.363923795662463	-1.02915612216103
OR10A7	0.647390706106992	1.04554462428033	-0.681079189404069	-1.01185614098324
CT47A1	0.647428592237383	1.04554925720819	-0.681298172335968	-1.0116796771096
LINC01104	0.680889369760979	1.0327782654689	-0.830091169051395	-0.883576466178476
PATE1	0.315085004075822	1.0846339237001	-1.31005785514214	-0.0896610726337723
SBF1P1	0.706484022106415	1.01084452095018	-0.905913708429269	-0.81141483462732
ACSBG1	-0.639174412853506	1.49242883448282	-0.419893343328983	-0.433361078300338
BAGE2	-0.373254259898439	1.4927388437717	-0.505941107015369	-0.613543476857887
CPNE4	0.549796847363732	1.12797016125587	-0.744132054877318	-0.933634953742294
TMEM88B	0.56861361321977	1.11874694344171	-0.816376328868292	-0.870984227793199
NPVF	0.359960412623115	1.25265571293206	-0.78376053516842	-0.828855590386754
TBX4	0.606640114861467	1.03254057891797	-1.15305027739037	-0.48613041638906
LINC02227	0.49468384478868	1.16926902002859	-0.788800719677535	-0.875152145139735
OR11H12	0.557020370306933	1.12704413805422	-0.814984298806093	-0.869080209555068
TTC6	0.594388304922367	1.08317094412509	-0.656652290300753	-1.02090695874671
TMEM132B	0.307507749968031	1.28167269061304	-0.796442446465962	-0.792737994115108
FAM230A	0.591429504107231	0.964355876454721	-1.28286536777629	-0.272920012785658
SPATA31D4	0.6404519417076	1.05159978400879	-1.00795128301471	-0.684100442701681
SAMMSON	0.111618127471736	1.36978476696081	-0.824229340776593	-0.657173553655959
GRAPL	0.67954256693651	1.00372601540902	-1.08044323735851	-0.602825344987023
ANKRD30BL	-0.657028516835537	1.48762104608785	-0.487251724726544	-0.343340804525756
OR10G7	0.389760818073598	1.23545341777733	-0.789361677612932	-0.835852558237998
LINC01741	0.644856990431484	1.04517764616428	-0.66661522553629	-1.02341941105948
LINC01271	0.954506945979053	0.759096841691608	-1.00591511332298	-0.707688674347679
LINC01298	0.65208634595257	1.05131120639767	-0.9485144103684	-0.754883141981845
FGF13	0.302557981648443	1.25315746742783	-0.524944942809516	-1.03077050626675
NEUROG1	0.309269673527974	1.28051851095889	-0.773547238136602	-0.81624094635026
MMP8	0.763202738809334	0.944985285590434	-0.673026033059298	-1.03516199134047
LINC01221	0.506909425965534	1.02568303056129	-1.27452714811405	-0.258065308412763
ZNF454	-0.635857598932578	1.48397259793041	-0.293940404717281	-0.554174594280549
FAM197Y5	0.64596658270756	1.04535197715052	-0.672906302483797	-1.01841225737429
CER1	0.315817490354945	1.27701731078875	-0.774914506992875	-0.817920294150818
PSG7	0.517876823238269	1.15428418961136	-0.809904380673218	-0.862256632176413
NPAS3	0.807064076502702	0.905073788303283	-0.677489846149874	-1.03464801865611
TNP2	0.555104559825312	1.12840506720873	-0.814749260378202	-0.868760366655835
OR8I2	0.568433873713592	1.11887639340452	-0.816355145134747	-0.870955121983375
LCE1F	0.669183217504617	1.04216273905739	-0.826192856079573	-0.885153100482429
EIF2S2	-0.59728472335505	1.37518708220095	0.0851508181710939	-0.863053177016991
ADGRB3	0.917818488698229	0.810910128111615	-0.810593170044946	-0.918135446764903
OR2L8	0.513161722516588	1.15748599365265	-0.80925351793526	-0.861394198233976
LINC00442	0.928646946965209	0.800650646202279	-0.838780787763595	-0.890516805403892
MTFR1	-0.388161997519107	1.49483867548936	-0.518546363174954	-0.588130314795303
VWC2	-0.0031484231103997	1.41081363261008	-0.606790576598176	-0.800874632901498
TMEM272	1.00481270249648	0.6914119161284	-1.04009149662557	-0.656133121999306
SLC5A7	0.470976944070047	1.0231497427904	-1.30165240020474	-0.192474286655702
HNRNPCL3	0.69395586374292	0.847393171938188	-1.32406029938532	-0.217288736295793
LINC00358	0.641968289510661	1.04463020015983	-0.650533548331205	-1.03606494133929
KLRF2	0.494578482373105	1.16994139817718	-0.806608105728825	-0.85791177482146
ACTL7A	0.508407849153924	1.16069705655159	-0.80858893319481	-0.860515972510705
GRIK2	0.901700320608432	0.823585606533536	-0.76180270541885	-0.963483221723118
GALNT13	0.150053772991762	1.34877193898091	-0.617014093919929	-0.881811618052741
TTTY8	0.627697014896793	1.04906028243763	-1.0616626205723	-0.615094676762122
ZAN	-0.159787867250014	1.41289367892553	-0.315858359776443	-0.937247451899071
PNLIPRP3	0.652489366682761	1.04861856330092	-0.732713733449316	-0.968394196534355
LINC01118	-0.0446169658904442	1.40814365370701	-0.474956353352617	-0.888570334463961
TRDN	0.892637654469477	0.838470125570347	-0.895543832434555	-0.835563947605273
LINC01148	0.637326822789568	1.06442056565975	-0.770713562904575	-0.931033825544742
WFDC8	0.361770497273799	0.9778905838298	-1.38239850476555	0.0427374236619435
METTL24	-0.230247852237108	1.43184752718835	-0.305099232130165	-0.896500442821073
LINC02349	0.625761396985001	1.04848062575956	-1.06903465487815	-0.605207367866407
LCE1D	0.62558886396758	1.04842680280582	-1.0696831287413	-0.604332538032112
SOX9	0.512803363851855	0.998849236260667	-1.30207995978324	-0.209572640329284
TLCD3B	-0.491977979170392	1.49480155972669	-0.39968077684022	-0.60314280371607
APC2	0.112990112099875	1.34629787642804	-0.495171665659814	-0.964116322868098
BVES	-0.768089265593279	1.45805743062419	-0.193195784705775	-0.496772380325132
RXFP3	0.312683111519361	1.27869690018536	-0.774261772137466	-0.817118239567251
CCT8L2	0.427167182154447	1.21309639634141	-0.801516899996413	-0.838746678499443
GRM1	0.26168618680577	1.30414449354349	-0.7338509955152	-0.831979684834069
LINC01478	0.532032034968225	1.14122098620278	-0.750985579982808	-0.92226744118819
RNFT2	-0.762012845946946	1.38653970801642	-0.700739401966273	0.0762125398967966
CSRP3	0.888131779372103	0.842112085059255	-0.814145155810508	-0.916098708620845
ATXN3L	0.426457222496971	1.21341660565612	-0.795840312994499	-0.844033515158589
CT47B1	0.669183217504617	1.04216273905739	-0.826192856079573	-0.885153100482429
ZNF536	0.133467817435786	1.36183165364364	-0.678221230090106	-0.817078240989329
VCX3A	0.621932110029045	1.04720703869141	-1.08311043592464	-0.586028712795821
TNIP3	-0.609244330576341	1.44735279631752	-0.116747825000268	-0.721360640740917
FAM138B	0.50150640753349	1.16532834607064	-0.807609227548011	-0.859225526056119
CALN1	0.18547057759369	1.34124381405179	-0.738484728251566	-0.788229663393907
LYZ	0.0333566672588084	1.37933389432351	-0.484446622246498	-0.928243939335823
OR51T1	0.669183217504617	1.04216273905739	-0.826192856079573	-0.885153100482429
PDZRN4	-0.368982199711543	1.48767190527052	-0.671038876574421	-0.447650828984553
LINC02217	0.726967166799673	0.848510695577272	-1.29295328691598	-0.282524575460968
RTL9	0.446389565854115	1.19729658710294	-0.912300672336613	-0.73138548062044
LINC01192	0.51094064976114	0.9669065348396	-1.33558733964471	-0.142259844956037
IZUMO1R	0.397243208774345	0.924992098414128	-1.40691734089847	0.0846820337099963
FAM9B	0.963394924083415	0.756177459961252	-0.963712313166936	-0.755860070877734
LRRIQ3	0.348291347734811	1.23087131252079	-0.547949797279116	-1.0312128629765
TMEM117	0.694270151997858	1.01787054408316	-0.766026941995712	-0.946113754085319
RAG2	0.63040513526405	1.04529112141713	-1.0680402921859	-0.607655964495279
OR10K2	0.304533201544376	1.2830332115784	-0.772549399716989	-0.81501701340578
LINC01048	0.610514655100465	1.08821309670252	-0.838730797799486	-0.859996954003503
TAS1R1	0.718852338720334	0.992692420843934	-0.727086054324906	-0.984458705239359
SPINT4	0.564545602253923	0.977866710709881	-1.28867455526101	-0.253737757702798
LINC01053	0.974686946494825	0.749677139574547	-0.837144151060846	-0.887219935008526
POU5F1P3	0.502513682376871	1.0179475570734	-1.28718487757728	-0.233276361872983
TPTE2	0.178486701317806	1.34147529795247	-0.677992333274655	-0.841969665995639
SPATA31A6	0.649454246608373	1.05796823220703	-0.828545383362122	-0.878877095453284
LINC01584	0.510106462256689	1.15955167123934	-0.808827359926297	-0.860830773569737
OR2G2	0.496703762285876	1.16853007699979	-0.806917095451901	-0.858316743833765
LINC00929	0.980724798752995	0.742773748920263	-0.836825338453953	-0.886673209219306
GSX2	0.500109768164628	1.16626121462479	-0.807408826492786	-0.858962156296641
MSMP	0.711548556432296	1.00775036773995	-0.851180317230243	-0.868118606942004
CLDN17	0.634045231645361	1.04251550994338	-0.608367239767696	-1.06819350182104
ACTL9	0.538854864450483	1.1398329506655	-0.812699120771566	-0.865988694344417
TEX41	0.236409099646192	1.31361459069516	-0.682165939478681	-0.867857750862681
LINC01904	0.669183217504617	1.04216273905739	-0.826192856079573	-0.885153100482429
CYP2F1	0.83575435680556	0.869153844839166	-1.06777973917518	-0.63712846246954
FERD3L	0.614258621102034	1.04419931620518	-1.10949024811422	-0.548967689192994
CA10	0.291074690236415	1.28901595596748	-0.738227542106829	-0.841863104097055
EPHA6	0.394133361409621	1.23107924165677	-0.74762633691784	-0.877586266148557
LINC02291	0.429155886015445	1.0835382271272	-1.25516986874221	-0.257524244400436
LINC01013	0.0219350800345109	1.40463694487552	-0.6463530824927	-0.780218942417337
TAS2R38	0.530442746911787	1.00536538611762	-1.28196516303224	-0.253842969997164
PNCK	0.463452429991057	1.16776472368542	-0.602180961442378	-1.02903619223409
OR6P1	0.438351776043113	1.20606840840434	-0.797839585666015	-0.846580598781446
USP17L1	0.475003012234384	1.09586743590898	-1.19752120955134	-0.373349238592028
MEI4	0.786625239173302	0.941090503959759	-0.824688036760856	-0.9030277063722
ZNF705G	0.497840568107147	1.16777377712813	-0.80708169233167	-0.858532652903608
PLD5	0.667589194848045	1.03820933426064	-0.749044235254948	-0.956754293853733
LINC00557	0.669183217504617	1.04216273905739	-0.826192856079573	-0.885153100482429
GPA33	0.759622949803995	0.964083839174445	-0.798874120166094	-0.924832668812359
PATE3	0.444245940915351	1.01877642362513	-1.32080012798067	-0.14222223655981
LINC01798	-0.164420876648211	1.4428072532475	-0.446661189191287	-0.831725187407992
GOLGA6D	0.959587366480321	0.758361701989782	-0.978149015811173	-0.739800052658929
LINC01497	0.615747888457831	0.898752293579514	-1.33441707376704	-0.180083108270305
ENTHD1	0.11039600321614	1.36408202799145	-0.595728925631844	-0.878749105575746
POTEM	0.746343520095967	0.950826803834863	-1.07074072109482	-0.626429602836013
LRRC43	-0.511900837531414	1.45284220209574	-0.166725935356249	-0.774215429208067
CDH8	0.177788464977387	1.34462160053569	-0.733656808620768	-0.788753256892303
SORCS1	0.746526102777244	0.9754679415567	-0.795692625276015	-0.926301419057922
LINC01555	0.517840825584156	1.14404161872184	-0.685884294286083	-0.975998150019918
OR11H1	0.342507668118598	1.26244610824283	-0.780340843659441	-0.82461293270199
NLRP11	1.00165281704983	0.682323180641383	-1.07993666017355	-0.60403933751766
SOX21	-0.0165138889942784	1.40913490776515	-0.845255889016304	-0.547365129754572
PAGE2B	0.660105091239892	1.0488588125909	-0.898514028128732	-0.810449875702051
FAM74A6	0.477166499681954	1.18137734036454	-0.804014479768884	-0.854529360277609
OR8D2	0.715100845910993	0.984968603832198	-0.658528115759572	-1.04154133398362
KCNT1	0.128215027276559	1.34463541968121	-0.523267681544087	-0.949582765413674
EML6	-0.00311918038141616	1.37976534745365	-0.415687317336481	-0.96095884973575
LINC01435	0.316039748394338	1.27637924944983	-0.756993707069524	-0.835425290774631
TRIM31	-0.368069789210437	1.39265266778314	-0.0649894497675713	-0.959593428805133
RAD23A	-0.686452161219268	1.4477585929062	-0.648033792512485	-0.113272639174447
PPM1E	-0.103537148625958	1.44473950492952	-0.706628539096558	-0.634573817207011
BCAR3	-0.0986256162082388	1.44051799325282	-0.757095254556833	-0.584797122487748
PCDH11X	0.380914794710761	1.23987079603836	-0.764833149240947	-0.855952441508187
SERPINB11	0.684260693430897	0.899325422397552	-1.27611144231266	-0.307474673515784
LELP1	0.669183217504617	1.04216273905739	-0.826192856079573	-0.885153100482429
INTS12	0.525502310235428	1.11834778862957	-0.57491900513872	-1.06893109372629
TENM2	0.723352016278822	0.993417484650704	-0.768288129899001	-0.948481371030516
OR7C2	0.437324730358487	1.2067068986054	-0.797668919831997	-0.846362709131887
ELAVL2	0.739127097525755	0.93405311332028	-1.13781253670632	-0.535367674139717
LINC01276	1.01214025944875	0.706025595139981	-0.836137314718614	-0.882028539870115
KLHL7	-0.241009186712865	1.38804798796264	-0.150797063122721	-0.996241738127057
GABRA5	-0.016172164126998	1.41785205574854	-0.641338896118289	-0.760340995503246
HS3ST4	0.300737156966866	1.28431497488311	-0.74838381083206	-0.836668321017935
SMIM22	0.147738910212702	1.21575295439101	-1.21586339872588	-0.147628465877844
OR4F3	1.03905218818842	0.673245688802382	-0.832392013649352	-0.87990586334144
OR1D5	0.470541415666337	1.18566965164913	-0.802998726295573	-0.853212341019892
LINC01782	0.616705156243676	1.06489239979471	-0.65133406245871	-1.03026349357966
NELL2	0.288198064056122	1.28570540155717	-0.674440762794192	-0.899462702819088
CRYBB2	0.886067281486321	0.845055551021484	-0.831117565189464	-0.900005267318339
SCART1	-0.67389858096072	1.41401064937861	-0.000900478166444527	-0.739211590251453
OR4S2	0.669183217504617	1.04216273905739	-0.826192856079573	-0.885153100482429
FAM83B	-0.397852133187852	1.4867691397425	-0.405964673730242	-0.682952332824413
LINC00851	0.452662951323302	1.19709230642073	-0.800178872015116	-0.849576385728909
LINC02743	0.52318888670551	1.1508399175798	-0.818922219517308	-0.855106584768007
DCAF8L1	0.675209058789338	0.983526397378299	-1.14643782744282	-0.512297628724817
GPHB5	0.501344635910447	1.10008815140437	-1.15860333742604	-0.442829449888762
OR2T11	0.274913181827854	1.2984545858754	-0.768037642237486	-0.805330125465765
OR2B3	0.669183217504617	1.04216273905739	-0.826192856079573	-0.885153100482429
LINC00307	0.591433239585083	1.03240742968419	-1.17655190393461	-0.447288765334671
TUBA3E	0.444263043043828	1.08358818657352	-1.24418715843992	-0.283664071177435
NAV3	0.632373233608544	1.04390733020235	-0.608571866111639	-1.06770869769927
EDAR	0.0629706624608533	1.36370725213588	-0.469789896386409	-0.95688801821033
EEF2	-0.100132753248166	1.44148956722805	-0.749615749529818	-0.591741064450063
OR8A1	-0.658140240745392	1.47982967364951	-0.270543614487649	-0.551145818416464
ANOS1	0.146868195455444	1.28531504679031	-0.3282639893241	-1.10391925292166
DEPDC1B	-0.261073105565014	1.42095149245972	-0.233472201199613	-0.926406185695096
OR6C4	0.287028216898598	1.2921967755449	-0.768797746688291	-0.810427245755208
PROP1	0.492560844328078	1.17127811277177	-0.806313233266106	-0.857525723833734
PLEKHD1	-0.204513987331033	1.46795355389786	-0.580991963493325	-0.682447603073497
OR6K3	1.04750737998091	0.662747043990724	-0.832660044720995	-0.877594379250642
OPCML	0.676927585383149	1.0240049442809	-0.697827503370566	-1.00310502629347
LRP10	-0.555165857722999	1.48842051949965	-0.609653719514966	-0.323600942261684
FAM178B	0.533488957401548	1.1416501741612	-0.77056636764171	-0.904572763921047
TFDP3	0.426667550327082	0.969497662164021	-1.37016535199611	-0.0259998604949903
TGM7	1.07038568029754	0.633592225479176	-0.828912606354083	-0.875065299422623
LINC01360	0.0494482575574973	1.39454073199458	-0.650374261396444	-0.79361472815565
LINC00595	0.896152304067463	0.790474204022109	-1.11690701475122	-0.569719493338353
NRG1	0.350490130037164	1.25176813553629	-0.685765731304005	-0.916492534269444
CSAG2	0.316996857823143	0.774488911802744	-1.46878387116646	0.377298101540575
GLYCAM1	0.653509952349293	0.79818294146104	-1.38997091007879	-0.06172198373154
LGALS7	0.799128052208763	0.918217395335338	-0.710967818680187	-1.00637762886391
RAB9BP1	0.3525932801416	1.25681386726108	-0.782329494906956	-0.827077652495732
RANBP17	0.27409852938349	1.24603686425758	-0.430783380764627	-1.08935201287644
PPP1R3A	0.618285636375483	0.942890661711032	-1.28558535450896	-0.275590943577555
LINC01720	0.389198065176193	1.23523690789856	-0.771473428356426	-0.852961544718336
RBFOX3	0.625116329147096	1.05466537095941	-1.04734837621987	-0.632433323886648
LCN9	0.665804099346276	1.04376593248498	-0.800274775548874	-0.909295256282385
LINC02071	-0.521039793912741	1.46506758914918	-0.733261149560201	-0.210766645676248
MUC7	0.365527851383169	1.24948551348898	-0.78468939637338	-0.830323968498774
LINC01285	-0.175565002340649	1.42915302284297	-0.361316040658111	-0.892271979844191
LINC01204	0.0323595762933123	1.40186922907336	-0.768150612023409	-0.666078193343273
CXADRP3	0.965466750668957	0.709399582182109	-1.12207115553941	-0.552795177311657
FFAR1	0.0153486517363818	1.40896386941564	-0.700927845372679	-0.723384675779345
HS3ST5	0.53265055776947	1.14448869784567	-0.842504246512797	-0.834635009102356
CWH43	0.630260471127894	1.04331654237285	-0.598217426267247	-1.0753595872335
EDA	0.687056878458733	1.02737269114507	-0.819639362742247	-0.894790206861567
RS1	-0.12313916015352	1.4314886297058	-0.454440056989799	-0.853909412562482
CARD18	0.210018285538339	1.3298562097047	-0.740204683828717	-0.799669811414324
MTBP	-0.147072921602455	1.38522968116092	-0.236330286680151	-1.00182647287832
CNNM2	0.451946297615516	1.15539496347066	-0.512952504462844	-1.09438875662333
MYLK4	-0.529811763669257	1.49961655898336	-0.494623523967617	-0.47518127134647
CNBD1	0.450509283554693	1.1976559247382	-0.776979555110758	-0.871185653182149
MYO1D	-0.427342427049811	1.41575072194505	-0.0913686570508727	-0.897039637844372
LINC01947	0.406408114276887	1.22518759851685	-0.779086086574597	-0.852509626219137
OR4N2	0.409417095603463	1.22237281178689	-0.757528868074541	-0.874261039315801
STH	0.530846031565016	0.987983297490072	-1.30194126721784	-0.216888061837236
SNTB1	-0.0419087836069031	1.39062431876915	-0.396067576853488	-0.952647958308757
TAS2R16	0.447297293014444	1.20047504840657	-0.799310316308882	-0.848462025112136
LINC01915	0.400900238913242	1.22872952118806	-0.786038286295456	-0.843591473805871
LINC00326	0.0951254323485584	1.37319347648327	-0.851015389754521	-0.617303519077328
LINC01169	0.317432824818245	1.27537568894426	-0.750941233330657	-0.84186728043184
KCNG3	-0.197697940503119	1.46132192740795	-0.515448428156231	-0.748175558748619
MEIOC	-0.812517868355384	1.45569980980638	-0.238190513806625	-0.404991427644368
LINC01654	0.430444165241507	1.0962578747836	-1.23638745258201	-0.290314587443092
PLCXD2	-0.602434068127359	1.47806390248086	-0.252024053115031	-0.62360578123847
IFI27	-0.721569499304955	1.26572004334268	-0.87591313198838	0.331762587950659
CT45A5	0.660830127762732	1.0485089654924	-0.893479491602947	-0.815859601652198
OR4A16	0.669183217504617	1.04216273905739	-0.826192856079573	-0.885153100482429
DDX11L9	0.737322916887278	0.884158923161515	-1.23501455579658	-0.386467284252208
C5orf67	0.269458934581875	1.29829945972946	-0.703638297442986	-0.864120096868327
PCAT1	-0.177681893632211	1.42039296460648	-0.920310020158866	-0.322401050815415
FAM47B	0.525697562414399	1.14893614657679	-0.810965627616711	-0.863668081374473
ADAM18	0.333845134491938	1.26573662174255	-0.740094424635137	-0.859487331599365
FMN2	0.620776518235177	1.061914381996	-0.652599553660269	-1.03009134657091
BOD1L2	0.792392766631658	0.927105113082594	-0.72888004837592	-0.990617831338329
HCRTR2	0.439339317593919	1.20506279165803	-0.784948647177958	-0.859453462073978
FOXB2	0.615125114148082	1.08437436221836	-0.82142923833813	-0.878070238028302
SRY	0.446006990528186	1.20128540086697	-0.799099926228485	-0.848192465166668
OR52B2	0.559473516780742	1.01081644814695	-1.25008272302717	-0.320207241900534
OAZ1	-0.0104115419197037	1.38251555252676	-0.957352243835042	-0.414751766772002
TRMT11	0.0921807927235796	1.3420003177659	-0.432397633198322	-1.00178347729116
CNIH3	-0.0748908934041835	1.3973740165746	-0.37205614843993	-0.95042697473049
LINC01925	1.07947395762501	0.621849365070117	-0.830801930759044	-0.870521391936085
FABP9	0.434729296007295	1.20831704085056	-0.797235975794118	-0.845810361063732
LINC01851	0.669183217504617	1.04216273905739	-0.826192856079573	-0.885153100482429
AVEN	-0.257448053302278	1.46741678449001	-0.44942679550829	-0.760541935679439
BMP4	-0.671410227813471	1.31464328885339	-0.875713518263445	0.232480457223519
ZNF679	0.441600030179793	1.20344791022206	-0.780031749635252	-0.865016190766587
MSH2	0.602486166289974	1.08204086531782	-0.688344177995432	-0.996182853612362
TBATA	-0.00451882066407822	1.40238779101968	-0.866668254462957	-0.531200715892654
BHLHA15	1.04400027153828	0.667181992665292	-0.834863722365834	-0.87631854183774
LINC01899	0.427891850108364	1.21180572680394	-0.774398963209239	-0.865298613703085
HTR1A	0.402311527267853	1.2280233855426	-0.791629873441307	-0.838705039369148
C12orf56	-0.271500816503491	1.48132524455286	-0.612825908985408	-0.596998519063964
MYO16	0.453168024582674	1.1846194592501	-0.977231288256779	-0.660556195576
LINC02380	0.375553965080483	1.2437130399273	-0.785924043698351	-0.833342961309417
P4HA3	-0.700097243569204	1.42745925232257	-0.0414263018379885	-0.685935706915387
PRAMEF7	0.430300584018461	1.21105334347606	-0.796491751344083	-0.844862176150438
IFNB1	0.669183217504617	1.04216273905739	-0.826192856079573	-0.885153100482429
LINC00351	0.430957677999279	1.20997975906177	-0.776385693112274	-0.864551743948767
LINC01618	0.313397210155989	1.27712144597598	-0.741091980231848	-0.849426675900102
TMEM182	0.0607801630304377	1.38123997528175	-0.564851715526311	-0.877168422785873
ZNF804B	0.47410994915512	1.18238463574743	-0.777261145534636	-0.879233439367911
TACR3	0.397694425748198	1.23084606483654	-0.794458081500868	-0.834082409083879
LINC00343	0.428905081506876	1.21187615303333	-0.794747967669621	-0.846033266870597
SNHG27	0.333784964796102	1.26655543385163	-0.756123437325791	-0.844216961321915
OR5D14	0.426666729060635	1.21328805322475	-0.79587595711445	-0.844078825170937
HNRNPA2B1	-0.248082216288373	1.40000250232454	-0.179104983825441	-0.972815302210735
BTBD17	-0.701144562998559	1.47991808775784	-0.475973868439808	-0.302799656319471
EMILIN3	-0.236771465352027	1.47089839119016	-0.519948681732328	-0.714178244105812
LINC01645	0.278241294422775	1.29370025053365	-0.867889431729573	-0.704052113226873
LINC01592	0.48548823449467	1.17531660488069	-0.786838126897124	-0.873966712478233
GOLGA6L2	0.610509341536843	1.06381291367329	-1.05384398508603	-0.6204782701241
DPP10	0.644775909738289	1.06146165059025	-0.821974885020531	-0.884262675308008
PSMC4	-0.470536734600378	1.49404372216534	-0.618161343241049	-0.405345644323919
LINC01392	0.282389744452045	1.29244464259787	-0.717448612251245	-0.857385774798689
KCNQ3	0.494929130168815	1.13405294193147	-0.547866032163748	-1.08111603993654
LINC01287	0.254972959339916	1.3043782088219	-0.685340422205394	-0.874010745956445
LINC01581	0.586882232198327	1.10504921444385	-0.806472248426112	-0.885459198216082
LINC00927	0.392416835305417	1.23298930178592	-0.76384688263611	-0.861559254455221
SSX5	0.53809662274841	1.0643032800621	-1.18451954937296	-0.417880353437562
LINC01968	0.341021816679598	1.25820996183931	-0.69511547834036	-0.904116300178536
SH2D4B	0.443144796178471	1.17682792672182	-0.579180264220196	-1.04079245868011
TRIM36	0.125140630877421	1.32873353648907	-1.01148230350345	-0.442391863863044
CDRT15	0.41065756127841	1.2230212045886	-0.793108122230196	-0.840570643636817
SVOPL	0.392322072387173	1.22970960939724	-0.715088056288992	-0.906943625495413
LINC00877	0.147546102421715	1.35477337211059	-0.666491691048129	-0.835827783484178
SLC39A12	0.447333874707387	1.02140431203537	-1.3166189131638	-0.15211927357896
TPRX1	0.388680717371977	1.23630238138991	-0.82245864730249	-0.802524451459392
TTC27	0.194393045875073	1.28546261151655	-0.412200171370804	-1.06765548602082
OSTCP1	1.03457362827151	0.602046879616278	-1.15589995980738	-0.480720548080403
SLC5A8	-0.130803782749154	1.44948029906831	-0.580460645094914	-0.738215871224232
DGKB	1.04418905017862	0.667055593865097	-0.839390466056337	-0.871854177987393
LINC02325	0.24543610845257	1.30890385288611	-0.680874957795954	-0.873465003542734
DMRTC1B	0.313420543219124	1.2778614893782	-0.758571329094633	-0.832710703502697
NPFFR2	0.345471180572767	1.10293910696974	-1.27883511464417	-0.169575172898332
CCDC177	0.155015388751905	0.925841184295576	-1.41640284807284	0.33554627502536
CDH13	0.289569163447136	1.24526473056523	-0.461142634268217	-1.07369125974416
LINC02339	0.32132643533404	1.27404924648145	-0.776053881128502	-0.819321800686981
OR2W3	0.416089601345853	1.21973907124525	-0.794057275558112	-0.841771397032982
SPRR4	0.619543841807302	1.0512069177876	-0.595140709390903	-1.075610050204
EMBP1	0.776266340604622	0.945596008629717	-0.758819025358485	-0.963043323875855
RHOXF1	0.274439523638459	1.28036172721454	-0.973172598040397	-0.581628652812609
OR4C13	0.418749699509188	1.2181241614576	-0.794518338593251	-0.842355522373539
LINC01044	0.567055824591013	1.07315830804037	-1.12146046121898	-0.51875367141241
H4C7	0.428342204655754	1.2122588597789	-0.796160458831605	-0.844440605603057
IL21	0.40150571480093	1.22844907792286	-0.789192606552206	-0.840762186171576
PINCR	0.229218777638825	1.31683409142877	-0.868595756632005	-0.677457112435608
CALM3	0.302667750563108	1.28071346869784	-0.706200256049337	-0.877180963211618
RALYL	0.303484633363798	1.27825052994541	-0.683560553501905	-0.898174609807295
NKAIN1	-0.278653918604422	1.48047107539666	-0.536197105765028	-0.665620051027202
HSD3B1	0.783300235701023	0.944355271348917	-0.830383122369543	-0.897272384680395
COX6B1	-0.119717323541965	1.4456138045567	-0.571112105638214	-0.75478437537652
CLRN1	-0.158678051781051	1.45629281674396	-0.726686996816689	-0.570927768146235
LINC02405	0.347300589816318	1.25620734772664	-0.713135271677741	-0.890372665865232
HIVEP3	0.792712908566729	0.924374581358371	-0.712011915823679	-1.00507557410142
ARL6IP1	-0.713357472592102	1.46846939458579	-0.535070636651741	-0.220041285341954
DCAF8L2	-0.068734552326209	1.42276669996957	-0.841802223646811	-0.512229923996528
LINC02541	-0.256258244710155	1.47598712649516	-0.532649021744528	-0.687079860040467
LINC01700	0.572634221111796	1.08143605049187	-1.08646902507492	-0.567601246528743
SNTG1	0.644225369159272	1.0604935345278	-0.912749296446314	-0.791969607240766
COL4A6	0.858053303217449	0.865706300182467	-0.74224798004434	-0.981511623355579
NAA11	0.123447881850627	1.3670587271774	-0.795780926349231	-0.694725682678763
LINC00687	0.727771463305861	0.993782920366673	-0.83992705497722	-0.881627328695309
GALNTL5	0.201545693338022	1.33192019627303	-0.697418058393576	-0.83604783121748
LANCL3	0.890421414019418	0.834551202621083	-0.75546123747336	-0.969511379167147
CETN1	0.766390797543977	0.959999179842046	-0.842755527679504	-0.883634449706522
LINC01179	0.281447725884455	1.29391440197411	-0.841018578930286	-0.734343548928255
MRGPRG	0.407694878879947	1.2248025102665	-0.792586131367081	-0.839911257779362
OR2F2	0.40820389631938	1.2244969059154	-0.792676030753484	-0.840024771481288
LINC00314	0.223864150373704	1.31980337200748	-0.680868955941646	-0.862798566439511
POM121L12	0.410066757349995	1.22337691919145	-0.793004272106666	-0.840439404434778
SYNDIG1	0.529994678490843	1.133219076705	-0.670702919867032	-0.992510835328809
GRB7	0.298736049497926	1.26208405520396	-0.55700357224181	-1.00381653246008
GALNT9	0.11432640786829	1.35807724298519	-0.565074067558022	-0.907329583295462
ARF1	-0.215544688747103	1.43517931456807	-0.8837210477683	-0.335913578052671
SATL1	0.351779791424779	1.25465447647907	-0.879955632921735	-0.726478634982111
LINC02396	0.36080487474352	1.25217670006362	-0.783923401140913	-0.829058173666218
TPH2	0.873060588696136	0.701807406052399	-1.28999094580595	-0.284877048942596
LINC00923	-0.0462672335727216	1.40702120721898	-0.465522411427865	-0.895231562218376
IL36B	0.0732941101043832	1.38807747148494	-0.736406666667421	-0.724964914921921
LINC01732	1.05798385646369	0.648099359895319	-0.904409928156694	-0.80167328820231
CASC16	0.785988521233758	0.94248633845533	-0.856210100736663	-0.872264758952435
UNC13C	0.802807287681538	0.921679834481707	-0.764573646825092	-0.95991347533815
LINC01856	0.310932906292127	1.27983419591858	-0.789252808726858	-0.801514293483859
TARID	0.74406367045715	0.978268216712998	-0.805726852262061	-0.916605034908097
ASMT	-0.571312859302077	1.49805681410298	-0.463703365185053	-0.463040589615826
CHODL	0.89847820474929	0.832129010635316	-0.827903351817622	-0.902703863566967
MARCKSL1	0.497491428755162	1.16832912192651	-0.836801781275378	-0.829018769406296
FAM153CP	0.635109774148169	0.990378353723664	-1.19659329497	-0.428894832901837
LINC02774	0.273925303500798	1.298402394368	-0.824951447846497	-0.747376250022308
LUZP4	0.200732037812126	1.32535363880302	-0.623982357001062	-0.902103319614105
GRM7	0.171736753285536	1.34730191085311	-0.731727093868293	-0.78731157027035
KIR3DL2	-0.152513232611962	1.36681601094604	-1.03801568762124	-0.176287090712832
CCNI	0.209144573456916	1.32648744799463	-0.673989721625903	-0.861642299825661
LINC01193	0.365677510519982	1.24564877994067	-0.714963453479452	-0.896362836981195
MAST1	0.357666647888431	1.21701576814644	-1.06223649115854	-0.512445924876345
SMR3A	0.278276086060339	1.29497365363655	-0.723188742184544	-0.850060997512341
BMS1P17	0.642544346698171	0.884884761188174	-1.3283364992012	-0.199092608685142
LINC02864	-0.398120341165092	1.49530075293296	-0.505733326359499	-0.591447085408383
FRMPD1	0.318964610600847	1.22562459811972	-0.453525087451842	-1.09106412126873
PPEF1	0.862379579313565	0.867900579060985	-0.809843909264598	-0.920436249109952
TMEM252	0.570689301461613	1.10967440651409	-0.964932279205424	-0.715431428770279
DPY19L2P3	-0.281916220362595	1.47411112512922	-0.460348990161915	-0.73184591460473
SPATA3	0.592969178278867	0.863653435336655	-1.37700830001585	-0.0796143135996753
BRDT	-0.0437683604895498	1.41699515340587	-0.532773945320474	-0.840452847595854
CCDC179	1.02554459289118	0.688790491829563	-0.810511594161897	-0.903823490558851
KIR2DL3	0.603701685205118	1.01999713491097	-1.18397250181043	-0.439726318305658
LINC01858	0.49586045140091	1.13907739654167	-0.572403408132367	-1.06253443981021
OR2C3	-0.456161437136638	1.41452291359518	-0.071864331486457	-0.886497144972082
AGBL4	0.955278281566781	0.771785866302818	-0.849132492105255	-0.877931655764357
DMRT1	0.310357305077204	1.27778261438224	-0.723871200205692	-0.864268719253728
NRXN3	0.67633443631447	1.02020992689292	-1.02520726455641	-0.671337098650964
CLDN22	0.975649642674194	0.748759375001258	-0.84384772566048	-0.880561292014972
GP6	0.968676076318986	0.75497948997944	-0.917408235026924	-0.806247331271504
LINC01687	0.353091538787223	1.24647543334963	-0.945245010392267	-0.654321961744563
LINC01262	0.669183217504617	1.04216273905739	-0.826192856079573	-0.885153100482429
LRP1B	0.817600125287101	0.91301283318788	-0.850694916282068	-0.879918042192909
LINC01781	0.264947396211686	1.30334165086258	-0.758278031883838	-0.810011015190432
OTP	0.169279382056913	1.2719221706455	-1.11748081167355	-0.323720741028873
TMPRSS9	0.218607926491285	1.29864846935816	-0.519160828398263	-0.998095567451191
PRMT8	0.865481449552142	0.860358103338781	-0.759322688313076	-0.966516864577862
NOS1	-0.435327731798064	1.4607449746126	-0.787457255745001	-0.237959987069548
LINC00354	0.570090661394883	1.08375445716546	-0.569171636613114	-1.08467348194722
LINC01689	0.329177797949104	1.26988202393885	-0.816044535162778	-0.783015286725182
GOLGA6L1	0.866936772621299	0.661158778731781	-1.33138880827965	-0.196706743073427
LINC02054	-0.462794828671205	1.49840676471904	-0.471157961866065	-0.564453974181786
ADAM3A	0.375415777849502	1.24385602976199	-0.788844348985688	-0.830427458625825
OR2T2	0.390551938703521	1.23498833207554	-0.789506248676813	-0.836034022102244
SERBP1	-0.381343225476876	1.49471154103413	-0.57429453027384	-0.539073785283434
MCCD1	0.438705880341038	1.20584809418544	-0.797898341503972	-0.846655633022506
LHFPL5	0.709594306071336	1.00794934981181	-0.806160402980448	-0.911383252902694
DDX53	0.439487577163756	1.20551167528068	-0.805455565536746	-0.839543686907697
PRSS40A	-0.749946502183231	1.4406371252631	-0.0967310030503047	-0.593959620029578
LRRC3C	0.224055915233288	1.31687639983505	-0.88962843049734	-0.651303884571007
RXFP2	0.0675599474254088	1.37705082363768	-0.555397412853601	-0.889213358209487
LINC02712	0.591770071794496	1.09784871447816	-0.752260593078583	-0.937358193194067
SAXO1	0.744742487178403	0.977940225989456	-0.810480384024759	-0.9122023291431
LINC01608	0.534828863945875	1.13864632302357	-0.744047149926563	-0.929428037042908
SPATA22	-0.18196308414157	1.41836610343134	-0.309348130521144	-0.927054888768604
KLK14	0.550640310120592	1.09298917840624	-0.546668458644604	-1.09696102988223
LINC00707	0.802458292089565	0.924610364496704	-0.793629782516012	-0.933438874070261
GGNBP1	-0.00928530745690581	1.41512903253591	-0.635374417482599	-0.770469307596393
CRIP1	0.096250568516018	1.37741236485221	-0.675066652182404	-0.798596281185818
CNPY1	-0.213028766401001	1.38189230315138	-0.159066382263213	-1.00979715448715
TAF4B	0.887208551807176	0.835672550402372	-0.984632937088688	-0.738248165120857
FXYD4	0.864789787857014	0.867258043623725	-0.86411822431727	-0.867929607163472
LINC00463	0.640720102166327	0.961622369351494	-1.23763971768393	-0.364702753833893
FAM181A	0.176328258447876	1.34550896138062	-0.744798462744125	-0.777038757084343
LINC00523	0.504928633472915	0.953951676430926	-1.35026919535726	-0.108611114546584
ARPC4	-0.677157127531158	1.23658625078381	-0.933867524256088	0.374438401003434
HSFX3	0.280782294553818	1.26906680843858	-1.00903416018561	-0.540814942806796
ADAMTSL1	0.417261973214981	1.16850362861353	-0.474162356280991	-1.11160324554753
KCTD8	0.785022251795742	0.943208230202558	-0.845300363778582	-0.882930118219725
LINC00964	1.00661442630278	0.711604744593211	-0.813242796731507	-0.904976374164476
SRCIN1	0.103850140890643	1.32081462090707	-0.373341935840996	-1.05132282595671
ADAM5	0.740967984669441	0.979308010593487	-0.781883553209945	-0.938392442052964
OR10V2P	0.618906889656465	1.06521907515017	-1.0211194695855	-0.663006495221127
BBOX1	1.09116052215442	0.598880551980887	-0.951301728297673	-0.738739345837634
SEMA3E	-0.382905323690943	1.46990753899603	-0.317704261070607	-0.769297954234478
NPAS1	-0.238075410949604	1.4507117641213	-0.378818711065098	-0.833817642106601
CIB4	0.0613923145082067	1.390895220898	-0.785607729286237	-0.666679806119957
LINC01411	0.671207268747337	1.02531453101975	-0.676333871295807	-1.02018792847128
GPRC6A	0.126441420537271	1.36553737326271	-0.689776014059088	-0.802202779740909
ANHX	-0.153857694378404	1.45250058183497	-0.541309418752132	-0.757333468704417
OR2J3	0.154362245021291	1.35510482257517	-0.73715793898052	-0.772309128615939
RBMY1D	0.308051857282335	1.26991645583491	-0.942971574589452	-0.634996738527763
LINC02466	0.317077163113335	1.27174401076658	-0.894292723547992	-0.69452845033191
LGR6	-0.352246009067699	1.43230205268562	-0.192772316103039	-0.887283727514891
GOLGA6C	0.944625524544057	0.712566438519859	-1.16533704514996	-0.491854917913955
CT45A2	0.343031847345389	1.26231130821839	-0.789710302902605	-0.815632852661205
GIMD1	0.57734201498335	0.813716810527468	-1.41560538860247	0.0245465630916579
LINC01606	0.666511169560964	1.04161062850785	-0.776697726558686	-0.931424071510136
CHSY3	1.03437045563014	0.679362009427378	-0.864130520871165	-0.849601944186348
XIRP2	0.135831599602593	1.1100643709334	-1.32050747528828	0.0746115047522704
FRMD8P1	0.305691486032946	1.2806297251831	-0.728613220814272	-0.857707990401799
LMBR1	-0.199975389997323	1.37180437396559	-0.143437928124401	-1.02839105584387
HCG17	0.922712784566575	0.803962759084667	-0.78737467986404	-0.939300863787193
LINC02026	0.0875965506385769	1.3763368161454	-0.616915908411468	-0.847017458372504
SH3BGRL3	-0.344212669049013	1.48973138171288	-0.517480570733666	-0.628038141930203
CIT	0.103834072904545	1.33184171895862	-0.413836554425983	-1.02183923743719
OR6B3	0.374813809947586	1.24415852407487	-0.786590035467558	-0.832382298554907
OR2A42	0.0171128988183922	1.37186415583196	-0.971135646833879	-0.41784140781647
PCP4L1	0.0184389914918518	1.15399430106949	-1.28645133691617	0.114018044354822
CSN2	0.375674308153908	1.06940148127721	-1.30181644059621	-0.143259348834905
PRDM9	0.758585286813615	0.967139341290454	-0.870834488651051	-0.854890139453037
DPPA2	-0.0161713368909484	1.37731418352431	-0.97754718264336	-0.383595663990026
OTOP1	0.437449617987232	1.20691282667467	-0.817977900800168	-0.826384543861721
ANKRD24	0.989877889094365	0.729565492038699	-0.790320008140026	-0.92912337299304
B2M	-0.585937459583979	1.48250240905832	-0.617027172845871	-0.279537776628455
ZNF804A	0.972557772967559	0.751047354553305	-0.81357429585264	-0.910030831668217
MS4A6E	0.682857264384695	1.03026369344443	-0.807209843808998	-0.905911114020107
SMPX	-0.0363389299467029	1.42071495166357	-0.797068951780978	-0.587307069935884
PRAMEF18	0.37488756462794	1.24411595067522	-0.786603898790281	-0.832399616512866
ANAPC10	0.335841349492395	1.22154775957328	-0.476782944508949	-1.08060616455673
OR56A4	0.650588131802227	1.05714446240275	-0.831445751677969	-0.876286842527002
ZNF726	-0.631548727304448	1.40280000993719	0.0241816711360899	-0.795432953768831
LINC01467	0.281672717996454	1.28993548541132	-0.890089169915693	-0.681519033492062
SH3GL2	0.993323870300093	0.725225774042561	-0.786306249068654	-0.932243395274
EEFSEC	0.41560586584296	1.19509237908355	-0.579681721595659	-1.03101652333085
LINC00364	0.088836100649107	1.37651018760231	-0.623797117374147	-0.84154917087727
OR1E1	0.211808302562092	1.32776302911799	-0.829126371968045	-0.710444959712073
NDST3	0.959063458496832	0.651908087614552	-1.22833235675277	-0.382639189358625
DNTT	0.308887479867973	1.27473714714824	-0.678453919873089	-0.905170707143141
OR5B12	0.728806917136988	0.992984651188319	-0.844481496794067	-0.877310071531237
SLC2A5	0.691084530347356	1.01831900064539	-0.74425184708551	-0.965151683907231
IGSF1	0.210532241825869	1.26039754149762	-0.357803006634614	-1.11312677668888
TAS2R14	0.787756717335099	0.924600119307387	-1.0271623439869	-0.685194492655584
USP29	-0.104752702125186	1.44447138818521	-0.619331127038691	-0.720387559021361
DSG4	0.527496790353867	1.13705169741752	-0.684795873445725	-0.979752614325682
CSMD2	-0.262926906493169	1.4735183725829	-0.489435475367977	-0.721155990721763
HHLA1	0.408259809002472	1.04096974883874	-1.31604218557994	-0.133187372261275
LINC00710	0.207528954994273	1.33143411140001	-0.76710666724664	-0.771856399147661
LINC02225	0.23582296551778	0.737717613924404	-1.46816460933217	0.494624029889983
MROH5	-0.365734847602778	1.49028970475771	-0.481770274340141	-0.642784582814789
LINC01676	0.534133141625672	1.14051925295082	-0.760882429277948	-0.91376996529853
MROH7	-0.440776413449747	1.48839261347403	-0.379492941027244	-0.668123258997032
TMPRSS12	0.561208610153948	1.10568628670742	-1.02480239700138	-0.642092499859998
LGI1	-0.545520864417718	1.45495643605149	-0.161483897767714	-0.74795167386606
LINC01257	0.489737938103951	1.16956453809719	-0.918062745959025	-0.7412397302421
LHX2	0.562390880881467	0.998534291320597	-1.26440580051323	-0.29651937168884
ELMOD1	0.598034976818188	1.09271101462179	-0.747838895936609	-0.942907095503369
HMGA1	-0.49033790060213	1.35979214815961	-0.950749755423272	0.0812955078657934
CR1L	0.13509222457194	1.31300517970836	-0.400571931121302	-1.04752547315899
ZNRF4	0.325331187495943	1.27187874098671	-0.776875849593407	-0.820334078889247
THADA	0.374602417683007	1.21068539118339	-0.530589335906932	-1.05469847295946
STEAP1B	0.699410870154611	1.01368459545702	-0.767329073061408	-0.945766392550211
SPACA1	0.127275167694526	1.36107000438726	-0.635306155916643	-0.853039016165155
PI4KAP1	-0.737838320204017	1.4762726975786	-0.326962776028949	-0.411471601345643
FAM74A4	0.233109758638042	1.29705101588713	-0.549879893924221	-0.980280880600949
RGS8	-0.689571725339932	1.47044843636197	-0.221045302666388	-0.559831408355647
RAC1	-0.215733085806475	1.15951448103499	-1.23465663254084	0.290875237312316
CATSPER3	0.029017106568459	1.38118239328152	-0.925510604157427	-0.484688895692557
BEND3	0.403446330977154	1.18736702787841	-1.08005297553193	-0.510760383323639
OR51F2	0.215158552450317	1.32769657889242	-0.752353846192218	-0.790501285150519
LINC02801	-0.422383005971249	1.4928354914621	-0.434975233146962	-0.635477252343896
FMR1NB	-0.1876359128121	1.39823003310347	-0.977437139086803	-0.233156981204584
CRYGA	0.542363113274887	1.13738311163292	-0.813150269369848	-0.866595955537954
SLCO1B7	-0.382200261799844	1.49493256565601	-0.55891507314458	-0.553817230711595
PANX3	0.0264540257456128	1.38456460973019	-0.913829061370757	-0.497189574105057
LINC02388	1.05373898635601	0.582312792638304	-1.14376600706634	-0.492285771927961
HMX1	-0.781361397836783	1.44844017084089	-0.147799793565286	-0.519278979438829
CGB2	0.359595891484748	1.2102742100035	-1.07962222696184	-0.49024787452641
PPP1R14D	-0.67230677738423	1.36406654066983	-0.819198106866479	0.127438343580879
DHRS7C	0.710024457989035	1.00788966633285	-0.812003786000073	-0.905910338321833
CT55	0.0311286965707855	1.38802709451134	-0.890423422816757	-0.528732368265367
ZC2HC1B	0.0879271734177531	1.35668001805139	-0.489663130668145	-0.954944060801006
PRMT3	0.57494845236017	1.11395348421309	-0.810194315956781	-0.878707620616484
LINC00276	0.646421988192446	1.04933525857733	-0.700844939656102	-0.994912307113652
VSIG2	0.584998098289625	1.09085566560012	-0.659645891856308	-1.01620787203344
PTH2	0.181523791833129	1.34315383389471	-0.74409106923752	-0.780586556490324
CAMKMT	1.08161548047963	0.619246850319962	-0.841078182209181	-0.859784148590404
MMD2	-0.049121789019613	1.42761317050596	-0.620731309678472	-0.757760071807888
LINC01697	0.909423633283016	0.821257824375534	-0.886017856128948	-0.844663601529595
UBASH3B	-0.664041524660848	1.4766110180512	-0.562063699223358	-0.250505794166997
STPG4	0.825698191122025	0.904985642502874	-0.893539594519569	-0.837144239105353
LINC02720	0.198314326231864	1.33443702079611	-0.714965948597447	-0.817785398430518
AIPL1	0.714292377649001	0.999946215740462	-0.755662440529393	-0.958576152860078
OR9G1	0.373155993973156	1.2451144703626	-0.786277935905684	-0.831992528430072
ABCC11	0.219949348682437	1.29509547313017	-1.00918646618766	-0.505858355624947
TGIF2LY	0.34700602029597	1.25994262255733	-0.781232026606939	-0.825716616246357
LDLRAD3	-0.741469783282294	1.42480533009849	-0.0361529644127523	-0.647182582403451
ABCA17P	-0.288781135247537	1.45567156105079	-0.341774849226772	-0.825115576576476
CHAT	0.89026962005804	0.839203488657645	-0.803015847374039	-0.926457261341668
LINC01607	0.0171189863380654	1.40801062468752	-0.741854880306707	-0.683274730718874
ELSPBP1	0.935725025586816	0.726702589031595	-1.15869604855474	-0.503731566063675
PF4V1	0.627980101992927	0.921210811218705	-1.30233373928293	-0.246857173928698
LINC00620	-0.29896710683366	1.48374390293546	-0.532078070399973	-0.65269872570183
ZFAT	0.409691149797839	1.1839260931018	-0.513379433277092	-1.08023780962255
C5orf47	-0.190478848568184	1.4445287827568	-0.84002002022469	-0.414029913963949
PHACTR3	-0.877713391102205	1.39948898488722	-0.520623142123331	-0.00115245166168002
FAM47A	0.939038974970084	0.789557268113786	-0.844516336309143	-0.884079906774728
LINC02735	0.0966112507927622	1.37166286001923	-0.859222690919806	-0.609051419892164
LINC00052	0.635586317103067	1.050919344936	-1.0295964516586	-0.65690921038046
FAM24A	-0.019876168702646	1.39983857298947	-0.899634235589109	-0.480328168697723
OR13F1	0.339790978651858	1.26395135424034	-0.779799354269157	-0.823942978623048
SULT6B1	-0.0687659795690823	1.42583280266936	-0.534559667926173	-0.822507155174105
HSF5	-0.0698300079461823	1.42132653573378	-0.500130473652734	-0.85136605413485
USP17L27	0.650412331371415	0.780987128011969	-1.40220198712356	-0.0291974722598276
TAC3	-0.359583136225145	1.46110119178012	-0.80493638924422	-0.296581666310764
KLHL4	-0.254823786009742	1.38529145412351	-0.1310369599947	-0.999430708119073
ENPP6	0.135749020725712	1.36160700454213	-0.805953816211084	-0.691402209056784
TTTY1B	1.1077526586672	0.449854541903836	-1.20155934696963	-0.356047853601399
SKA1	-0.604227034494112	1.34940789977596	-0.890451779826439	0.145270914544596
ODAPH	-0.79333462923797	1.31544117862341	-0.763017938378381	0.240911388992942
OR14C36	0.268310426160655	1.242609107918	-1.1036645924672	-0.407254941611456
KRT20	0.524912536146095	1.07906857463448	-1.17192307542776	-0.432058035352813
IQCF5	0.386259577515533	1.2375064866276	-0.788719280208938	-0.83504678393419
CACNG3	1.05660692944665	0.650136414004895	-0.806371567353082	-0.90037177609847
PPP1R2C	0.300475816836711	1.28517541226528	-0.771688762505941	-0.81396246659605
GRHL3	0.941448818438063	0.785730197632703	-0.814965943727083	-0.912213072343668
GALNT17	-0.129373482223491	1.41107650330835	-0.93303662890015	-0.348666392184699
SORCS2	1.07837763461309	0.623274168438968	-0.830558209157961	-0.871093593894087
CTAGE7P	-0.0366989357874951	1.24107106586614	-1.2076361801301	0.00326405005145472
USP26	0.0611897133546731	1.39120471532495	-0.671058884625354	-0.781335544054267
UNC5A	0.364960864459675	1.2453482459771	-0.903550688467567	-0.706758421969196
FAM124A	0.260985913471251	1.26292264607597	-0.465505216638476	-1.05840334290874
INTS4P2	0.532516819805445	1.09546805860728	-1.12319155549329	-0.504793322919428
CDY2A	0.420740841504727	0.881168805144093	-1.42523975702524	0.123330110376428
IL22	0.345000229559346	1.26125274696928	-0.812925405625382	-0.793327570903251
TMSB15B	0.222452212513968	1.3223595253226	-0.706608276798877	-0.838203461037688
DRD3	0.422157105690718	0.889582301923747	-1.42075419491504	0.109014787300588
BBS9	0.234744621766101	1.26101149609161	-0.404292707653302	-1.09146341020441
GOLGA6B	0.574388707868931	0.998768627674088	-1.25301560855787	-0.32014172698515
NT5C1B	0.255620327692175	1.30230613723302	-0.890966665308592	-0.666959799616624
TXN	-0.81733267807026	1.35402944985952	-0.689388662974571	0.152691891185317
OR4D9	-0.523986536342885	1.49976233349676	-0.481490649163177	-0.494285147990684
ZPBP2	0.0730933534819089	1.38792595648586	-0.75320534774908	-0.707813962218714
AWAT1	0.790708047377857	0.787784992362326	-1.29340693648691	-0.285086103253277
PRB4	0.138955635216814	1.33264025439048	-0.982743336201249	-0.488852553406031
PRSS55	0.393269813627033	1.2326098715069	-0.766737120309798	-0.859142564824107
RAB25	-0.110239596713652	1.08226518823989	-1.30580923950678	0.333783647980539
WWOX	0.580020597016362	1.10063326822692	-0.699111125202091	-0.981542740041193
CHRNB3	1.03164401971234	0.682324563494605	-0.88247600136809	-0.831492581838859
SERGEF	0.559587264127959	1.11726675602381	-0.710643233209935	-0.966210786941828
PDCL2	-0.0298058684556261	1.41498816918252	-0.829622329581157	-0.55555997114572
KLF4	-0.559165131382361	1.3851048974545	-0.875425572969745	0.0494858068976022
PRAMEF9	0.408433418629663	0.867878482213985	-1.4336064669654	0.15729456612175
LINC02294	-0.00288561300439505	1.40157834263001	-0.529936880493979	-0.868755849131621
CST11	0.577171645799471	1.10562814418419	-0.721918240566551	-0.960881549417119
EPHX3	-0.56512404699479	1.37060965765268	-0.891445395545626	0.0859597848877358
SCGB1D1	0.123834219709627	1.28353455257039	-1.12013408766012	-0.287234684619862
AHCYL1	-0.204674489728598	1.46880511435123	-0.602852547502158	-0.661278077120474
SELENOW	1.04897983308638	0.655824321804997	-0.942837594361421	-0.761966560529953
LINC01511	0.882818968129343	0.716078647842852	-1.26292763513671	-0.335969980835475
FBL	0.735637287009586	0.961319141388634	-1.0662771242285	-0.630679304169712
LINC01060	-0.392072711817251	1.47049357366611	-0.312901062117627	-0.765519799731258
LINC01918	0.0230440492193724	1.35899787546439	-0.376717124084192	-1.00532480059958
RIPPLY2	-0.665161296186976	1.48697293778057	-0.344630843491237	-0.477180798102361
LINC01205	0.505812129959993	1.13776566576486	-1.04424045853583	-0.599337337189046
E2F8	-0.449193106651355	1.38766991197207	-0.00435755164483229	-0.934119253675884
LINC00575	0.12950159834826	1.34125160241923	-0.508753580536723	-0.961999620230782
ACTG1	0.796413457556209	0.811515938088164	-1.25918388467815	-0.348745510966234
ACSL6	-0.390544857949288	1.48573463208848	-0.405561446900139	-0.68962832723906
C4orf17	0.209205010585812	1.32329420687403	-0.64205464135616	-0.89044457610367
LINC01829	0.705599930365151	1.01117289841288	-0.803597569864181	-0.913175258913843
IL17REL	0.0551310946070915	1.36940436761479	-0.480922103530572	-0.943613358691309
LRIT1	0.0584278941185014	1.38976369092214	-0.633228771296622	-0.814962813743995
CCDC73	0.650966622723794	1.05036282851572	-0.964065417294335	-0.737264033945196
LINC02069	0.703536964442627	1.01390419716957	-0.825314392570745	-0.892126769041461
NQO1	-0.419348905668965	1.49562058520934	-0.474554410398207	-0.601717269142174
LIN9	0.0693262533423299	1.31938339909918	-0.313458470641658	-1.07525118179986
GTF2IP4	-0.786664383884889	1.2999843987548	-0.78555082380829	0.272230808938373
CSH1	0.171518591110823	1.34748190463298	-0.735080618933008	-0.783919876810824
ABHD12B	0.586436951107985	0.893654499160776	-1.35735358508982	-0.122737865178936
LALBA	0.386966224427406	1.0599250724181	-1.306570321871	-0.140320974974511
CACNG4	-0.131275626656946	1.4189633539691	-0.908645552098031	-0.379042175214132
NRCAM	1.09992262400047	0.594893908979974	-0.853320881754619	-0.841495651225826
TAS2R60	0.792362588626574	0.936496328396927	-0.846269370981139	-0.882589546042359
IL23R	0.115221496895374	1.36376587714795	-0.610720994477213	-0.868266379566109
CMC1	-0.871204488757038	1.36540311130622	-0.603863198979145	0.109664576429969
LINC01514	-0.218843812852273	1.35495151247658	-1.05325660734806	-0.0828510922762549
CLDN25	1.0636466852229	0.642440604114619	-0.836327189008528	-0.869760100328984
PSKH2	1.03174709291988	0.682247406210667	-0.833040607007381	-0.880953892123175
RTP2	-0.0169412643842976	1.40278356462442	-0.882172073252861	-0.503670226987272
LINC01787	0.233046852203463	1.31893574041834	-0.746219720734272	-0.805762871887529
GUK1	0.48973483419661	1.16734916463133	-0.717880284211402	-0.939203714616542
CLDN16	-0.255348532870123	1.46031957725628	-0.407182872264093	-0.797788172122068
SCN10A	0.902550776975151	0.827251518032152	-0.914645649656201	-0.815156645351087
TM4SF1	0.0287235487020542	0.86073993462066	-1.40980403911292	0.52034055579021
LINC02366	-0.0437747414253284	1.31659440770453	-1.11318440575267	-0.159635260526567
LINC01304	-0.430807251083969	1.47181696931678	-0.289951931877276	-0.751057786355531
ALG1L2	0.0925371553103802	1.37694139831539	-0.645897702341028	-0.823580851284739
ROPN1	0.913713042881631	0.809913164611268	-0.75289687566453	-0.970729331828363
LINC01266	0.376774637237153	1.23799190752803	-0.703264559886889	-0.911501984878273
TEX55	0.0519921401825472	1.39237992063167	-0.810133881292122	-0.634238179522132
FAM83D	-0.210475933013493	1.46669106392963	-0.540133202602375	-0.716081928313767
LINC00221	0.601839258979083	1.08074855824194	-0.676640972288137	-1.00594684493289
LINC02347	-0.349122398167713	1.43878202644659	-0.217460925329394	-0.872198702949487
OR52L1	0.669183217504617	1.04216273905739	-0.826192856079573	-0.885153100482429
STUM	0.377860819440962	1.24242885310069	-0.788668865492558	-0.831620807049091
ADAM29	0.829245662940862	0.900620146920933	-0.814847371143804	-0.915018438717996
MAEL	-0.363338434589868	1.46551516348406	-0.313544982419572	-0.788631746474609
LINC00616	-0.0223999946003907	1.42075313039654	-0.658784511037451	-0.7395686247587
LGALS13	0.113289490105161	1.3709434933451	-0.686413462607872	-0.797819520842356
LINC01198	-0.397194914536325	1.47066436705209	-0.309562779698157	-0.763906672817627
ADAM2	0.421918326857298	1.21624720576265	-0.79746675598819	-0.840698776631769
COL23A1	0.222681829319411	1.30337384069105	-0.554213946209857	-0.971841723800602
NXF2	-0.141154962822751	1.13779508350667	-1.26931028704399	0.272670166360099
DND1	-0.195433786446873	1.43097548378243	-0.892391639032668	-0.343150058302873
PTGES3L	-0.792853781674481	1.46220140635837	-0.402999527826995	-0.2663480968569
NMRK2	-0.338201657122636	1.44226931069269	-0.238987358410382	-0.865080295159676
CD163L1	-0.763136566922919	1.46848821759208	-0.273921589043798	-0.431430061625367
LYZL6	-0.00947141772209613	1.33548402681959	-1.07363873544851	-0.252373873648988
GSTA3	-0.303509478187669	1.46233985262715	-0.80077488737641	-0.358055487063053
AADACL4	-0.117263598521952	1.42451151072073	-0.427164630489012	-0.880083281709762
RD3L	0.471886259587515	0.9338111419797	-1.38009589226566	-0.0256015093015501
PRAMEF17	0.0195221449364742	1.40699949890109	-0.677981254314746	-0.748540389522804
GPR142	0.318529790715235	0.589631246253614	-1.48812489164598	0.57996385467713
LNCAROD	0.350819203246887	1.25461413294704	-0.886862866945539	-0.718570469248419
MYH8	1.18775829439742	0.453497184394856	-0.956109776034275	-0.685145702758005
MMP3	0.682210530184201	1.01294542155312	-0.658166367057172	-1.03698958468015
CRB2	0.0302292156923884	1.37753849883597	-0.468757391602409	-0.939010322925943
BMP6	-0.431924697866387	1.38118002921372	0.0024676813108305	-0.951723012658179
LINC01790	-0.311192961894347	1.46263606694743	-0.800381366517434	-0.351061738535628
OR2B11	-0.48827892916885	1.48905045023729	-0.352838098256908	-0.647933422811548
CTSV	0.544914074693774	1.13383535957968	-0.774620578154286	-0.90412885611917
MYCNOS	0.111094192900673	1.33204789248566	-0.428333124679804	-1.01480896070654
OR2M3	-0.355484145476196	1.48982086768448	-0.494007904394855	-0.640328817813421
OR4C46	0.295087683035812	1.28800319461745	-0.770537505547971	-0.812553372105302
FAM163A	0.251971539822951	1.27750907488472	-1.02437989536302	-0.505100719344647
IFITM1	0.536067192954752	1.04943771173202	-1.21370349013719	-0.37180141454957
GSTP1	0.0276474522463112	0.920477308280392	-1.39669092484759	0.448566164320902
LINC01114	-0.266596460054533	1.46108012271842	-0.396274679416402	-0.798208983247461
TBX10	-0.0794182082223607	1.35809391119705	-1.0466263855043	-0.232049317470388
LINC01647	-0.0367786578521798	1.39827841737157	-0.439271101961589	-0.922228657557813
PSME1	0.736335474345756	0.981744383686657	-0.763937786476349	-0.954142071556083
HOXA13	-0.165255729173503	1.13336781928771	-1.26493613209535	0.29682404198114
KHSRP	-0.37244550940484	1.47787627232645	-0.370812274818964	-0.734618488102646
L1TD1	0.194626953884504	1.24981100559908	-1.144647843402	-0.299790116081579
CTNNA2	1.0291760135188	0.683110834723738	-0.920148093280503	-0.792138754962056
ANO10	-0.0214976960328478	1.38546576761213	-0.408288944770135	-0.955679126809151
NIM1K	-0.0546719044563914	1.3408169113503	-0.211716210041414	-1.07442879685248
LRRC38	-0.0000443998670285396	1.40371992403293	-0.552811112905047	-0.850864411260871
BFSP2	0.908971542363851	0.819092918373619	-0.794196222425541	-0.933868238311953
CNPY3	-0.497389157353987	1.49999147327391	-0.504758346722585	-0.497843969197327
FOXD4L5	1.06509310428016	0.447281441089642	-1.26700896805931	-0.245365577310487
LINC02499	0.654817509090129	1.05073422629667	-0.932520003644857	-0.773031731741938
NGF	-0.669178315296765	1.39176824409788	0.0594861155298846	-0.782076044331013
LINC00501	-0.503810933817331	1.46829836277024	-0.232087302857407	-0.732400126095513
LINC01206	0.540062105269135	1.05207493064795	-1.20473775596464	-0.387399279952451
CXorf66	-0.232987889723992	1.45640013875857	-0.41645434664828	-0.806957902386314
SLC15A5	-0.036116488576648	1.41604449705135	-0.833861410984323	-0.546066597490386
CLDN7	0.919301282782031	0.803997592464165	-0.970262319167441	-0.75303655607876
[truncated: 51 more rows]
