# Supplementary material for: Stage-resolved gene drivers of pancreatic ductal adenocarcinoma progression and therapeutic vulnerabilities
Source: iScience. 2026 Feb 27;29(4):115164. doi: 10.1016/j.isci.2026.115164 (PMC13091467; doi:10.1016/j.isci.2026.115164)
Supplement: Table S8. Differential Gene Expression of Cluster C8 [file mmc8.xlsx]

## Sheet: Annotation
Suplemental Table 8
Differential Gene Expression of Cluster C8
Gene	Resected	BL_LA	Primary_Meta	Liver_Meta
GOLGA8B	1.39800352996895	-0.424208598734204	-0.0444639051220908	-0.929331026112657
TTN	1.29887456429058	-0.264156202865777	0.0775464096932073	-1.11226477111801
GOLGA8T	1.38697344785979	0.0355296792799435	-0.533368563453197	-0.889134563686539
REG1A	1.15532435656913	0.284160451816753	-0.196091656100971	-1.24339315228491
TBC1D3	1.34479676487228	0.170553381709015	-0.673146463327292	-0.842203683254007
RGPD2	1.3882100616498	-0.0754813967781928	-0.335781184339324	-0.976947480532278
NPEPPSP1	1.41601792291448	-0.045021192528784	-0.522632904084465	-0.848363826301236
ARL13A	1.40518741842118	0.0217137299643202	-0.654487071032189	-0.77241407735331
MAK	1.39682557107314	0.001394035253744	-0.510208576455577	-0.888011029871304
SRRM2	1.32071091835249	-0.102868954974896	-0.1071385964035	-1.11070336697409
NKTR	1.38379134354346	-0.3159086784991	-0.0783447284786433	-0.989537936565718
ZNF80	1.3615057380704	0.0545049479809837	-0.44268647417058	-0.973324211880803
POU6F2	1.45285516464981	-0.196225755906396	-0.453459638946217	-0.803169769797204
ANKRD62	1.31789517653547	0.0488021712633634	-0.279096381695427	-1.0876009661034
CHD3	1.11323512633642	-0.181262402987423	0.338241502870331	-1.27021422621933
COL4A4	1.401680458005	-0.107454153963179	-0.341961849052978	-0.952264454988847
SLC30A8	1.34856551680459	0.0724928107308442	-0.422074267684277	-0.998984059851155
SRSF11	1.4124112718398	-0.387648697776051	-0.10633097014274	-0.918431603921007
CTRB1	1.2607848239873	0.0550749214046985	-0.137523807270149	-1.17833593812185
PRSS1	1.25133077728913	0.17422153680567	-0.272481686373766	-1.15307062772103
KCNK16	1.42572444983157	-0.0582701253018467	-0.563417726200536	-0.804036598329193
TBC1D3D	1.34118082865468	0.180483077123727	-0.686908605269236	-0.834755300509173
ACIN1	1.15498987563227	-0.315214237730836	0.359222831249995	-1.19899846915143
RGPD6	1.32477080199704	0.213451300010138	-0.678675308212341	-0.859546793794838
PDE8B	1.41698199360044	-0.202194092265439	-0.280725344699536	-0.93406255663547
SPRR1A	1.44487178993062	-0.171910593739381	-0.445984988016875	-0.826976208174363
CTRC	1.38094712902649	-0.0609809544818637	-0.329747565975012	-0.990218608569612
LIPF	1.20668404179615	0.182289569976531	-0.171963940907273	-1.21700967086541
LINC01979	1.43543334675267	-0.166337160697663	-0.403722952204622	-0.865373233850381
PNLIP	1.33969029668636	0.138157383705444	-0.521984259814213	-0.955863420577589
PTPRS	1.32831315832114	0.177001803751767	-0.563887849766922	-0.941427112305983
NME9	1.40655993701005	-0.0174849343369341	-0.526432267712089	-0.862642734961023
STOML3	1.13972886116329	0.369451010734187	-0.29322666756433	-1.21595320433314
MPIG6B	1.32257015867256	0.0604636990147517	-0.310228985987085	-1.07280487170022
SLC9C1	1.24128932235944	0.317502536126578	-0.511555558211612	-1.04723630027441
CCNL2	1.26315623614343	-0.126016796574219	0.0405333246837601	-1.17767276425297
ATP2A3	1.17764346868718	-0.0779806550265271	0.158139541099746	-1.2578023547604
REG3A	1.25981440946131	0.090988002657856	-0.179288689188411	-1.17151372293076
PCLO	1.20919552096831	-0.0264234040954741	0.0557897505831422	-1.23856186745598
CEL	1.33090551309793	0.117147084062523	-0.435461822397155	-1.0125907747633
NLGN1	1.31810024108603	0.235063140608183	-0.7520987451661	-0.801064636528123
GP2	1.38058853254455	-0.0523159561581221	-0.34080648292649	-0.987466093459937
SHOC1	1.340323295804	0.0694518920303194	-0.384749453966701	-1.02502573386762
HTR1F	1.44088415102497	-0.212741367921451	-0.36464542472458	-0.863497358378936
HYDIN	1.20854814749929	-0.116614708181003	0.135815161539358	-1.22774860085765
CPA1	1.21555794061551	0.314159009515883	-0.408694161870969	-1.12102278826042
ARL17A	1.38615169955672	-0.0035422052261041	-0.443548403460895	-0.939061090869724
SGSM3	1.26846637262746	-0.275100698260658	0.14438072667931	-1.13774640104611
SON	1.23653696350936	0.0520805719974138	-0.0795095222299457	-1.20910801327683
PLA2G1B	1.28204495742312	0.0763707875139175	-0.216670543210644	-1.1417452017264
CTRB2	1.23248477300034	0.125859198859504	-0.158311364726545	-1.2000326071333
FHL5	1.44886250876044	-0.419691035603664	-0.20228787814636	-0.826883595010421
CACNA2D2	1.26033700272265	0.126730451624984	-0.227963125254093	-1.15910432909354
ZNF208	1.42178646108124	-0.0444307672809425	-0.570367212587635	-0.806988481212663
KCNA3	1.32769591832041	0.113759045283543	-0.416272048247018	-1.02518291535693
FGF14	1.4382769356188	-0.148893466397615	-0.44728944640112	-0.842094022820064
LUC7L3	1.14336851473173	-0.0930704509119185	0.227341273428101	-1.27763933724792
CFAP46	1.20998787633091	0.367588032085251	-0.509113586065064	-1.06846232235109
SFTPA1	1.25099464364596	0.173013942042152	-0.269749642573748	-1.15425894311436
AMZ1	1.3580565748183	0.0448888676416829	-0.410320379753058	-0.992625062706929
HS6ST3	1.30580176018682	0.254919930809596	-0.702993237303075	-0.857728453693345
PAX6	1.33402201101004	-0.104893066130523	-0.138117341454507	-1.09101160342501
CELA3A	1.35855010527418	0.0449439786746762	-0.412416929126916	-0.991077154821935
SMG1P1	1.37865120389511	-0.159649267397818	-0.202776178725174	-1.01622575777212
GOLGA8CP	1.25650189672941	0.322533621354974	-0.601769972204331	-0.977265545880053
HOXB3	1.22381753455502	-0.202439346395074	0.174760485219038	-1.19613867337898
FCMR	1.2836749436748	0.0371966448268377	-0.171332445284715	-1.14953914321692
EPHA10	1.37658218374541	-0.141707754168742	-0.215888353880948	-1.01898607569572
CELA2A	1.41955298794854	-0.0368816058542166	-0.573821891592264	-0.808849490502064
DZIP1L	1.28609696411413	-0.385100506851683	0.178689696602277	-1.07968615386472
SMG1P5	1.40369491436539	-0.071717029097965	-0.4038680624073	-0.92810982286013
CROCC2	1.35519202587962	-0.193775762046738	-0.105596745982715	-1.05581951785016
ZNF814	1.2886313761186	-0.753021172942835	0.292975222919626	-0.828585426095391
PRSS2	1.35245338393642	0.018746439698643	-0.346171025959879	-1.02502879767518
YTHDC1	1.18546906494659	-0.264081270311582	0.281076432594012	-1.20246422722902
RBM25	1.08659365889117	-0.294901343891081	0.446459920185984	-1.23815223518607
NBPF1	1.4349131980028	-0.171196259915768	-0.393923913982481	-0.869793024104553
KCNK17	1.45850363065953	-0.29732808794012	-0.345855107495084	-0.81532043522433
ZNF385D	1.33486879223652	0.171390999410037	-0.588294898221649	-0.917964893424912
KLK1	1.45127918678955	-0.296091321600096	-0.314070547176943	-0.841117318012508
WFDC13	1.35075472594085	0.164110890601026	-0.781101013148035	-0.733764603393838
FCRL1	1.10612714540469	0.416121653547019	-0.289581822027543	-1.23266697692417
HERC3	1.21301606256209	0.0167316438101875	0.0064844868230015	-1.23623219319528
TEKT1	1.16523124821208	0.340085228392968	-0.30904279208265	-1.19627368452239
TNFRSF14	1.27138708127102	0.10272970332156	-0.22395849552287	-1.15015828906971
CPA2	1.44373326289027	-0.137505076083801	-0.505447946857179	-0.800780239949296
TRIM13	1.32998703693254	-0.235982450898101	-0.00986928000864811	-1.08413530602579
NBPF11	1.41106469089898	-0.376027153528816	-0.110180662178629	-0.924856875191537
CLPS	1.24081844537812	0.169281550643857	-0.23733088207149	-1.17276911395049
CASR	1.28876456681649	0.124259276393544	-0.303196082089353	-1.10982776112068
MUC6	1.42552829506575	-0.0935059005101595	-0.476295756765026	-0.855726637790566
DNM3	1.35188273558015	0.124715881505608	-0.55569689871374	-0.92090171837202
PLCG1	1.4532206517448	-0.305061963709138	-0.313356551396576	-0.834802136639088
C21orf62	1.39320735353201	-0.0524857519224471	-0.389779877185405	-0.950941724424159
GRK7	1.40223624940257	0.0202080704868845	-0.607175984724915	-0.815268335164532
SCGN	1.44243382535355	-0.282796774338776	-0.290827523176518	-0.868809527838252
PACRG	1.29377624962492	-0.0518780632683723	-0.0954511722403483	-1.1464470141162
DCUN1D5	1.4171346385537	-0.121902846494827	-0.38488369906103	-0.910348092997848
CBFA2T3	1.02624486655405	0.000784738267908582	0.32892984071608	-1.35595944553803
ZMAT1	1.23181077909089	-0.557604662603706	0.350080432901139	-1.02428654938833
SP140	1.3106108317479	-0.423171944620251	0.151868863825691	-1.03930775095334
MYO3A	1.43750520558548	-0.259908983093002	-0.294978717053182	-0.88261750543929
AKAP8L	1.38449885207402	-0.45342931647259	0.00569741674654889	-0.936766952347981
USP17L7	1.21881140928541	0.344735821112375	-0.487396313598195	-1.07615091679959
GLIPR1L1	1.39629087136098	-0.172569449452995	-0.243184343084273	-0.980537078823715
SERPINB6	1.35932153864923	-0.35436932428541	0.00826005758048284	-1.01321227194431
CAPN9	1.21556844368566	0.294642034581313	-0.370910245777431	-1.13930023248954
SFPQ	1.09157062426135	-0.0201572784496493	0.249819894940036	-1.32123324075174
DDX5	1.16657160327874	0.068008757038231	0.0431608666078775	-1.27774122692485
NPDC1	1.4548088163992	-0.227020519677806	-0.416079916580757	-0.811708380140636
LINC02201	1.29134634098091	0.13913627006711	-0.334501580953762	-1.09598103009426
CFTR	1.36150560496936	0.0173318929812524	-0.376844221665939	-1.00199327628467
ATP10A	1.39206642863274	0.0391051702882207	-0.580501064661483	-0.850670534259477
ZDHHC15	1.33873361146882	0.149515418375971	-0.546646832924467	-0.941602196920316
STXBP5L	1.1825636518849	0.246272885382979	-0.204464373634613	-1.22437216363326
NEUROD1	1.37964385981028	-0.235789583450374	-0.1321631164304	-1.0116911599295
CLEC2D	1.27025876571947	-0.244372779569425	0.119711566866193	-1.14559755301624
RAD52	1.39748217600649	-0.146418980646113	-0.276944814756586	-0.974118380603793
TOX	1.23431322128289	0.117030972837365	-0.151406392635482	-1.19993780148477
PGM5P2	1.40528058985714	-0.0321808993048793	-0.4847461369438	-0.888353553608457
ILF3	1.24939491009577	-0.357941237310693	0.230122852480014	-1.1215765252651
NMNAT2	1.26415226718741	0.310151215092385	-0.604792834060314	-0.969510648219477
CHRM3	1.35669091969987	0.0555301151675155	-0.424044896476061	-0.98817613839133
SCG3	1.29346377957076	0.0170177139115659	-0.171515113777648	-1.13896637970468
CLHC1	1.33302181001811	-0.360117869523083	0.0703679895917709	-1.04327193008679
TPD52L3	1.17958831798421	0.112325956192834	-0.0289348385735829	-1.26297943560347
KRT16P3	1.28191142196763	0.306569296683153	-0.770971541161515	-0.817509177489265
TUG1	1.45358655369306	-0.342021518331587	-0.279812412414044	-0.831752622947425
TBC1D3G	1.28895743276904	0.281056378148016	-0.6685501203908	-0.901463690526254
SBK3	1.18356714992768	0.382063648644621	-0.445475606734669	-1.12015519183763
ANO2	1.29377692055931	0.283210802547497	-0.753225024503656	-0.823762698603147
PNN	1.30317652133241	-0.147124042518524	-0.0249182917714638	-1.13113418704243
KMT2B	1.40796741587058	-0.594487007320959	0.00151080088392747	-0.814991209433555
KATNAL2	1.41105061767198	-0.202359012271404	-0.259730592620153	-0.948961012780425
KMT2A	0.999252120993448	-0.119308057577506	0.454485907134514	-1.33442997055046
C21orf58	1.42399510545028	-0.268123789127575	-0.237107018366554	-0.918764297956148
CPB1	1.39438739021556	0.0162356722365971	-0.531398482845725	-0.879224579606437
MYH7B	1.04886816676226	0.404192336390855	-0.143087147647864	-1.30997335550525
CLCNKA	1.40682098944594	-0.0556964983468291	-0.446451018737853	-0.90467347236126
JPH3	1.33449973511741	0.186717001848265	-0.643995680965374	-0.877221056000305
FBXW8	1.34065276469334	-0.582651625667003	0.157601883073992	-0.915603022100324
LMO1	1.26558713176686	0.0494227222356921	-0.142130719084799	-1.17287913491774
HMBOX1	1.20272743213294	-0.540304729163601	0.390631985027397	-1.05305468799674
DPY19L2P2	1.10476858788777	0.406940974159912	-0.27044129193796	-1.24126827010972
C1orf127	1.42577180267597	-0.133687518300781	-0.406708154651325	-0.885376129723867
PAK3	1.03341732849727	-0.0212627233906951	0.33635015706455	-1.34850476217113
BRD2	1.41341946981406	-0.178620652917405	-0.294927699924003	-0.939871116972656
SLC22A23	1.39620440378494	-0.401344123586687	-0.0532102234160031	-0.941650056782245
REG1B	1.28562213212801	0.166361157058706	-0.361730774634774	-1.09025251455194
SLC4A4	1.32271454966799	0.0584477745214416	-0.307693845205066	-1.07346847898437
NPY4R	1.44300377478667	-0.180863361096571	-0.420678502363452	-0.841461911326652
PTPN18	1.35305715086858	-0.272181379022363	-0.0349641347179603	-1.04591163712826
CIRBP	1.44192061587682	-0.441452706928003	-0.164439056778563	-0.836028852170257
MYH3	1.42233349861766	-0.034924141287505	-0.612171370558028	-0.775237986772124
ADORA1	1.40053040789127	-0.0544070600519022	-0.418571581195727	-0.927551766643638
NLRC3	1.23734915490841	0.239384856932415	-0.337561387038182	-1.13917262480264
NPIPA2	1.32068422278866	-0.180396205236743	-0.0348300768971615	-1.10545794065475
DAGLB	1.39186989395104	-0.594317821236488	0.0436264225688758	-0.841178495283425
FAM216B	1.02161008999916	0.284852428878276	0.0615238598707731	-1.36798637874821
BAIAP2L2	1.42579906340652	-0.13033268442361	-0.412155333335092	-0.883311045647824
PLEKHA6	1.18636418988064	-0.170280098024121	0.2156054014948	-1.23168949335132
SYNGR2	1.3838200643304	-0.0506964792344021	-0.355223833105026	-0.977899751990977
RSPH10B	1.26985343922596	0.278205582795466	-0.537565424142895	-1.01049359787853
UNC80	1.37278037687139	-0.069782514271374	-0.289765104703207	-1.0132327578968
KIF27	1.328354061307	-0.480651433917478	0.144105469274126	-0.991808096663645
CFAP44	1.23800459177275	-0.372482133498531	0.257904076233538	-1.12342653450775
WNK2	1.3132829447265	-0.14583704008822	-0.0486741252479827	-1.1187717793903
GHRHR	1.33563426867258	0.115187326630118	-0.451210752581212	-0.999610842721487
CCKAR	1.4319614369329	-0.1429122385049	-0.422895836145396	-0.866153362282604
LINC01450	1.2702029610913	0.31187822262154	-0.653516092293249	-0.928565091419594
TLE5	0.960914217646561	0.373359438313338	0.0564319322815554	-1.39070558824146
OR51B6	1.33202920700436	0.203934051636381	-0.720455171829012	-0.815508086811731
RYR2	1.30758874976024	0.201109466807495	-0.518042644636005	-0.990655571931734
PTPRT	1.26907619739185	0.309244782402342	-0.633814566002849	-0.944506413791344
PCSK2	1.27186523813809	0.114848670703289	-0.241870040786112	-1.14484386805527
FGD3	1.34985324173486	-0.174711338313374	-0.109610217207333	-1.06553168621416
ANKMY1	1.29525996340806	-0.212801687872904	0.0466310112871627	-1.12908928682232
WASF2	1.2730211588109	-0.624062893754813	0.299776111328914	-0.948734376384998
PKHD1L1	1.11683338469293	0.407408814365566	-0.301119956300055	-1.22312224275844
PRDM16	1.36303492413392	0.0660888359847936	-0.47313828916415	-0.955985470954566
SHANK1	1.2434107495852	0.340189139089336	-0.586487068758759	-0.997112819915775
ADGRL1	1.34137931784026	-0.589452885933357	0.158148261846422	-0.910074693753322
INPP4A	1.22581195740053	-0.468906273929338	0.325485665709508	-1.0823913491807
SELP	1.2347676117648	-0.435292413670843	0.295348425612416	-1.09482362370637
GOLGA8F	1.16834316490967	0.328291992905783	-0.297074729325501	-1.19956042848995
LRGUK	1.31237797583399	-0.0468795123158455	-0.145551541243447	-1.1199469222747
UNC5C	1.3984548542027	-0.0941889580078717	-0.348078925793947	-0.956186970400886
ZBTB7A	1.1412556783505	0.196006624439736	-0.0501727265286767	-1.28708957626156
RIMBP2	1.32528138656087	-0.0932601875556478	-0.128161408433671	-1.10385979057155
POTEH	1.22000158023619	0.303786925600727	-0.402489228750108	-1.12129927708681
NPIPB6	1.31281951481061	0.238934953600692	-0.688002196899623	-0.863752271511673
VWA3A	1.30794463209756	0.23457294555853	-0.621966903766992	-0.920550673889098
SDK1	1.25314693238606	0.220221271264345	-0.352159443467583	-1.12120876018283
MUSK	1.35742807681006	0.145087942519656	-0.68977097423488	-0.812745045094841
TEDDM1	1.3491616642676	0.0530997836455956	-0.389863449339074	-1.01239799857413
RBM39	0.998308891198384	-0.0662686098243963	0.418467927648113	-1.3505082090221
GLI2	1.35691552302645	-0.150350239530213	-0.151466762670225	-1.05509852082602
COL4A3	1.31022128451944	-0.304323848105742	0.0821975689618127	-1.08809500537551
CR2	1.32729710221936	-0.163883123393518	-0.0646679767440655	-1.09874600208178
VAV3	1.18128341099753	0.35793663143995	-0.387607598939204	-1.15161244349827
TRABD	1.43871548585391	-0.256722632063	-0.303213793868017	-0.878779059922893
TCEA3	1.43508393865281	-0.441960913981304	-0.141555900783471	-0.851567123888034
RASGRP2	1.28733170633245	-0.247184053639374	0.0884997319831501	-1.12864738467623
RBBP6	1.20546635474917	-0.395638457421938	0.323924327956041	-1.13375222528327
RBM17	1.38270920850773	-0.596227330268369	0.0668413051310067	-0.853323183370377
LYST	1.0965389623791	-0.786422021069852	0.596957636259807	-0.907074577569057
PDX1	1.37152472861644	-0.000279828987473105	-0.386654597771739	-0.984590301857228
OFD1	1.28278129731938	-0.4356898373004	0.211223731331482	-1.05831519135046
SNTN	0.983458105416569	0.331259565705671	0.0702523166480804	-1.38496998777032
ZNF660	1.24997073263807	-0.38249314012724	0.242653648464977	-1.11013124097581
AKNA	1.16743855483107	-0.405322872993614	0.387834359936135	-1.14995004177359
TTC21A	1.29739778299024	-0.737923168464644	0.275115136178629	-0.834589750704222
TBC1D32	1.17081435102723	0.0483357818372826	0.0551406188013222	-1.27429075166583
PAQR8	1.40688289759398	-0.0311936506948516	-0.496210836505601	-0.879478410393522
ANKK1	1.31306947305962	0.20807294470553	-0.566127025325583	-0.955015392439569
OXNAD1	1.34885227914432	-0.149880321355158	-0.1307821595506	-1.06818979823856
IPCEF1	1.1166764238912	0.233366092649595	-0.047619220939815	-1.30242329560098
ANKRD36C	1.27333433566805	-0.290046781200634	0.145170688265741	-1.12845824273316
ERO1B	1.30313564893943	-0.587066048987207	0.233916675485306	-0.949986275437528
SFRP5	1.44893938881611	-0.220081834965943	-0.394095858789902	-0.834761695060261
EZH1	1.10994239929312	-0.613179501295822	0.548064431469296	-1.04482732946659
SCN7A	1.26211747320265	0.0980822435366314	-0.194112346888865	-1.16608736985042
BCL11A	1.04507717466539	0.0111850646409544	0.293405134638194	-1.34966737394453
CNKSR2	1.42002059789021	-0.0770416575765689	-0.476797575741016	-0.866181364572619
TYW1B	1.22047279124389	0.366486019376444	-0.551699515604457	-1.03525929501588
ARMC3	1.09697443772236	0.373242911970706	-0.198188157461475	-1.27202919223159
PLA2G6	1.22186391643265	-0.0329004789427304	0.0376373761893966	-1.22660081367932
KCNJ6	1.29305002353133	0.281778309722215	-0.72191423835718	-0.852914094896365
ME3	1.34229758569573	-0.214900008131443	-0.0554948292385227	-1.07190274832576
DEF6	1.41840224001073	-0.359993133415941	-0.142924142867014	-0.915484963727774
SLC4A5	1.33774913091529	-0.165213450387779	-0.0884165484650338	-1.08411913206247
BTBD9	1.20441735463913	0.305912540691642	-0.358145957611531	-1.15218393771923
WDR20	1.37424889211262	-0.189552669681074	-0.160053536751669	-1.02464268567988
ZNF578	1.32585571833461	0.182968762886564	-0.566857730666128	-0.941966750555044
SEMG2	1.17982630004457	0.31863501227334	-0.311173309216823	-1.18728800310109
OTOGL	1.22809499261841	0.227532824807826	-0.291588433008167	-1.16403938441807
NPIPB9	1.30172770476148	0.184733904892403	-0.454618341000267	-1.03184326865362
ANKRD44	1.10710979037326	-0.192583312418678	0.354845202179907	-1.26937168013448
CCDC57	1.33084818081334	-0.426736883468637	0.112758538879692	-1.01686983622439
LRATD1	1.16585533957118	0.116329195100098	-0.00656478365757745	-1.2756197510137
DNAH6	1.22586413346175	0.273021261532956	-0.362539735904378	-1.13634565909032
MICAL1	1.38298231737122	-0.547883521305437	0.0506858832762159	-0.885784679341994
TERB2	1.26846776928505	0.309251339712017	-0.629557430024197	-0.948161678972873
ADAMDEC1	1.39952840088939	-0.181503144343311	-0.243920789891648	-0.974104466654432
MCTP1	1.14558664721504	0.3560317736915	-0.285275286425294	-1.21634313448125
LRP2BP	1.43324316253861	-0.0969183567127056	-0.520617704879404	-0.815707100946499
BLK	1.40818473355173	-0.412309928015618	-0.078930860276877	-0.916943945259229
ZNF624	1.43929818630326	-0.125318428492088	-0.499756580244559	-0.814223177566617
METAP1D	1.44318184854028	-0.24250754784164	-0.338033077654449	-0.862641223044186
DDI1	1.19079640386616	0.225259497885488	-0.193900085112368	-1.22215581663928
SV2B	1.38700355492204	0.0239850759111567	-0.505242727911174	-0.905745902922025
GTF2IRD2	1.21135303584021	-0.112309111288429	0.127257806938306	-1.22630173149008
SCN4B	1.39454972631464	0.0512288217204534	-0.661779276138107	-0.783999271896989
DUBR	1.30897366496407	-0.319598122916287	0.0948090494330821	-1.08418459148086
CDH22	1.36105134313093	0.0278000271471662	-0.392504887999785	-0.996346482278318
ATAD3B	1.42528714352623	-0.302284311543505	-0.210351111155308	-0.912651720827417
C16orf82	1.32523564394556	0.187710608425805	-0.577570870444806	-0.935375381926555
DOCK2	1.16366077804781	0.195367682610564	-0.0946014659852907	-1.26442699467308
BTLA	1.12752190964661	-0.00704613261039011	0.181689234526883	-1.3021650115631
ERICH3	1.14977519594884	0.118484055094575	0.0215142425730656	-1.28977349361648
TMEM243	1.19322511927091	-0.413035600779844	0.35195226246121	-1.13214178095228
DEFB103B	1.34651575959986	0.172963442230136	-0.795589527024713	-0.723889674805285
ACOXL	1.39301281859404	0.0587468808663915	-0.692257099006514	-0.759502600453911
PRR5	1.41907219505611	-0.273767045714994	-0.215284579919005	-0.930020569422108
AFF3	1.25837727904518	0.269166220792027	-0.465995326053357	-1.06154817378385
EGF	1.38455356577618	0.0369890679676018	-0.522023465795705	-0.899519167948079
ABCA7	1.36646883683779	-0.560755926550044	0.0939981824957508	-0.899711092783498
MAP4K1	1.0556250553396	0.140100589773342	0.160802999164152	-1.35652864427709
TUBGCP6	1.31228738439928	-0.57054358233297	0.211060185834921	-0.952803987901229
TSBP1	1.40015752334876	-0.125230138709586	-0.312535697128944	-0.962391687510224
ZNF529	1.38420477817018	-0.245474771852751	-0.136140895547629	-1.0025891107698
TRAF3IP3	1.22759862987243	-0.0741858559487557	0.0645102492802878	-1.21792302320396
RNF213	1.08703430295557	-0.503530863575585	0.543285693166629	-1.12678913254662
FAM133B	1.28624291334762	-0.433625174830637	0.203798213545386	-1.05641595206237
GDAP1	1.16561410691367	0.121349758348443	-0.0116275211297082	-1.2753363441324
GRIN2B	1.37239033862077	0.0940423856969031	-0.605763781412294	-0.860668942905384
DCHS2	1.3023902223485	-0.161017415748122	-0.0110047264813955	-1.13036808011899
GNL3L	1.17182677948827	-0.866851593165666	0.491284642246546	-0.796259828569153
JAM2	1.14884817330017	0.0906379290312146	0.0524807737577791	-1.29196687608916
PDE3A	1.26747829597523	0.0224201891318301	-0.115290364873633	-1.17460812023343
IAPP	1.28757076159234	0.276866511439909	-0.637694454959346	-0.926742818072906
CARNS1	1.35060299724933	-0.194288100080057	-0.0936001210780676	-1.06271477609121
SCTR	1.41925553088334	-0.200555893623658	-0.290855965736723	-0.927843671522963
TSC1	1.12000652844221	-0.521845293760003	0.505395744738321	-1.10355697942053
PWRN2	1.36783906021949	-0.00912204553842721	-0.358518102597657	-1.00019891208341
ATXN7L1	1.33429798316369	-0.58816113272008	0.172529995912183	-0.918666846355791
CXCL13	1.39073309719623	-0.199612540471887	-0.197670723508274	-0.993449833216074
H2AC7	1.30999048224373	0.252220948581939	-0.775755377756889	-0.786456053068783
UST	1.22617056930803	0.23584766838057	-0.299654885866796	-1.16236335182181
C2CD3	1.2159384320751	0.0838138533580073	-0.0711745937106129	-1.22857769172249
SFTPB	1.14394480766771	0.380755706534702	-0.324138242234661	-1.20056227196775
ANKRD36	1.15917652300492	-0.327447173454722	0.359764515514678	-1.19149386506487
NPHS1	1.19505244717116	-0.189897606975719	0.215273685978929	-1.22042852617437
PLAC8L1	1.29001497109679	0.271867818467593	-0.635665210465748	-0.926217579098639
PARVG	1.34641600306285	-0.225149513223944	-0.0567223536036077	-1.0645441362353
CRACR2B	1.31494083399763	0.117199884010533	-0.375716666365762	-1.0564240516424
NRIP2	1.44348299954603	-0.363037719966795	-0.223300375803343	-0.857144903775894
CKMT1A	1.21705943282115	0.149842376942829	-0.153307848582479	-1.2135939611815
HERC2P2	1.22925610695368	0.32907906590609	-0.490695632495456	-1.06763954036432
DYNLRB2	1.33516845172378	0.114122291150897	-0.447085036111035	-1.00220570676364
TSIX	1.16366473598008	0.172600878030021	-0.0667633600147688	-1.26950225399533
RABL6	1.13123257381876	-0.29339242985378	0.382093564797886	-1.21993370876287
TNFRSF13B	1.00304965696868	0.274258099765544	0.103948413462545	-1.38125617019677
ANKRD23	1.42611830710481	-0.465653152573504	-0.100688733220956	-0.859776421310349
NBEA	1.05656072862895	0.147999711278196	0.15147457621226	-1.3560350161194
PRPF38B	1.07239518543281	-0.0399435686910624	0.294759674583178	-1.32721129132492
MSMB	1.22408661324464	-0.265780781755315	0.217911466501184	-1.17621729799051
MAP2	1.38062875163247	-0.290181591672654	-0.0896352846474424	-1.00081187531237
SMARCC2	1.16618661383324	-0.391700899027378	0.383037976513555	-1.15752369131941
IKZF1	1.02531096803188	-0.154261687111666	0.443559350358514	-1.31460863127873
MGAT3	1.42433586371534	-0.521583722627534	-0.0694486864085467	-0.833303454679263
BANK1	1.24216942694077	0.0147692762957493	-0.0510399051036287	-1.20589879813289
LINC00174	1.34706193666332	-0.0410059923963701	-0.246302276729966	-1.05975366753698
ISL1	1.44147630775974	-0.409575509728829	-0.182795534493499	-0.849105263537417
USP17L15	1.2903174126217	0.268488059638966	-0.624390016746327	-0.93441545551434
STAP1	1.29917840333019	-0.0858786029436388	-0.0733994247748994	-1.13990037561165
SRSF5	1.17466882350825	0.313641688745793	-0.289046502247521	-1.19926401000652
INAVA	1.41131945359625	-0.256581636040023	-0.206132090627932	-0.948605726928297
HUS1B	1.3160312926575	0.239883628754992	-0.771559802363231	-0.78435511904926
PDK3	1.3892845868321	0.0405320964286471	-0.563155891758094	-0.866660791502654
NLRP14	1.31012805398037	0.125344833782509	-0.373090285433047	-1.06238260232984
MPHOSPH8	1.35027103843517	-0.525719757081779	0.117084563714561	-0.941635845067958
HERC2	1.34058287205444	-0.265087738642308	-0.0113346285200909	-1.06416050489204
DPEP1	1.39802723452359	-0.0632620119900612	-0.392866063744784	-0.941899158788753
CDK11A	1.36100985147542	-0.405445436180851	0.0354012422896486	-0.99096565758422
KCNJ16	1.33794944817463	-0.0859186445930196	-0.168457375917632	-1.08357342766397
PROM1	1.04722786481074	0.142630489143762	0.171585301520346	-1.36144365547485
ACSS1	1.15942776029571	-0.212740148869555	0.289007878518265	-1.23569548994443
TNNT2	1.38315585066938	-0.24250850418498	-0.135851963210302	-1.0047953832741
COX19	1.32955746873182	-0.681546323802785	0.204110098517819	-0.852121243446848
PRR20D	1.35812068892543	0.147452245602197	-0.738802566010778	-0.766770368516851
ALG13	1.19727039160398	-0.116842300229726	0.155928560375082	-1.23635665174934
GGA3	1.3467319800691	-0.160133669404794	-0.115459011378958	-1.07113929928535
MAMDC2	1.40527901553102	0.0170325971295564	-0.629254593309282	-0.793057019351294
PPFIA2	1.38189086802554	0.0891304730349194	-0.719994635009638	-0.751026706050818
USP17L17	1.35275036431156	0.159920594803643	-0.742102771851032	-0.770568187264176
INPP5J	1.40199689722753	-0.402422767081387	-0.0679963774301906	-0.931577752715954
EMID1	1.42859582550211	-0.25282617999848	-0.268529409128172	-0.907240236375456
ATAD5	1.18907707258287	-0.0893258246080682	0.147759742376999	-1.2475109903518
DNAH12	1.09693956439633	0.0990737246075087	0.134005683064188	-1.33001897206803
CMTM5	1.207838169612	0.355153620598555	-0.470432241112031	-1.09255954909853
OR5P2	1.44254158760936	-0.222148415450672	-0.360152487764226	-0.860240684394463
PPFIA3	1.44907181625493	-0.391354622660149	-0.222550255542065	-0.835166938052713
STON2	1.21138484079137	0.317319015777687	-0.401455476674563	-1.12724837989449
LTB4R	1.3508814757519	-0.32560433656426	0.00866002450102895	-1.03393716368866
PRR15L	1.35907176730862	-0.00603967151323546	-0.331886153992336	-1.02114594180304
SPATA8	1.32003099239867	0.192667855210833	-0.561069656680902	-0.951629190928599
NSUN5P1	1.36032588924253	-0.683461863373244	0.137656687631167	-0.814520713500459
OR5D16	1.34270008258771	0.182659394121658	-0.74799526756905	-0.777364209140325
EPS8L3	0.995479580520622	0.397027898760863	-0.03223163441962	-1.36027584486186
PDZD2	1.28034769806552	0.169790864789753	-0.350616408189707	-1.09952215466557
AP3D1	1.18686971215885	-0.429025438404376	0.369447253173786	-1.12729152692826
DNAJC8	1.37075811721828	-0.288762030717229	-0.0654557695805201	-1.01654031692053
TP53TG3B	1.30586078146106	0.162680553282919	-0.426085795014787	-1.0424555397292
SBSPON	1.29132264563116	-0.105076874513046	-0.0373103449597649	-1.14893542615836
LCK	1.34889281899182	-0.3131044097338	0.00461176524162439	-1.04040017449965
UNC13A	0.947432773431153	0.404827481672616	0.0394751935380687	-1.39173544864184
ADAMTS7P1	1.32008802424325	0.225163758731664	-0.692727976590321	-0.85252380638459
TBC1D10C	1.39854956406551	-0.224007234977375	-0.197332044859925	-0.977210284228207
CFAP53	1.27575471084006	-0.17197555029389	0.0537960272175191	-1.15757518776368
SEC22A	1.42428398262456	-0.181029720078258	-0.333701102041929	-0.909553160504378
LINC01535	1.41681193693127	-0.174403607724581	-0.31262833215643	-0.929779997050265
EHBP1L1	1.13537050123107	-0.192602089465422	0.312654097057891	-1.25542250882354
PRTG	1.25712303608864	0.169083474567094	-0.280656758495492	-1.14554975216024
MAFA	1.26486300234526	-0.277525217654216	0.152737863623508	-1.14007564831455
ZNF236	1.06374772596367	-0.403202408741131	0.532197206091305	-1.19274252331385
SPIB	1.3681918768439	-0.623243837250083	0.108225635196115	-0.853173674789933
PARP15	1.34210389091921	-0.192293653246127	-0.0745310060110133	-1.07527923166207
PFDN5	1.44975928925218	-0.182457693113146	-0.457752353416711	-0.809549242722328
AOAH	1.36436159064449	-0.27567750333612	-0.0596241653222718	-1.0290599219861
ICA1L	0.978157627235756	0.102190802244565	0.311056756171034	-1.39140518565135
PIGU	1.42375447048635	-0.379590544626608	-0.145455440917157	-0.898708484942586
TMEM131L	1.41372239217503	-0.27431778281471	-0.197534788648218	-0.941869820712098
OTULINL	1.17047960948111	-0.786592328091513	0.492733389287288	-0.876620670676884
USF2	1.41731828186275	-0.0748519880984057	-0.465687296974386	-0.876778996789963
FCRLA	1.42669415071291	-0.290928218232295	-0.225156803344921	-0.91060912913569
OSBPL7	1.27282036764205	-0.0717145054255861	-0.0289509300175573	-1.17215493219891
CHRDL1	1.0214205138609	-0.219987845388508	0.490114267140428	-1.29154693561282
WDR93	1.31439834487739	0.181247826147093	-0.501827676967259	-0.993818494057229
GAB3	1.16827945104486	-0.167994516468701	0.243704288278132	-1.24398922285429
SLC6A3	1.13392871603113	0.307934586063906	-0.182462958038618	-1.25940034405642
PAPPA2	1.30601951634646	0.253738298695177	-0.697697164092951	-0.86206065094869
DCLK1	1.19018395025144	0.229462617054636	-0.198398370343974	-1.2212481969621
DOCK3	1.29024180627093	0.222287036968651	-0.489812921595299	-1.02271592164428
C10orf120	1.3179326356642	0.235757809764925	-0.76111590490991	-0.79257454051921
LINC00607	1.35963188580707	-0.180828685789714	-0.129013921358022	-1.04978927865934
ASRGL1	1.07880063321848	-0.209742494921347	0.406472195928174	-1.2755303342253
MCOLN2	1.24995581095646	0.21710741894913	-0.337086423896749	-1.12997680600884
CNR1	1.38985575372901	0.0331553911763549	-0.546094955199961	-0.876916189705406
RADIL	1.33545366038467	0.0642635639430563	-0.358662509259198	-1.04105471506852
FMNL1	1.3041481755841	-0.539800840635586	0.216031633550543	-0.980378968499054
DEPDC4	1.18661338441277	0.046764135528711	0.0271869027981743	-1.26056442273966
OR52B4	1.39829512381819	-0.113390355052048	-0.321186729754042	-0.963718039012107
C9orf152	0.989181275162519	0.427421939731897	-0.0619856800250697	-1.35461753486935
TET1	1.42323873749041	-0.302655832692586	-0.203263498464425	-0.917319406333401
LSAMP	1.14328872889271	0.176826305244979	-0.0314592795267198	-1.28865575461097
TMEM63C	1.3373480156573	0.0854145927666004	-0.401479777597926	-1.02128283082598
MARCHF1	1.05007726300264	0.274132290759308	0.0254356792926054	-1.34964523305455
UBASH3A	1.20310131478149	-0.336647207884302	0.296102955571764	-1.16255706246895
PPP1R15B	1.14972198089557	0.148161655315815	-0.0110011766793045	-1.28688245953207
HOXD3	1.34089647390024	-0.306763690067025	0.0182733961801944	-1.05240618001341
CCDC190	1.30979457060692	-0.0412917437810854	-0.145281340774735	-1.1232214860511
JCHAIN	0.976066183890332	0.130470673580518	0.288770851681609	-1.39530770915246
CPLX2	1.30007895075661	0.0365743197358633	-0.212730290783113	-1.12392297970936
PRPF3	1.2937657012929	-0.524054977687577	0.229680801292092	-0.999391524897414
OR5I1	1.29898024534091	0.273952020000598	-0.769994076401731	-0.802938188939781
BTN3A1	1.43550369224245	-0.37406077829631	-0.187154029882403	-0.874288884063741
RBMXL3	1.33498754822356	0.199685997600554	-0.754642240148798	-0.780031305675312
FBXO10	1.4177200039468	-0.0706554519003114	-0.476318757425053	-0.870745794621433
LINC00606	1.29093237519967	0.28960990311127	-0.773496755156796	-0.807045523154139
ZNF345	1.22930183096506	0.239049692908699	-0.313673589603004	-1.15467793427075
GRIN2A	0.946188850178237	0.315773394771159	0.14643108128667	-1.40839332623607
FEZF1	1.32833316207236	0.213609602986591	-0.747432025147452	-0.794510739911503
PACSIN1	1.3410103704121	-0.247740134232493	-0.0257243254968752	-1.06754591068273
CDKAL1	1.18448207644649	0.376812372553903	-0.436994443173161	-1.12430000582723
AIDA	1.36828590538448	0.113661865584624	-0.649349479626028	-0.832598291343075
CTNND2	1.30428036758943	0.260601229483526	-0.725377169648864	-0.83950442742409
ATP4A	1.36277925008	0.0577624579201965	-0.454803789662675	-0.965737918337519
HCG18	1.12608314250197	-0.841903530357457	0.558893851285481	-0.843073463429984
P2RX1	1.23470548147248	-0.104352673350054	0.0773826041907012	-1.20773541231313
FAM227B	1.35127125693656	-0.191740068323532	-0.097559493301344	-1.06197169531168
SCG2	1.01428451146387	-0.775628288599898	0.699558111242514	-0.938214334106493
LINC01168	1.4428368219261	-0.443263478633002	-0.166495538031148	-0.833077805261955
FAM30A	1.28982850958632	-0.329351192312626	0.138878401975262	-1.09935571924896
SLC22A15	1.35147365021689	-0.152057697207661	-0.135435365142068	-1.06398058786717
CENPT	1.12023059724986	-0.560538085489057	0.518355664012345	-1.07804817577315
SNX32	1.29716560680301	-0.443973390384726	0.188335000972728	-1.04152721739101
NRG4	1.33084146430467	0.120654949573879	-0.442126574936734	-1.00936983894182
ZNF107	1.31900124642679	-0.723356323710174	0.231136376309639	-0.826781299026251
SYN2	1.32451128537005	0.012672131899346	-0.249378441734448	-1.08780497553495
GSTT4	1.4558650150986	-0.247931485975691	-0.392501246469018	-0.81543228265388
RERGL	1.27259975996935	0.0429416267476614	-0.15115382750446	-1.16438755921255
NALCN	1.26601660411714	0.296679053927877	-0.571378024974659	-0.991317633070361
MAP3K8	1.37835252907958	-0.472161029322126	0.0299243070821962	-0.936115806839649
ABCC5	1.18569752781531	-0.357835611120896	0.335534641727251	-1.16339655842166
CFAP300	1.37646934371334	-0.634118811326797	0.0912549028439399	-0.833605435230481
METTL25	1.43111299946681	-0.146564805418803	-0.412706776664951	-0.871841417383052
TMCO4	1.26811421658226	-0.145682795969742	0.0473632532109112	-1.16979467382343
NCF1	1.13233550731119	0.3106489922933	-0.18287765223732	-1.26010684736717
SYCN	1.42511930916434	-0.146642043698017	-0.384014215298348	-0.89446305016798
CAPN6	1.37976857626676	-0.163370309948218	-0.202159451217439	-1.0142388151011
USP17L9P	1.35742075138291	0.149158456887944	-0.741666285830455	-0.764912922440401
ADAM22	1.22159973928449	0.202751188019009	-0.236676646260055	-1.18767428104344
MFAP3	1.42030406996907	-0.194689003858387	-0.301546874228059	-0.924068191882623
PNPLA2	1.38469686484136	-0.00208655735899038	-0.439507012764488	-0.943103294717884
GREB1	1.09458703394022	0.0709803643761868	0.164734639410799	-1.33030203772721
CATIP	1.35392440879133	-0.358041457757569	0.0230208953536153	-1.01890384638738
JAK3	1.24392911545947	-0.495748144107883	0.306712991981128	-1.05489396333271
HNRNPH3	1.26781380192169	-0.274488099912071	0.145192456493345	-1.13851815850296
RELCH	1.1497319161967	-0.220414179837721	0.309201061862578	-1.23851879822156
TBX18	1.33481385019927	0.0190214519318113	-0.288668274353585	-1.06516702777749
UNC79	0.940463742621979	0.280618368966909	0.19297015078286	-1.41405226237175
ZAR1L	1.10251883344569	0.331853749566658	-0.149025681578245	-1.28534690143411
PRR13	1.25648873155148	0.104434971611136	-0.188388309682434	-1.17253539348018
SEPTIN7P2	1.41073513615682	-0.376196686070915	-0.109122482651935	-0.925415967433969
NOS1AP	1.24733441545781	-0.0599893026615167	0.0128189650348023	-1.20016407783109
PPY	1.20075031929376	0.104849749186136	-0.0633471390039631	-1.24225292947594
TTPAL	1.25982708326852	-0.34348838202138	0.203273445080577	-1.11961214632771
GRIP2	1.3233189605436	0.0327982823713297	-0.272951096796594	-1.08316614611833
LLGL2	1.00169522972182	-0.096743608855242	0.435718600392313	-1.34067022125889
ADRA2A	1.31357796435383	-0.137275884203025	-0.0571967241042514	-1.11910535604655
UNC13B	1.12981749345063	0.247562830021251	-0.0913473795157841	-1.2860329439561
FCRL3	1.08465470885064	0.161395324832122	0.0915221714079563	-1.33757220509072
SNRNP70	1.38481512971717	-0.26049465183815	-0.124906694424938	-0.999413783454074
PIWIL4	1.1701935573107	0.0657730632515577	0.0387183719943809	-1.27468499255664
WIPF3	1.36702794298223	-0.122014745108414	-0.209397609902575	-1.03561558797123
SLAMF6	1.28496300675115	-0.454142970792717	0.216053863523756	-1.04687389948219
TBX5	1.15524493535417	-0.00202281349914677	0.130652827729392	-1.28387494958442
MSI1	1.45192389811427	-0.279923500602335	-0.334239040104447	-0.837761357407493
ANKRD34C	1.28048356859612	-0.134573458274655	0.0125775333494446	-1.15848764367091
SPEF2	1.25560819967418	-0.423038631734261	0.253752648656581	-1.0863222165965
CFAP69	1.26642638684632	-0.302990273279352	0.166454963534	-1.12989107710097
INSM1	1.16483301926246	0.379162804218181	-0.37992773073284	-1.1640680927478
JUN	1.19393884466444	0.33852807558845	-0.388290775050363	-1.14417614520252
NOP56	1.04451037115178	0.176225982942952	0.142241902737618	-1.36297825683235
SLC25A48	0.984876281903589	0.431776749973854	-0.060200509223215	-1.35645252265424
RESF1	1.24001919836407	0.0279084947283995	-0.0604862157029959	-1.20744147738947
EPHB3	1.37233231774398	-0.568081078525729	0.0829402882860994	-0.887191527504349
GGT6	1.23805470629818	0.120909799129247	-0.165084983484164	-1.19387952194327
RCSD1	1.21451846063722	-0.275964684743855	0.24077480257443	-1.17932857846779
KCNMB2	1.45296550377009	-0.366856147018602	-0.256269876793401	-0.829839479958081
FSIP2	1.442586675417	-0.234711579535712	-0.344733926519141	-0.863141169362153
DNHD1	1.28763501117398	-0.357215153397913	0.159911201897778	-1.09033105967385
CFAP73	1.37176200034464	-0.435786707033868	0.0271558101018342	-0.963131103412602
WHRN	1.43949903353633	-0.483909043229182	-0.133485210554456	-0.822104779752692
TTC14	1.32986214246751	0.117727714584853	-0.432377126968072	-1.01521273008429
FGF17	1.41743659913275	-0.447557808857967	-0.0847937583644701	-0.885085031910309
TRDMT1	1.25477131558077	-0.415849887642607	0.251629159079389	-1.09055058701755
ESYT3	1.35908915767578	-0.114565765264932	-0.194867200576093	-1.04965619183475
GFOD1	1.0881941750868	-0.334691498995258	0.465843432994533	-1.21934610908607
IL7R	1.00918121654559	-0.136327257378252	0.452963579746208	-1.32581753891355
NPIPB15	1.23589049294774	0.356140796353581	-0.597954278457256	-0.994077010844069
EXOC6B	1.16038062384365	0.382748084487767	-0.373822222633949	-1.16930648569747
C6orf118	1.27692906903127	0.172929252951156	-0.345124573587475	-1.10473374839495
OBSCN	1.31842210242865	-0.263620838203665	0.0364984545985562	-1.09129971882354
PEX1	1.18691297644185	-0.598325784023369	0.433726458798595	-1.02231365121708
MIB2	1.40230990055553	-0.351066237267393	-0.102701732776022	-0.948541930512117
HSF2BP	1.27553211118034	-0.403677983833265	0.208276750747834	-1.08013087809491
ASAP3	1.03351548221617	-0.143595124243812	0.425455545408229	-1.31537590338058
CD1B	1.30806596134542	-0.535032823603485	0.206742734643455	-0.97977587238537
IQSEC3	1.33314970318766	0.0589625252711452	-0.342328068131809	-1.049784160327
SLC44A4	0.978487349541411	0.33113036635254	0.0784598194063554	-1.38807753530031
DIPK2B	1.20625486247292	-0.525285285572189	0.379641864711976	-1.06061144161271
OLIG3	1.25933516214045	0.313509259698938	-0.587843377928752	-0.985001043910632
CEP128	1.09191937355113	0.414589639375584	-0.252733373257479	-1.25377563966924
ERI1	1.38205684456912	-0.15333333558001	-0.219692883282054	-1.00903062570706
BSND	1.03142838952697	0.318783839960087	0.00423025566876544	-1.35444248515582
LTF	1.16836361770091	-0.800139150943133	0.496662754044019	-0.864887220801797
OR5AU1	1.28940388028474	0.292573418137383	-0.774983304094474	-0.806993994327645
ANKRD55	1.23906783027108	0.144166312640894	-0.198028862911583	-1.18520528000038
DAPK2	1.04112242781382	-0.888131271436771	0.670359089077589	-0.823350245454641
NSG1	1.31948347902375	0.223725287054816	-0.676305650978525	-0.866903115100035
BEX1	1.4226069033103	-0.415266292643701	-0.118718391518874	-0.888622219147721
ACKR4	1.39968136451024	-0.102996566911191	-0.340456013191936	-0.956228784407116
TAS2R8	1.42366568711766	-0.158369133660866	-0.360979779536999	-0.904316773919799
ZNF875	1.17333321902183	-0.784684310970402	0.488330547564402	-0.876979455615826
MVB12B	1.19895903917586	-0.0460669916546519	0.0928054304924181	-1.24569747801363
STXBP6	0.999731727392152	0.355274099076048	0.0139796942441416	-1.36898552071234
SYN3	1.2070125174629	0.294411563699074	-0.344937794169527	-1.15648628699245
SCGB2A1	1.32896711316569	-0.211440814890164	-0.027393842415055	-1.09013245586047
TOB2	1.2173288351264	-0.0714978979792752	0.0815057602586812	-1.22733669740581
OR3A1	1.36135751760763	-0.114214512102325	-0.201684126556108	-1.0454588789492
PCNT	1.02802344890557	-0.552162397784654	0.635299857839609	-1.11116090896052
DISP1	1.27558070431878	0.201402508448315	-0.390934998791035	-1.08604821397606
SELL	1.29303520484013	-0.126891137176273	-0.0209276551015443	-1.14521641256232
FAM120AOS	1.2388690503615	0.0541661048042981	-0.0869197072780737	-1.20611544788773
BSN	1.29714640772915	0.246504138191707	-0.591245092972613	-0.95240545294824
CHD7	1.00763957235502	-0.824183208809988	0.710941243295269	-0.894397606840297
TYR	1.18797822833843	0.345772536471397	-0.384152651345831	-1.149598113464
LRRIQ1	1.01029184460684	-0.131405861568462	0.448200687745099	-1.32708667078348
MRAP2	1.25582840493861	0.0304825682590828	-0.0978721334248793	-1.18843883977281
FCHO1	1.11533963019109	0.0692166656862684	0.132166381844368	-1.31672267772172
SMUG1	1.31362593706822	-0.466090058100743	0.166989380459362	-1.01452525942684
SURF6	1.04797219959954	0.0712998492798849	0.237322456491944	-1.35659450537137
XKR6	1.05724396907453	0.36967630669358	-0.11033333470505	-1.31658694106306
USP36	1.25678531335772	-0.571482010489599	0.312740856668576	-0.998044159536695
AJAP1	1.10333575404172	0.392207489466073	-0.242549540655377	-1.25299370285241
GPR63	1.31985982526456	0.0381448331541305	-0.270085047101587	-1.08791961131711
RSPH1	1.21785486063597	-0.0895038752955894	0.0962147789393805	-1.22456576427976
SHISA6	1.12713568561076	0.256113672525308	-0.0969476492541862	-1.28630170888188
LONRF2	1.37814753737736	-0.565496308441567	0.0683965571305299	-0.881047786066323
ZRANB2	1.06569912925071	-0.00626274653851661	0.277450756080843	-1.33688713879304
OLFM2	1.37767205544503	-0.381793008238271	-0.0181654787794095	-0.977713568427352
MTURN	1.38568653290239	-0.63958807644983	0.0699341075978192	-0.816032564050386
ATP13A4	1.11520307356956	0.357056768284776	-0.214086796293503	-1.25817304556083
REV1	1.15074673464439	-0.87975777594173	0.522187320802046	-0.793176279504705
DPRX	1.31280620840807	0.00758968961841207	-0.210331528831568	-1.11006436919491
IRF2BP2	1.25550671944944	0.305609669951133	-0.544165072526517	-1.01695131687406
EBF3	1.44520038100832	-0.345600855249848	-0.243698187368881	-0.855901338389597
HSPA12A	1.1810467792986	0.233729456521335	-0.183125231782111	-1.23165100403783
MTERF4	1.26550089813502	-0.583851182124883	0.301554354875647	-0.983204070885784
RSPH4A	1.2541622977701	-0.392155647530627	0.240473832508619	-1.10248048274809
NEB	1.39962908564907	-0.0756314403211808	-0.380189112555151	-0.943808532772738
RFT1	1.44081596192063	-0.163360085008651	-0.436965593391035	-0.840490283520943
MKNK2	1.3622734542653	0.00926569072554425	-0.366735585545468	-1.00480355944537
ACKR1	1.24125614237918	-0.338724817047354	0.233302555526984	-1.13583388085881
PPIAL4A	1.39987522401968	-0.160458169859737	-0.268620777486043	-0.970796276673901
SAFB2	1.05563475935866	-0.513530138337394	0.58772104194817	-1.12982566296944
ZBTB40	1.27624888206184	-0.57718803474287	0.280429785186448	-0.979490632505416
VEPH1	1.25087895780659	0.195995137358481	-0.305008191372386	-1.14186590379268
ZNF347	1.29274606530399	-0.476234662861928	0.211688942021773	-1.02820034446383
THSD7A	1.24291719550213	0.215430679130493	-0.313627787116528	-1.1447200875161
ZNF407	1.11192907985177	-0.0513884879897241	0.243874319495767	-1.30441491135781
ZCCHC4	1.30905536542557	-0.159149869746304	-0.0272739894814299	-1.12263150619784
MCM3AP	1.43039021636663	-0.44072576398981	-0.127390553450371	-0.86227389892645
NEK11	1.08141226535022	0.336820556997951	-0.112707467771631	-1.30552535457654
PRSS41	1.16607916248549	0.323690858196214	-0.28348699459069	-1.20628302609101
CAMTA1	1.09167100268081	0.412532044965749	-0.248733701298	-1.25546934634855
ACER3	1.1609474123931	-0.192240731650609	0.272630242705251	-1.24133692344774
EPG5	1.11784076986769	-0.34389550766586	0.429321512754874	-1.20326677495671
ADCYAP1	1.16499381344761	-0.674794452189624	0.48541183708789	-0.975611198345873
USP45	1.32617133899095	-0.100516572691764	-0.122903309860022	-1.10275145643917
EYS	1.30619246957393	0.259597675916737	-0.765275634202029	-0.800514511288634
VPS45	1.23778249152114	-0.0751473811059347	0.0457339477854024	-1.2083690582006
BTG2	1.24505890270776	0.341506892860011	-0.600143234477161	-0.986422561090607
COL9A2	1.42622598412814	-0.456852028690445	-0.105660109714295	-0.863713845723401
SV2C	1.05810555123067	0.204254358196586	0.0905944314860904	-1.35295434091334
EPS8L2	1.44229505821692	-0.23013773425914	-0.349019428239984	-0.863137895717797
SETD4	1.1557357222966	-0.514123166683643	0.451889967145787	-1.09350252275874
OLFM1	0.97659306500119	0.360292490238112	0.0466879142702515	-1.38357346950955
FREM2	1.15206790083661	0.28201719914507	-0.185579562449117	-1.24850553753257
PHACTR1	1.1094508939808	0.0274358931344721	0.180592721143949	-1.31747950825922
TDRD5	1.18170911210916	0.167483616540019	-0.0978155120813268	-1.25137721656786
UBTF	1.25699617289617	-0.188881182326557	0.103849121606551	-1.17196411217616
DTHD1	1.10048829366591	0.115858341128459	0.111462976958316	-1.32780961175269
PPP1R16B	1.07851407749742	0.0165246982116741	0.238921760240994	-1.33396053595009
DGKA	0.963203965258269	0.296366903931276	0.141948130928159	-1.40151900011771
ZNF366	1.36809280686678	-0.142297447783208	-0.190531501339544	-1.03526385774403
PPM1D	1.16351468005479	0.208015729235246	-0.11025881289768	-1.26127159639236
GPATCH4	1.38296052463131	-0.172861493380623	-0.201707688696374	-1.00839134255431
CHAF1A	1.0487619339689	-0.570708892499393	0.615409670753766	-1.09346271222327
ZC3H12D	1.35276005798391	-0.142450575155113	-0.148359635787884	-1.06194984704091
HID1	0.958928552087397	0.272119855545104	0.174623480241109	-1.40567188787361
HMGN3	1.27204453598204	-0.320342819646938	0.166961360890733	-1.11866307722584
TRIM37	1.2107078179526	-0.587292934093879	0.393611822802417	-1.01702670666114
NR0B1	1.44910125146211	-0.280185082526351	-0.321380740763647	-0.847535428172104
TEKT5	1.43464996206921	-0.162827409083907	-0.405151208408091	-0.866671344577222
IL16	1.29855661352578	-0.252478118723657	0.0697783520300288	-1.11585684683215
EXD3	1.29067883740031	-0.316895970981286	0.129387134808714	-1.10317000122774
USP2	1.14270868452991	-0.351058689744762	0.397150349491852	-1.188800344277
PLB1	1.06561648578462	0.135909117738743	0.148956588736659	-1.35048219226002
INO80	1.05274394710811	-0.89609402367939	0.655322120777695	-0.811972044206412
USH1C	0.984667840925601	0.387617423289472	-0.00108841782284672	-1.37119684639223
MDH1B	1.44849404936693	-0.227847800678108	-0.381236092350327	-0.839410156338489
CCDC18	1.22098420083372	-0.334164806669179	0.265218253384335	-1.15203764754888
ATF7IP2	1.32582543117546	-0.407398859393434	0.112826665308071	-1.0312532370901
RNLS	1.24713441760832	0.30205204261994	-0.497617632192026	-1.05156882803623
TPPP	1.27380594956805	-0.447579126219232	0.233325273278513	-1.05955209662733
KCNAB2	1.36728001526759	-0.485440491687672	0.0621072833110155	-0.943946806890941
OR1J2	1.40276068700549	0.0190418097702941	-0.608093917536363	-0.813708579239421
LINC01426	1.20448175668289	-0.303704051316106	0.274624012647058	-1.17540171801385
CSRNP3	1.26765775631619	0.0862925175756444	-0.192719655729652	-1.16123061816218
ATP8A1	1.22446013964852	0.254256175916251	-0.325383404650249	-1.15333291091453
MTMR7	1.41617174114856	-0.194038297198389	-0.287028405273316	-0.935105038676859
NR3C2	1.08021387804017	0.409018286534249	-0.2169155047963	-1.27231665977812
STX1A	1.44674798422439	-0.270984910732168	-0.321162540605789	-0.854600532886432
ACTR5	1.38927871364416	-0.286230742381121	-0.115852547230165	-0.987195424032877
SLC16A12	1.37925416654315	-0.38273088209215	-0.0214777877695126	-0.97504549668149
WDFY4	1.0181305569305	-0.57647052835212	0.654829767978983	-1.09648979655736
BAHCC1	1.14362186889127	0.116997323349627	0.0344686651816191	-1.29508785742252
CYP20A1	1.31692743778785	-0.690045642853765	0.231099616163559	-0.857981411097648
AMPD1	1.32344137872424	-0.166451743415241	-0.0533832932674002	-1.1036063420416
AP3B2	1.32310029445083	0.0238591571114384	-0.260147855869311	-1.08681159569296
TMEM170B	1.16088320970515	0.0251253606390726	0.0956214205681167	-1.28162999091234
WTAPP1	1.29243571457699	-0.00152134339815492	-0.147271651705652	-1.14364271947318
RORB	1.31572554215205	0.0821150553669902	-0.3213330589231	-1.07650753859594
ASB10	1.23050290688351	0.255659302140809	-0.345487177487329	-1.140675031537
TXK	1.30207055180849	-0.00916940906908405	-0.162337197457132	-1.13056394528227
ATF4	1.34833697768743	0.0359959330795392	-0.358622692523071	-1.0257102182439
GIGYF1	1.23939687041326	-0.426968491678237	0.283558733208037	-1.09598711194306
DHX35	1.37087596728571	-0.458929648737993	0.0411483630279548	-0.953094681575667
FAM217A	1.28502883031953	0.301135336382787	-0.798560795061837	-0.787603371640484
STK33	1.34230639568112	-0.281938026661177	-0.00267401862358262	-1.05769435039636
LINC01605	1.30320737412039	0.222999141755756	-0.554214820892065	-0.971991694984077
SLC25A51	1.38416669683346	-0.545249426050713	0.0468537733861203	-0.885771044168866
CDC7	1.3051997205858	-0.0503149300177101	-0.124175975581456	-1.13070881498663
FGF9	1.21113800252179	-0.468129472374474	0.348901418554008	-1.09190994870132
LINC01583	1.23311312133737	0.334385913042469	-0.520034254308238	-1.0474647800716
MID1	1.10862651955756	-0.0477163893405061	0.246045171247979	-1.30695530146503
LRRTM3	1.07902439063373	0.38704886650347	-0.18021923479855	-1.28585402233866
TTC13	1.40631201962247	-0.0455499554668901	-0.463154183599229	-0.897607880556349
MST1R	1.3589488055463	-0.0889464572582394	-0.223361957525331	-1.04664039076272
DTNA	1.2645131631736	-0.0509349736478548	-0.0314517686775962	-1.18212642084815
ARHGEF4	1.22513974360809	0.330445311961207	-0.477862476039666	-1.07772257952963
MADD	1.20103854728	-0.108171634673167	0.142270493541609	-1.23513740614844
SHISAL2B	0.941965136825924	0.41292464842407	0.0382127596924361	-1.39310254494243
DNAH5	1.06289147451071	-0.22735598814988	0.439411116095972	-1.2749466024568
ZFC3H1	1.12842303633295	-0.57975309274864	0.513074848131728	-1.06174479171603
PHF24	1.27546778940867	0.0940582852347181	-0.222954569125394	-1.14657150551799
RXRB	1.43161606358738	-0.300516853548288	-0.233531265363057	-0.897567944676028
SIX3	1.41840910054194	-0.430783644223773	-0.0970514306606648	-0.890574025657503
CHRNG	1.29032187816853	0.283878649210266	-0.699268854038981	-0.874931673339812
BCAS3	1.38919310857933	-0.114491586682283	-0.287635020173715	-0.987066501723331
CLASRP	1.20345780369717	-0.122970923498024	0.149988954660775	-1.23047583485991
RBM14	1.42189016549569	-0.13447155939942	-0.387367321197811	-0.90005128489846
AGO4	1.33202975199518	-0.318922415667249	0.0460727857467654	-1.0591801220747
RBMX	1.18149886304265	-0.1842311009307	0.233775786891173	-1.23104354900312
SGSM1	1.18676384384365	0.282141268023632	-0.269078099184796	-1.19982701268248
SUSD4	1.14915408093922	0.208716777096637	-0.0814508804028197	-1.27641997763304
SOX6	0.989609170342938	0.151424878502697	0.250081795290896	-1.39111584413653
DIDO1	1.29275301595731	-0.653610857591461	0.270908021747654	-0.910050180113498
SNHG31	1.05767333796722	-0.223175367986627	0.443949724462528	-1.27844769444313
MAP1LC3B2	1.44721492072783	-0.321062911860716	-0.272922246649391	-0.853229762217723
CADPS2	1.30378824131317	0.159205295775122	-0.41164144904047	-1.05135208804783
VPS13B	1.07904707138849	0.21649543888349	0.0412758930003582	-1.33681840327234
CFAP45	1.31471497410386	-0.333726551228765	0.0921643433630121	-1.07315276623811
SFMBT2	1.14545457259886	0.156430579856906	-0.0121895642171423	-1.28969558823863
CLDN19	1.32114893613273	-0.420652050628659	0.129479950746146	-1.02997683625023
RCAN2	1.29480533857436	-0.0672249989096962	-0.0820556545169733	-1.14552468514769
CALY	1.2948152525994	-0.21659652793127	0.0504928750309113	-1.12871159969904
PCCA	1.02845934070771	0.427576085859307	-0.136650444319805	-1.31938498224722
GABRG2	1.33945672913491	0.190036172393467	-0.770562636990347	-0.758930264538016
CFAP221	1.2410733096679	-0.046196169156239	0.0123717541593051	-1.20724889467097
FAM133A	1.21403486522851	-0.553600080599655	0.377440450288827	-1.03787523491768
LEFTY1	1.41379787612704	-0.0771186480679844	-0.442648896213572	-0.894030331845484
KSR2	0.972471680823319	0.200737757392098	0.227579839145213	-1.40078927736062
ARMH3	1.00835578946611	0.369709630487388	-0.0193308210219444	-1.35873459893155
CROCC	1.04987874935541	-0.0849213429493721	0.361610030010096	-1.32656743641614
FAM120C	1.32921445138363	-0.38151030797478	0.0911998088449466	-1.03890395225379
ZNF600	1.14551939434752	-0.524836047608881	0.470589991965305	-1.09127333870395
LINC01475	1.04983976505811	0.109098837092134	0.199749721302696	-1.35868832345294
NAT16	1.39998677007252	-0.580266054465991	0.0187171286908157	-0.838437844297339
NBPF3	1.32381114040165	0.156288408739117	-0.487314082434366	-0.992785466706398
CCDC106	1.15841893113897	-0.737127443678999	0.505582380910122	-0.9268738683701
SIN3B	1.30683752727421	-0.791770546701036	0.258522747659515	-0.773589728232693
ZNF76	1.19047711213986	-0.738611799575613	0.457853028216111	-0.909718340780354
AK2	1.27501625856755	-0.808533392330782	0.319842720346644	-0.786325586583409
C1orf174	1.37775796441748	-0.577047794612703	0.0730530087136878	-0.873763178518466
UCKL1	1.33837070654941	-0.524234995246116	0.141809655000806	-0.955945366304101
VWA5B1	1.02290235902376	0.353295032045935	-0.0240603854044043	-1.35213700566529
CAPN8	0.938874130166206	0.251067182645605	0.225852245788865	-1.41579355860068
PHC2	1.04787455676304	-0.658340260071668	0.639702303194636	-1.02923659988601
RBSN	0.983000264847326	-0.899721323803223	0.739623714260501	-0.822902655304601
PAPLN	1.14379574136734	-0.729507077869622	0.525567472788466	-0.939856136286188
LSS	1.16512878626362	-0.298044377775508	0.333832142009019	-1.20091655049713
TENT4A	1.35291708435268	-0.632632374529068	0.144826262905936	-0.865110972729544
CD1D	1.26343861867815	-0.774052224863444	0.340463401274326	-0.829849795089034
TMEM138	1.25891073260717	-0.714996956452462	0.342860979931038	-0.88677475608574
PI4KB	1.17133188206862	-0.407475800031025	0.382992555319723	-1.14684863735732
ALKAL2	1.26418312694456	-0.291856450307512	0.163433171413688	-1.13575984805074
FBRSL1	1.07476941029571	-0.646420971431741	0.602914958640781	-1.03126339750475
ARAP1	1.10463017913553	-0.451574119409301	0.498890613447699	-1.15194667317393
TMEM30CP	0.934986072695702	0.396412157411925	0.0699461193337395	-1.40134434944136
TRAPPC2	1.3936347652457	-0.627577300585863	0.0473820327000632	-0.813439497359897
TOGARAM1	0.934299104478223	-0.858652252863646	0.79492511635408	-0.870571967968661
PCDH9	1.15951351405605	0.393908693528031	-0.393433088262371	-1.15998911932171
TMC5	0.947754556134818	0.268640741289143	0.194854246761702	-1.41124954418566
NKD2	0.980507110671958	-1.05755888371284	0.715728413663323	-0.638676640622444
IST1	1.2519707608437	-0.719766245816481	0.355542714503384	-0.887747229530604
DENND4A	0.984480660517728	-1.02855594473082	0.719138489289445	-0.67506320507636
CLSTN3	0.969475063201498	-0.947675275898383	0.751265461739958	-0.773065249043069
JADE3	1.17702878021548	0.381650826126089	-0.422825539887276	-1.1358540664543
FAM120A	1.41566939927467	-0.488685575451603	-0.0588828070411491	-0.868101016781909
MAP3K4	1.02450910600143	-1.00817096159404	0.675145985598111	-0.691484130005501
LZTS1	1.0956770652786	-0.758804901737966	0.595424331668113	-0.932296495208739
MED14OS	1.39269205795448	-0.542713707232673	0.0248102606905584	-0.874788611412359
CTBP1	1.28937965096091	-0.213235410691728	0.0589988816661849	-1.13514312193538
UBE2N	1.35555574667146	-0.517096884094517	0.102101940302004	-0.940560802878947
CCSAP	1.19515156918721	-0.769702264510361	0.453859024048856	-0.879308328725704
CEACAM7	1.17378026390521	0.316777179519983	-0.29195137611845	-1.19860606730674
BCDIN3D	1.23177608396113	-0.645965108360894	0.375626302092797	-0.961437277693028
MED15	0.89706331709703	-1.02361005066891	0.818088851324915	-0.691542117753037
POFUT2	1.33516063977952	-0.528207401711896	0.150037717974003	-0.956990956041628
GTDC1	0.945502396381228	0.446483434045105	-0.0112062748985293	-1.3807795555278
SACM1L	1.16894330066463	-0.690991460485978	0.482786984402738	-0.960738824581393
GTF2A2	1.1159130503021	-0.741465911020931	0.566056271089755	-0.940503410370922
CD1C	1.27383011063938	-0.381371266604557	0.199398726412045	-1.09185757044687
CUBN	0.987634932385893	0.287181075432904	0.114099262638562	-1.38891527045736
AFG3L1P	1.34880887483666	-0.698890783241195	0.165484390987193	-0.815402482582662
RAPGEFL1	1.07124690677699	0.417434768691587	-0.210443978233234	-1.27823769723534
CFAP77	0.929602207919379	0.395775990169298	0.0792298374482346	-1.40460803553691
PRDM14	1.18098129433911	0.305606302638737	-0.292230261687051	-1.1943573352908
TBL1Y	1.18229779404508	0.347519783050435	-0.370427472773793	-1.15939010432172
GOLM1	1.06594564421051	0.121902464016421	0.162187084789479	-1.35003519301641
POGLUT1	1.11663653029012	-0.892088229838504	0.570400911493669	-0.794949211945285
AGO2	0.811711782423477	-1.13592732836591	0.868590337098247	-0.544374791155812
CSDC2	0.9598007865269	-0.957823022334357	0.761033280407228	-0.763011044599772
LUC7L	1.01014863015482	-0.352785919270345	0.576602846709287	-1.23396555759376
ARMC9	1.00232290423754	-0.582076312089022	0.675380053281193	-1.09562664542971
MYSM1	1.07444101397451	-0.672937636545551	0.609226386225352	-1.01072976365431
SHROOM3	1.02918317943957	-0.408215689887271	0.578712977594124	-1.19968046714642
STRN	1.07272187567073	-0.516238429725554	0.566722402989709	-1.12320584893489
SMARCD3	1.04113465265619	-0.608386074189537	0.635761073748477	-1.06850965221513
BRD1	1.01653429336438	-0.716098687502186	0.689046733295993	-0.989482339158186
AOPEP	0.971318883605811	0.173870579394105	0.25522747008952	-1.40041693308944
PTCH1	0.923495739382414	0.359881676205195	0.131005281782312	-1.41438269736992
KDM5C	1.01027597132577	-0.502990290645296	0.640133935025562	-1.14741961570605
TPO	0.943765418819314	0.357342754152004	0.102828867731345	-1.40393704070266
CLCNKB	0.926483530214084	0.381967604951676	0.100660791563726	-1.40911192672949
PLXNA2	1.10782770604323	0.284295936612923	-0.0948590785169528	-1.29726456413921
PLEKHS1	1.00946211197694	0.00223693382165087	0.35124258445418	-1.36294163025277
GKN1	1.27633389317788	-0.075878200931839	-0.0324834682443104	-1.16797222400173
PARD3B	0.979687757528799	0.265998321930404	0.149682003941855	-1.39536808340106
PLCE1	1.18517612358407	0.0625179085395095	0.0137574335383056	-1.26145146566188
LYPD6B	1.07194970215899	0.287884076472854	-0.0305046004729377	-1.3293291781589
ADAMTS6	1.00682645739076	-0.0561617119259896	0.399671803736704	-1.35033654920148
CFAP65	1.00131333367169	0.250640003322481	0.132593571342425	-1.3845469083366
STK38	1.04269007302467	-0.0569398822306195	0.350837990344248	-1.33658818113829
GRAMD1B	1.08798976958829	0.00717229142849018	0.232334621841786	-1.32749668285857
TMEM163	1.05845255767537	0.41594257522101	-0.180533640315586	-1.29386149258079
U2AF2	0.924967721935815	0.378388908365131	0.107231196757374	-1.41058782705831
LMTK2	1.04450134476806	0.0217050844507332	0.285477189270693	-1.35168361848948
KCNQ1	1.16317793936894	0.137299047150358	-0.0247203653113546	-1.27575662120794
RASGRF2	1.01739184578784	0.28223662681851	0.0715522569587287	-1.37118072956508
COLCA1	1.16727108202358	-0.216092396674359	0.278868029030273	-1.2300467143795
PREX2	1.15580083057553	-0.183782145475958	0.274890914039019	-1.24690959913859
MYO5C	1.11363997883809	-0.429089971288624	0.476682698934949	-1.16123270648441
MLLT6	1.11471131067604	0.0056692434117444	0.191394801487149	-1.31177535557493
NTNG2	1.04871312785133	-0.244006891562429	0.468533025097354	-1.27323926138626
VSIG1	1.30803211066095	-0.0747548129012431	-0.1052790548351	-1.1279982429246
EEPD1	1.05274550817342	0.259610985850137	0.0377919423132797	-1.35014843633684
VTI1A	1.08874854430323	0.276174890667618	-0.0473058132477186	-1.31761762172313
ARHGEF38	1.28840429528132	-0.136452035488493	-0.00243528152954382	-1.14951697826329
SPATA6	0.996261140200714	-0.0687651828420258	0.422990628435605	-1.35048658579429
TESC	1.11565877551085	0.0589898222244782	0.141347792480271	-1.31599639021561
TMEM135	1.10838819747665	0.287475506527813	-0.10017952170042	-1.29568418230405
PHF21B	0.913487029266614	0.388990424599123	0.112306994690127	-1.41478444855586
STARD3NL	1.07568414167137	-0.209520877578017	0.410685287541682	-1.27684855163503
ADCY6	1.00626907782387	0.178676322239973	0.199186795685791	-1.38413219574964
LINC00309	1.07020219140552	0.292945792902698	-0.0335910377603842	-1.32955694654784
SF3B1	1.16289315576225	-0.0637010965376266	0.171344358717397	-1.27053641794202
PDGFD	0.881418532337235	0.44601140712593	0.0923075410028655	-1.41973748046603
GOLGA2	0.9808307831729	0.0862336136847855	0.321225523130514	-1.38828991998819
LINC01140	1.03318988502349	0.0256966140565846	0.298577896489496	-1.35746439556958
VLDLR	1.11891323215508	-0.271610322246647	0.387304740283135	-1.23460765019157
KSR1	1.00177963339717	-0.672432264372333	0.698471022706462	-1.0278183917313
ARL6IP4	1.0157765658063	0.196297397410437	0.166977783442946	-1.37905174665968
ENTPD2	1.00066887426665	0.231129007847063	0.154353671602009	-1.38615155371573
SIPA1L2	1.05225389994137	-0.607895811606396	0.621769223487361	-1.06612731182233
RHOBTB1	1.04504948105365	-0.383070640511974	0.547082465700007	-1.20906130624168
TTC16	0.988513587462474	-0.0097597758811425	0.389191851431649	-1.36794566301298
WNT9B	0.981793578666214	0.424881968012338	-0.0452387552059758	-1.36143679147258
CNOT6L	1.01556726323357	-0.669554421016483	0.681527828543277	-1.02754067076036
IK	1.07613079028549	0.111232351275441	0.156203177451075	-1.343566319012
ZC3H12B	1.21372806013023	0.0540363131300574	-0.0337442775368284	-1.23402009572346
WRN	1.22462868128964	-0.642893085766084	0.38654083876694	-0.968276434290495
DANT2	1.27214759010226	0.0460471069605715	-0.15377490530567	-1.16441979175716
CCDC141	1.0643838498785	0.00461987866894735	0.270383590624902	-1.33938731917235
TMUB2	1.29086589997783	-0.0412358857462675	-0.0998496540842922	-1.14978036014727
ZNF512	1.14773211877461	-0.356881618693088	0.392808293089872	-1.1836587931714
RAB37	0.92740683088543	0.347221457621289	0.139543369214719	-1.41417165772144
GPR174	1.14723332120235	-0.0878714869887835	0.21698184498974	-1.27634367920331
ZNF420	0.987708486231758	0.385342842517385	-0.00340493410191439	-1.36964639464723
ZFAND5	1.12423159167752	0.238915835141446	-0.0692269577345241	-1.29392046908445
ANKRD60	1.00032059144431	0.212275816713366	0.174439481521364	-1.38703588967904
ADGRE3	0.947070535510351	0.441736629599198	-0.00755080360258493	-1.38125636150695
THRA	1.12875057286368	-0.202582762148714	0.329377122686742	-1.25554493340171
SLIT3	1.05726291358237	0.32776452721004	-0.0539156306746274	-1.33111181011778
GATA6	1.24535597976859	-0.0954679518556623	0.0490964957279509	-1.19898452364088
FOXG1	1.01744960598996	0.348784722712097	-0.00863684736188928	-1.35759748134017
HPGDS	1.08551435473813	0.18102425066209	0.0691653159104503	-1.33570392131067
BNIP5	1.22899651101881	0.0922653644895658	-0.109183657144684	-1.21207821836369
APLF	1.18309310191552	0.281345159172092	-0.258486134362567	-1.20595212672504
ZFHX2	1.13996333678472	-0.651268963219475	0.516218797520032	-1.00491317108527
GNG7	1.04590736246112	0.337309123724415	-0.0452119171540461	-1.33800456903149
SLC9A2	1.13989694710099	0.271624669628041	-0.144219023813879	-1.26730259291515
ANGPTL5	1.187344278773	0.265765330234183	-0.244985191147414	-1.20812441785977
EIF3A	1.07807133254072	-0.237286965531007	0.424592408673911	-1.26537677568361
CYS1	1.138097657566	-0.0559982987031331	0.205987267834042	-1.28808662669691
PRSS3	1.18523044674042	0.367399381908477	-0.419301756382322	-1.13332807226657
CASD1	1.00883635109979	-0.544364776030719	0.656034803359113	-1.12050637842819
SVEP1	1.08810207782189	0.0135552008072593	0.22667561951378	-1.32833289814293
BTBD2	1.12748610562144	-0.38327403317631	0.435653300689373	-1.1798653731345
LINC00921	1.15751623861947	0.0686252515977366	0.0591402541912187	-1.28528174440843
MCPH1	1.09831657909497	-0.456433335535391	0.509528803074659	-1.15141204663424
PRKD2	1.02869622327439	-0.69553110621862	0.670830440801578	-1.00399555785734
IQCD	0.95732488743828	0.388673720852475	0.0434522545275232	-1.38945086281828
CIB3	1.30933402197212	0.093315060229258	-0.318424753597143	-1.08422432860424
TLL1	1.00607016085087	0.258495205231951	0.116529802755097	-1.38109516883792
RAB28	1.09776529966674	0.277133712795285	-0.0657845623724347	-1.30911445008959
IFT172	0.989870953506401	0.0144386615175969	0.368370355548519	-1.37267997057252
FAM3B	1.24671053616386	-0.0938814254044604	0.0450319981045468	-1.19786110886395
EHF	1.37773003754334	-0.0884113828783262	-0.282118243871089	-1.00720041079393
DDX10	1.1048981319753	-0.194433796915698	0.359299281791419	-1.26976361685103
KCNK13	1.05194404509054	0.346630214621984	-0.0687095214905422	-1.32986473822198
MCF2L	1.29585527320821	-0.214378882831754	0.0466310302668623	-1.12810742064332
SIMC1	1.22997426953599	0.173853954757888	-0.216336488572502	-1.18749173572137
CLEC16A	1.30135186869784	0.0649336718859031	-0.253667018422242	-1.1126185221615
ACRBP	0.954828257064181	0.270632590145119	0.18231166856458	-1.40777251577388
B3GNTL1	1.04719972155046	0.0189284620116201	0.283850776677667	-1.34997896023975
PLGRKT	0.970237703638714	0.311313851291829	0.114384897642775	-1.39593645257332
LINC02010	1.22350448667911	0.227965395344398	-0.279816708377735	-1.17165317364577
TBCK	0.963298029470835	0.364650705378655	0.0631304559295908	-1.39107919077908
BCL9	1.14913970065428	-0.595596354576219	0.488583738780235	-1.04212708485829
TNS3	1.03388958998681	-0.458835379766831	0.594288844407052	-1.16934305462703
ITPR3	1.00964291693203	0.118997932570652	0.251015576155597	-1.37965642565828
MINDY3	1.24035233909889	-0.203291347229053	0.145717557357181	-1.18277854922702
SCD5	1.03035406549491	-0.159865815963266	0.440523688161265	-1.31101193769291
MYLK2	1.23406851153223	-0.357473059526338	0.256352591537763	-1.13294804354365
TMTC1	1.14797157758093	0.17708308807133	-0.040869105380348	-1.28418556027191
NEDD4L	0.925830648114707	0.411395287755861	0.0660655081484091	-1.40329144401898
MAGI1	1.22046103156878	0.0392227389042326	-0.0317052593815154	-1.22797851109149
ORC5	1.19932606396707	-0.195073745978192	0.211772246531958	-1.21602456452084
TTC39A	0.920555146292078	0.427905055988408	0.0538849402946772	-1.40234514257517
LIMK2	1.07812263567696	-0.457949970432478	0.537152222822333	-1.15732488806682
SCRN3	1.16623493860904	-0.1930718547884	0.264782595176508	-1.23794567899715
PCYT1B	1.23196247013349	-0.333027057922924	0.245988623656236	-1.14492403586679
PPP3CC	1.26678683479154	0.166376555012821	-0.303912756040088	-1.12925063376427
KCNJ15	1.28652144583785	0.02640297669118	-0.165402040519353	-1.14752238200968
SH3RF2	0.989969621379345	0.224894617569657	0.177244565598932	-1.39210880454794
PRDM15	1.21534050432659	-0.169177021918904	0.165067071857754	-1.21123055426544
UPF3B	1.33899395174895	-0.727144656690359	0.189643746082794	-0.801493041141391
HPCAL4	1.17918042925049	-0.248837001436035	0.281435349798373	-1.21177877761282
PDXDC1	0.968178777230147	-0.720765677801203	0.745925577147338	-0.993338676576282
CCDC183	1.32194590505216	-0.0347002893154033	-0.183865112761213	-1.10338050297554
EFCC1	1.22042730347138	0.146298999182073	-0.156493429954591	-1.21023287269887
GPD1L	1.05440307014487	0.141770748200918	0.161096638717747	-1.35727045706354
EFCAB13	1.23671820079157	0.0600684175217777	-0.0888881213661642	-1.20789849694719
CEP70	1.24092575280412	-0.390179732607791	0.262369186095191	-1.11311520629151
SH3GLB2	1.28422425733278	-0.117223195257035	-0.0107523141358746	-1.15624874793987
SBF1	1.28300426929163	-0.477871298319918	0.230449911121921	-1.03558288209364
OSTF1	1.1824333761593	-0.0235111120402412	0.102355607035266	-1.26127787115433
UBE2E2	1.19273811851405	-0.277196339487307	0.277562230727615	-1.19310400975435
PCED1B	1.32948338676221	-0.122930028277507	-0.108566345291444	-1.09798701319325
ZFPM1	1.11754251273572	-0.203786145309583	0.346892489334378	-1.26064885676051
CCDC60	1.00463333617796	0.17324720417881	0.206985600241916	-1.38486614059867
PRDM12	1.04322274965554	0.233554280257476	0.083435182603284	-1.3602122125163
BTNL9	1.0467378102782	0.1533667848764	0.161752489154542	-1.36185708430914
TRIB2	1.25248491055138	0.104715140080677	-0.178939991112196	-1.17826005951987
PASK	1.26430498764283	-0.17030102889144	0.0751347125570784	-1.16913867130847
SLC19A2	1.05229573875127	-0.072667490194669	0.349101056592111	-1.32872930514872
TBC1D30	1.07765470553398	0.0359869907964488	0.223328611307467	-1.3369703076379
INTS6L	1.29341639366317	-0.243840353739705	0.0738817482330278	-1.12345778815649
LINC00661	1.16292565347073	0.029074977002366	0.0882239969184048	-1.28022462739151
SARS1	1.23961561678898	-0.249155534094482	0.179591807268128	-1.17005188996263
ABCA12	1.09257747870437	0.383475388690704	-0.204240406518149	-1.27181246087693
COL4A5	0.995248175620076	0.32687890783372	0.0560909869966298	-1.37821807045042
SLC44A2	1.26893124560157	-0.545477789871239	0.282701322187433	-1.00615477791775
ZNF516	1.15190632641807	0.276029863977413	-0.176651406721538	-1.25128478367394
CEP85L	1.10794175095123	-0.849215936401945	0.584019124424719	-0.842744938973997
KIF24	1.28725577542175	-0.0060428318019395	-0.129635460216443	-1.15157748340337
LAMB4	1.03092036974653	0.376422006640103	-0.0691621725079819	-1.33818020387865
ACTR3B	1.09368399813474	-0.0384670146603161	0.261579115838046	-1.31679609931247
DYRK3	0.959112735147961	0.212196291598447	0.235653308652148	-1.40696233539856
SUPT3H	1.18639723774804	0.253636381619165	-0.224395095203167	-1.21563852416404
CNTNAP3	1.1970380630213	0.0731575854810036	-0.0206674577214228	-1.24952819078088
B3GLCT	1.06803672200174	0.313924868243907	-0.0562210692829346	-1.32574052096272
C2CD6	1.09305110086764	0.310934283597285	-0.100755766270519	-1.3032296181944
CCR7	1.12795436653312	-0.180352604484953	0.315571444103918	-1.26317320615208
CEP76	1.26216197352273	-0.224764703210291	0.120961990706499	-1.15835926101893
DYNC1LI2	1.24591674365277	-0.0658203402673765	0.0211168292323287	-1.20121323261773
TMEM120B	1.18415323973221	-0.45985241866494	0.387519856377214	-1.11182067744448
PRR16	1.16623316795491	0.275631467669767	-0.208857773307571	-1.23300686231711
CSPP1	1.02381504439787	-0.966180660913567	0.6841473320111	-0.741781715495405
CHMP1B2P	0.910089030781554	0.419270012166029	0.0810928568079868	-1.41045189975557
LINC00173	1.00905291802161	0.167632277012005	0.205829173648035	-1.38251436868165
MLPH	1.39586863711931	-0.181220460974336	-0.232474253788975	-0.982173922356005
RASGRP3	1.04290898257598	0.0584503222576916	0.256298740948953	-1.35765804578262
ZDHHC11B	1.14761616308669	-0.195868096135646	0.296039381249817	-1.24778744820086
DRC1	1.00760176682388	0.000970808758731599	0.354820346135794	-1.3633929217184
KIAA1958	0.985662137276039	0.264133860620044	0.142470373033709	-1.39226637092979
NR6A1	1.01660518412912	0.347391736065721	-0.00539330117364754	-1.3586036190212
DCLK2	1.25281081146956	-0.407362341639477	0.250747901000758	-1.09619637083084
NOXRED1	1.06058613153116	0.241203051332832	0.0453993864683741	-1.34718856933237
SLC37A1	1.3087331469206	-0.00757435310575915	-0.181189859334693	-1.11996893448015
RAB11FIP4	1.09152229556923	-0.156631805862697	0.353236009287346	-1.28812649899388
ENTPD3	1.1665071181842	-0.113710158681138	0.205769678552574	-1.25856663805564
ARMCX4	1.27303447586744	-0.630543265592899	0.301410373645692	-0.94390158392023
DEPDC5	1.03397307472028	-0.278301768864693	0.507581831921448	-1.26325313777704
SAMD9L	1.23878368297353	-0.272786520537861	0.196864361622293	-1.16286152405797
JRKL	1.37136139873452	-0.509785265150985	0.0633425740895064	-0.924918707673038
MAP3K7CL	1.05678913892058	0.337139879364682	-0.0652943564550918	-1.32863466183017
C1QTNF7	1.15527903525369	0.334656332322493	-0.27412705779955	-1.21580830977664
ACACA	1.12473715114295	0.260679027809573	-0.0980132976513365	-1.28740288130119
ZNF365	1.08074240780869	0.357383339415744	-0.140197533374511	-1.29792821384992
TCERG1	1.19184775922077	-0.593010058062429	0.424644231518273	-1.02348193267662
KCNK2	1.2478843721336	0.157572942331444	-0.238885887407405	-1.16657142705764
DNAJB13	1.34611529303365	-0.257333978121702	-0.0300802134076944	-1.05870110150426
CC2D2B	1.15556551398924	0.257056299596226	-0.15820498290214	-1.25441683068333
PLXNB2	1.33410980890765	0.00855006068600639	-0.272136904089845	-1.0705229655038
ANKRD29	1.26724712583285	0.166637913628048	-0.305661973986303	-1.12822306547459
ZFX	1.24251477644277	-0.603922550745324	0.346862489761058	-0.985454715458503
FAM193B	1.08890689355192	-1.0007078457496	0.59189420586891	-0.680093253671227
SOBP	1.17484433298268	-0.59546715239406	0.451027517598853	-1.03040469818747
CDR2	0.968067901248815	0.181020670840366	0.253064855412669	-1.40215342750185
TRPM6	1.16157631786013	-0.0213220008162774	0.137048872003403	-1.27730318904725
BICRA	1.2147042545871	0.36737744919629	-0.52832796204141	-1.05375374174197
AKAP8	1.20981466059296	-0.678380456390543	0.417999683820998	-0.94943388802341
FGF10	1.32689143625184	-0.199393570178356	-0.0327236974909331	-1.09477416858254
ABCB5	1.17863250076631	0.262157973603376	-0.218319530992883	-1.2224709433768
EVPL	1.12541128029808	-0.404119834408292	0.448676813087178	-1.16996825897696
BARX2	1.15443029162708	0.0573651543219077	0.0759291756706449	-1.28772462161963
COL6A2	0.942056231269504	0.260154376242438	0.211973593166423	-1.41418420067837
OGT	1.04764994440961	-0.509122876040532	0.596247236802068	-1.13477430517115
WFDC21P	1.04410922358598	-0.521176488221393	0.60498665311282	-1.12791938847741
CD247	1.21053382640016	-0.044990847389721	0.070427737695751	-1.23597071670619
TAL1	1.35855304943582	-0.210149523729874	-0.0994621180908012	-1.04894140761514
NRK	1.18968821170616	-0.0505636592158192	0.113549318683125	-1.25267387117346
SCAMP5	1.27881393565654	-0.0792364659709602	-0.0346058230600586	-1.16497164662553
C17orf99	1.25515428939874	-0.142512115217339	0.0702935085486944	-1.1829356827301
AZIN2	0.980187715621538	0.0322698911867297	0.367171303498612	-1.37962891030688
BCL2L11	0.980100798431446	-0.660725550104185	0.721176695051173	-1.04055194337843
ANKRD18A	1.27133656592179	-0.0131069416936857	-0.0850740734799715	-1.17315555074813
ALKBH8	1.13024034977888	0.0278359719552718	0.145948572430984	-1.30402489416513
EXT2	1.02805240822571	-0.20329403299743	0.471268534426256	-1.29602690965454
GRIA4	1.09299760081151	0.356193056242919	-0.164057207139526	-1.2851334499149
PRDM6	1.2874151600344	-0.56994161308031	0.257844372076233	-0.975317919030319
ECT2L	1.2003974632227	0.301734080101317	-0.338874742848038	-1.16325680047597
GATAD2B	1.1007131108622	0.01798042930481	0.20300804669552	-1.32170158686253
CXXC4	1.16452258813761	-0.391832291222346	0.385609982945488	-1.15830027986075
USP32	1.04614068148609	0.112468467531201	0.202281293537114	-1.36089044255441
MAPK8IP3	0.922694187408672	-0.911188554055976	0.806129153095183	-0.817634786447881
ZNF540	1.05986674597062	0.256064233445308	0.0295213893822683	-1.34545236879819
PRUNE2	1.14825090905113	0.235508575562502	-0.113666803559027	-1.2700926810546
APBA2	0.977261137406241	0.368764035274146	0.0351829632289759	-1.38120813590936
GAREM1	1.28171274231592	0.198107825641572	-0.405970709407555	-1.07384985854993
INA	1.0045848866335	-0.592945279318668	0.675798457872506	-1.08743806518735
POLE2	1.26001112620919	-0.0516729201269067	-0.0212191647893551	-1.18711904129293
KIAA0513	1.14155071874647	-0.293463196152372	0.366878196307986	-1.21496571890208
PRKG2	1.04086271689794	0.411198570701612	-0.137269423714703	-1.31479186388486
IL18RAP	1.08221101438165	0.170237870780287	0.0863498632747575	-1.33879874843669
TMC6	1.29975501089356	-0.747383733321013	0.271307490248546	-0.823678767821085
CAPSL	1.35979084874071	0.0243530509240619	-0.381871523412526	-1.00227237625224
CDHR3	1.15971138861407	-0.141433861388373	0.238063149107256	-1.25634067633295
ARHGEF37	1.02311488052735	-0.171761481873171	0.45787653333301	-1.30922993198719
DRC3	1.22422467647796	-0.0916003315506709	0.0861693856670287	-1.21879373059432
COL22A1	0.965619145842388	0.196250290619831	0.241894302562918	-1.40376373902514
HR	1.23415414118328	0.210828155418462	-0.281793901919203	-1.16318839468254
ANKRD20A11P	1.00951035915424	-0.0271069490948364	0.374129392881053	-1.35653280294046
CRTC2	1.14296814642489	0.391521481782407	-0.341213397408185	-1.19327623079911
CC2D2A	1.38172976850478	-0.393826149743673	-0.0207990694407106	-0.967104549320395
RBM20	0.975861349467284	0.144309433905706	0.27641867941552	-1.39658946278851
MYO5B	1.23534347111634	0.203068961213965	-0.273014361342312	-1.165398070988
GALNT15	1.15165296457782	-0.195184018591438	0.289288238640627	-1.24575718462701
TSPAN11	1.11235271658166	-0.289438790041287	0.407170838446137	-1.23008476498651
PDE6B	1.30945976654584	-0.189839008326921	-0.00191211347414369	-1.11770864474478
RABL2B	1.30324346036977	-0.169225048620698	-0.00579601695708202	-1.12822239479199
COL24A1	1.22390755088214	0.318208655514772	-0.445687267510022	-1.09642893888688
STAT5A	1.04201808146883	-0.448536549035714	0.57987292218945	-1.17335445462257
TSPAN3	1.33587515470699	0.180211955368852	-0.628233772067475	-0.887853338008363
ZNF577	1.34427999996934	-0.468832152487486	0.105370555906055	-0.980818403387915
SYCP2L	1.32749697031353	-0.370249768839933	0.0881681600174662	-1.04541536149107
TMPRSS3	1.23789830457608	0.107174273209883	-0.147411854623494	-1.19766072316247
ZNF580	1.02727352295376	-0.436506263665802	0.593342541202652	-1.1841098004906
TMEM8B	1.29376227252218	-0.303238473000862	0.114515482560657	-1.10503928208198
NKAIN3	1.35982410393128	0.01043543626316	-0.359581076127684	-1.01067846406675
NOL4L	1.1347757071137	-0.347688997262492	0.406970140062143	-1.19405684991336
ARHGAP39	1.05905583370988	-0.565582484355541	0.600836101317256	-1.09430945067159
GPR135	1.34124148923364	-0.44042868090515	0.0979374600168572	-0.998750268345352
DNMBP	0.987948979405955	0.122602597387791	0.279069168693705	-1.38962074548745
FBXL13	1.22795648416123	0.0897914789774905	-0.103972856984388	-1.21377510615432
OMD	1.02943137443484	-0.371149625088209	0.561322928736083	-1.21960467808271
CEP112	1.3235414086983	0.107756004215964	-0.389826177379717	-1.04147123553455
SHISAL2A	1.20788354462481	-0.82828554956442	0.435865877654775	-0.815463872715161
SLC9A5	1.05283853576201	0.239770623066637	0.0603147831794617	-1.35292394200811
EIF4H	1.33958545092381	-0.0851180031907963	-0.173680278010811	-1.08078716972221
DLGAP3	1.09661488102839	-0.379671792796324	0.477076610265279	-1.19401969849735
AGTPBP1	1.31304563389138	-0.123871153834321	-0.0685173166547178	-1.12065716340234
CDH4	1.22352472748936	0.24353257709661	-0.304838462502486	-1.16221884208349
TRIM9	1.37740608107972	-0.055963369816642	-0.324183713258338	-0.997258998004741
ARHGAP25	1.29281974674955	-0.306018032523789	0.118187752405503	-1.10498946663126
VANGL2	1.12874602067524	-0.515386969476105	0.490880512786283	-1.10423956398542
HAGLR	1.29780732500997	-0.215697993097859	0.0436205515016253	-1.12572988341374
PIK3R3	1.06709833491667	-0.66702100962923	0.617382031744033	-1.01745935703147
NFASC	1.18067130246833	0.364069239328028	-0.397965948161238	-1.14677459363511
HSPB8	1.28652909857153	0.130839496324445	-0.30665380244069	-1.11071479245528
TUB	1.31519902075526	-0.164378149145005	-0.0364127453549963	-1.11440812625527
TSPAN15	1.05215834564575	0.157299570664592	0.149202549043542	-1.35866046535389
CNMD	1.30484842813201	-0.00700702206325864	-0.171885419438947	-1.12595598662981
SYCP2	1.32341871758455	-0.533426605220254	0.175957175699048	-0.965949288063342
GPC4	1.37017429848771	-0.364721721093942	-0.0107237403131897	-0.994728837080576
MGAM2	1.43143059194836	-0.118929281512807	-0.461915324557458	-0.850585985878091
ING5	1.26728047609574	-0.782624304562964	0.333889577322613	-0.818545748855385
TUBD1	1.08179982820393	-0.503824918536956	0.550310491386117	-1.1282854010531
OS9	1.27168766963627	0.137589141403936	-0.274028875902495	-1.13524793513771
CAND2	1.30564266268047	-0.116159830756441	-0.0588452378704537	-1.13063759405358
MEOX1	1.33171301862832	-0.496662139215042	0.144262852215566	-0.979313731628846
LDAH	1.27769772327939	0.147476650352561	-0.306275626619348	-1.1188987470126
CCDC116	1.0902524684903	0.325429571114402	-0.114811791785108	-1.30087024781959
TNFRSF19	1.27038759720537	0.294920646950466	-0.590245422615088	-0.975062821540752
TSTD3	1.39518006264062	0.000978896250988844	-0.499532614291007	-0.896626344600602
TNNT3	1.24436238931737	-0.203395345751615	0.138449852878001	-1.17941689644375
FOLR1	1.2410859390836	-0.110658933285232	0.0706039569798284	-1.2010309627782
RNF19A	1.03009298306207	-0.855450556200874	0.684644719597511	-0.859287146458706
CRY1	1.03855688784472	-0.220681132289711	0.468056721065401	-1.28593247662042
OVCH2	1.12957047293473	0.247671145384279	-0.0909870112518408	-1.28625460706716
PPP1R36	1.2772736746709	-0.213891068632155	0.0837074649917473	-1.14709007103049
RNF183	1.2997568577195	0.134879374553663	-0.354448231979952	-1.08018800029321
GMPR	1.26392874206267	-0.358150598636867	0.204376194800541	-1.11015433822634
ADGRB2	1.2333125501577	0.0903934284094033	-0.116568465902972	-1.20713751266413
CCDC187	1.29258370616101	0.137796469762893	-0.336213986043971	-1.09416618987994
PURG	1.24908813526328	0.242396943553231	-0.379164660960592	-1.11232041785593
C1orf116	1.31052546735575	0.249876660890449	-0.743750736027292	-0.816651392218916
NEMP1	1.23904414807049	0.00967800340322758	-0.039116498832544	-1.20960565264117
ALS2	1.19825134296041	-0.162078932951259	0.189408497079776	-1.22558090708893
ACP7	0.938699958059317	0.238548341004103	0.238715049019815	-1.41596334808324
FAM184A	1.36462063542999	-0.0921235872400872	-0.236436444983615	-1.03606060320629
DUS2	1.17600408651668	0.101883049019391	-0.0103990318621507	-1.26748810367392
TTF1	1.07188705109347	-0.553343969077417	0.580497813526432	-1.09904089554248
RIMS2	1.27901885341327	0.289428249485033	-0.625590478418313	-0.942856624479983
EGFLAM	1.10003284928253	0.23635998865725	-0.0197024800572286	-1.31669035788256
PLEKHA8P1	1.09488216327562	0.199923630540289	0.0319359613369011	-1.32674175515281
FOXK2	1.19266049930047	-0.172872180968731	0.20693637706725	-1.22672469539899
POU6F1	1.14063926813274	-0.789694930231568	0.536476920875264	-0.887421258776439
POM121	1.31117657241512	-0.488407483701833	0.181826901564085	-1.00459599027737
CUTC	1.10521004880829	0.0267780402191049	0.18802689940141	-1.3200149884288
ZNF273	1.03091923765236	0.184117886457815	0.155746962792468	-1.37078408690264
KHDC1	1.34908417707883	0.0816593232746562	-0.441702098793913	-0.989041401559573
PARG	1.12841925191219	-0.0223211974324238	0.193424449515044	-1.2995225039948
BBS4	1.14016726050796	-0.468213065092134	0.456182584229488	-1.12813677964532
CARD10	1.13456254111361	-0.26646637535994	0.361240554853603	-1.22933672060727
CFAP43	1.44014721039813	-0.450444477170606	-0.153296074391591	-0.836406658835939
FYCO1	1.16939844590489	-0.341598882402311	0.351995583030734	-1.17979514653332
WNT9A	1.32705468217892	-0.395440726478552	0.103666560218653	-1.03528051591902
SPAG1	1.36856977725729	-0.616944443300592	0.105812704724436	-0.857438038681136
MFSD4A	1.12817343163526	0.101224482646822	0.0785790161296597	-1.30797693041174
ENTPD4	1.12567232009996	-0.865224619129624	0.559098890958341	-0.819546591928681
CFAP54	1.05364928019665	0.161001349766993	0.143079137056803	-1.35772976702044
REM2	1.38584116383239	-0.0275833824726047	-0.399619208086549	-0.958638573273233
PHTF1	1.14677269163882	-0.347110699216342	0.389059650563849	-1.18872164298633
CPT1C	1.11570003303846	-0.947844778576539	0.56519332404774	-0.733048578509662
LINC00092	1.0242948362716	0.378613747874145	-0.0598175293429373	-1.34309105480281
SEPTIN6	1.02978035940763	-0.569252769736451	0.638488432528884	-1.09901602220007
FGF12	1.38482279893344	0.0758902697406452	-0.660839816868473	-0.799873251805611
NSL1	1.05230372053591	-0.627623391235802	0.626876454427744	-1.05155678372785
WDR17	1.24354735310962	0.233650601310634	-0.346208560144716	-1.13098939427554
ERCC6L2	1.2862162294239	-0.493831214309209	0.23143856913155	-1.02382358424623
POT1	1.39362334519247	-0.0617547912832371	-0.376915769725408	-0.954952784183819
TYK2	1.35608697764772	-0.519873857828205	0.102053554921219	-0.938266674740734
PROM2	1.10903577717864	0.24595333940089	-0.0483885073131202	-1.3066006092664
KIRREL2	1.41510886536926	-0.259298788247274	-0.215770691682327	-0.940039385439654
SLC24A4	0.972027866097138	0.319213470214078	0.102581341219248	-1.39382267753046
PDZD4	1.34985263172004	-0.234089770939286	-0.0575632960841831	-1.05819956469657
PKP4	1.09400573102243	-0.913684387054418	0.599793822094356	-0.780115166062368
KCNS3	1.26049256780923	0.265870081678121	-0.466887452641046	-1.05947519684631
ERFL	1.25179786877095	-0.344510870696402	0.218193351423814	-1.12548034949836
NTNG1	1.36257866867155	0.0386581934211357	-0.417640919643934	-0.983595942448755
VPS9D1	1.13732396775091	-0.893665463803687	0.540806205088177	-0.784464709035395
SLCO5A1	1.37845005079279	-0.450658932808137	0.0190039152484356	-0.946795033233076
TLR1	1.16009811375795	-0.308745511517158	0.347773098938259	-1.19912570117905
CDKL2	1.40499927869447	-0.233030941195142	-0.208546282957001	-0.963422054542323
RNF212	1.115421013929	0.248959688680885	-0.0644979989682787	-1.2998827036416
DYDC2	1.19343241915979	0.226772434241938	-0.202262682709958	-1.21794217069177
RAD54B	1.11672772279576	-0.0978456679569808	0.27295436417145	-1.29183641901024
KDM2B	1.09423104206861	-0.32998396005397	0.455053922705309	-1.21930100471994
SFMBT1	1.00804863432388	-0.753147460538451	0.704450714141145	-0.959351887926569
LINC02039	1.42440365966608	-0.0475996084635402	-0.585898869795886	-0.790905181406656
ADRA1D	1.35811992702366	0.0497047964478199	-0.419259528425943	-0.988565195045525
TRPM2	1.23130052712349	0.0355237044417128	-0.0502246409995087	-1.2165995905657
NEK4	1.01394439069286	0.0479344707820349	0.307459549721654	-1.36933841119655
LINC00626	1.42386991888065	-0.0441442972700287	-0.592846472848859	-0.786879148761752
SPTBN5	1.20496447051616	0.196360179887647	-0.18702436095397	-1.21430028944984
BICDL2	1.36137090428527	-0.359397314030077	0.00671749569976414	-1.00869108595496
LRCH2	1.28759489167796	-0.47624679076959	0.221281098971457	-1.03262919987984
ANKRD10	1.29991208548798	0.0404695189734316	-0.217267317938351	-1.12311428652307
SUSD5	1.27634289438687	-0.433051730163208	0.221722516693968	-1.06501368091762
TRMT44	1.31481898601052	-0.220553428448543	0.0113914659893917	-1.10565702355137
SCN3B	1.25458305236879	-0.165850252889615	0.0903955650923412	-1.17912836457152
ZNF493	0.996586014684723	-0.801008517606571	0.722600302879474	-0.918177799957631
BCL6	1.28571857464605	-0.209916070264118	0.0638409999559866	-1.13964350433792
CATSPERE	1.25909595675896	0.252359560940918	-0.432661873400681	-1.0787936442992
LINC00886	1.03606543313371	0.410597172682521	-0.126857484322132	-1.3198051214941
EFHC2	1.30965282292391	0.181130150180782	-0.480076187659228	-1.01070678544547
CCNO	1.34833742139073	-0.365655824949923	0.0403783267722368	-1.02305992321304
TTLL11	1.27101359511297	0.267999297199839	-0.516109054313185	-1.02290383799962
MFSD14B	1.02195297237313	-0.175300633099491	0.461679965509676	-1.30833230478332
ADCY5	1.26737863847742	0.304321515526418	-0.604164751685086	-0.967535402318755
ACAN	1.39913201279986	-0.0020310493816501	-0.516232168579308	-0.880868794838896
TMC8	1.23419978743942	0.0464955693173789	-0.0682905359926363	-1.21240482076416
USPL1	1.26705188516841	-0.570373622620462	0.294534553891547	-0.99121281643949
FKBP5	0.922406748603727	-0.919446569145638	0.805916781482817	-0.808876960940905
MUC15	1.35384174136054	-0.0351977914645531	-0.274313714304649	-1.04433023559134
EFCAB7	1.01936795979178	0.339747314495178	-0.000638068842776419	-1.35847720544418
CACNG8	1.00550308168769	-0.103372420155704	0.435319977728465	-1.33745063926045
FAT2	1.38411788907751	-0.128206717769838	-0.254375425884468	-1.0015357454232
RAB40AL	1.0726428007741	0.258639025650729	0.003831874014002	-1.33511370043883
DTNBP1	1.1675600489373	-0.268750039346064	0.312384740411781	-1.21119475000302
SPTBN4	1.15468954541236	0.247379292737275	-0.143093102364407	-1.25897573578522
PSTK	1.11285052024722	0.322113001356817	-0.157014643222733	-1.2779488783813
ZNF782	1.1092871701434	0.391388357096032	-0.255219793304937	-1.24545573393449
SLC35F2	1.10339205961137	0.0145016637352657	0.201800296121759	-1.3196940194684
ATG7	1.41103296445605	-0.396186152064233	-0.0968960137968257	-0.917950798594992
LINC01637	1.43129615466127	-0.340161490402269	-0.198872905922947	-0.892261758336051
MYCN	1.45393254313195	-0.375954717800676	-0.252876946617118	-0.825100878714159
PLK5	1.39396836419966	0.0171477252577033	-0.531010277389355	-0.880105812068008
ZFP28	1.20960707386286	-0.3933718069681	0.31610241007606	-1.13233767697082
CLEC4E	1.04136890312476	-0.0383807063503002	0.338471694830074	-1.34145989160453
EYA4	1.1082812291563	0.300455400357308	-0.117354761323317	-1.2913818681903
FHAD1	1.05623319817654	-0.937904903223982	0.64713077353228	-0.765459068484839
TXLNB	1.40466052217473	-0.300641316472298	-0.147587538051524	-0.956431667650909
SLC36A1	1.19309414357326	-0.617406233613257	0.429661314139885	-1.00534922409989
ASCC1	1.40872008190924	-0.527572191455444	-0.0228632132586225	-0.85828467719517
CCDC150	1.09411419592216	0.0148133341962409	0.216196522578727	-1.32512405269713
MTX2	1.45253048622386	-0.248909223984183	-0.373943001400141	-0.829678260839535
SYPL2	1.23197166844719	-0.519234699000855	0.335962412207324	-1.04869938165366
LYPD6	1.05245273758053	0.218400393324299	0.0846812956315176	-1.35553442653634
STX11	1.15239909006611	0.115285062190974	0.0200593448473326	-1.28774349710442
LINC00632	1.28692910475348	0.184232048094777	-0.398153204262144	-1.07300794858612
CACNB2	1.36827727704343	-0.0721388917358368	-0.272153034121149	-1.02398535118643
CHMP1A	1.36958456321138	-0.575024596338806	0.0915564244448226	-0.886116391317396
DNAI1	1.40817803566965	-0.213743068857444	-0.238044074450811	-0.956390892361397
CD72	0.935577539810054	-1.03262018713407	0.774359314685599	-0.677316667361588
CTPS2	1.2642797189935	0.228430832587108	-0.403336507014268	-1.08937404456633
QSOX2	1.26828179890306	-0.0240678836767858	-0.0667476675471498	-1.17746624767912
FANCC	1.28742068064837	0.295658311131958	-0.759410015740509	-0.82366897603982
RUFY4	1.35074061916472	-0.116274617623004	-0.170004402314803	-1.06446159922691
LRRC37B	1.43405408400503	-0.149250404782399	-0.423480673721893	-0.861323005500742
BEND5	1.27402454050511	0.183565531912288	-0.354041279670079	-1.10354879274732
C1orf159	1.38599125370998	-0.464272547839846	0.00748697169354982	-0.929205677563685
GAS2L2	1.03009545486324	-0.208688523652797	0.471905672305055	-1.2933126035155
OR7E47P	1.15964967757464	-0.476662138776129	0.431413030183139	-1.11440056898164
TFCP2L1	1.27828337856141	-0.495713364797758	0.246700867112855	-1.0292708808765
DEFB131B	1.3735324231428	-0.0505710679085413	-0.318160218028395	-1.00480113720586
MAPK8IP2	1.16717140832544	-0.133188751200642	0.219694354929476	-1.25367701205428
LMO3	1.17204148256501	-0.361591546389111	0.358697726693074	-1.16914766286897
RASSF7	1.33289967217879	0.0805410635423071	-0.376580818358179	-1.03685991736292
C3orf33	1.29299532899679	0.122794861880473	-0.313653057601402	-1.10213713327586
ADGRG3	0.989282223157385	0.155731634623808	0.246498557558271	-1.39151241533946
NR2C1	1.11569901173863	-0.000685493760990667	0.195350356494363	-1.310363874472
KIF4B	1.30695530882993	0.249038133900098	-0.679787679837792	-0.876205762892238
ACTL6B	1.12518721471327	0.118935690606462	0.0656474725312858	-1.30977037785102
GOLGA7B	1.27171068469177	-0.157314425466911	0.0498704804695104	-1.16426673969437
NTRK1	1.19436654867686	0.37742587782127	-0.473028399185254	-1.09876402731287
SLC6A17	1.14965865578677	-0.31152571325885	0.365153934769273	-1.2032868772972
CHAF1B	1.26622032856665	-0.626539098361708	0.312432585187724	-0.952113815392664
NLK	1.21427184494923	-0.241544474146561	0.218654358558714	-1.19138172936139
ALOX15B	1.40439349676009	-0.602248371022997	0.0132083831609646	-0.815353508898058
PRPF39	1.14092152107846	-0.624694435616986	0.508309885593051	-1.02453697105452
IRF4	1.32383111154857	0.102446239066587	-0.381595001142097	-1.04468234947306
ZNF658	1.3889749846128	-0.248276814800417	-0.146963351770443	-0.993734818041932
CAMK1G	1.11888826485655	-0.306616680089761	0.407554166552835	-1.21982575131962
PDE9A	1.21124867708662	0.254616754637998	-0.289273940139951	-1.17659149158467
LEFTY2	1.3566831407903	-0.497102134009849	0.0911992135185588	-0.950780220299007
PTPRB	1.12585704505686	-0.084863223942523	0.248726749868983	-1.28972057098332
RGMA	1.32769720379591	-0.681694324895623	0.207966131435259	-0.853969010335547
SAMD15	1.12973363799283	-0.293868258166905	0.384565873149204	-1.22043125297512
SIM2	1.22025671643834	0.298772668416516	-0.393465991727538	-1.12556339312731
GPR141	1.33722808589371	0.109875223241243	-0.447241604116833	-0.999861705018116
CCDC33	1.19902685517586	0.111499296742322	-0.0674012257075435	-1.24312492621063
C12orf60	1.20249044920478	0.181007768380964	-0.160609179807312	-1.22288903777843
SNX22	1.1566644528423	-0.842016641667441	0.51484932214019	-0.829497133315051
NLRP3	1.21608863085119	0.349383138084328	-0.488025064281445	-1.07744670465407
ANKDD1A	1.17396116068407	-0.858950192573911	0.488406199098164	-0.803417167208322
CCDC144A	1.33217846727157	0.19915461097542	-0.684587953792635	-0.846745124454354
DHX38	1.28338469956719	-0.32796584597318	0.150362831741175	-1.10578168533518
LINC00910	1.41524575992463	-0.24719854161798	-0.227789719734904	-0.940257498571744
CACNG2	1.2827098377573	0.273219643094945	-0.591486559322889	-0.964442921529355
ZNF474	1.36636330360821	-0.336497655494696	-0.0202061197960623	-1.00965952831745
WASF3	1.27784425847247	0.0999023416742822	-0.237187166730229	-1.14055943341652
ZNF702P	1.316239671827	0.232044463369906	-0.687318650028944	-0.860965485167962
L3HYPDH	1.1815933198088	0.041126127525531	0.0423315049619101	-1.26505095229624
NBPF19	1.23655344010421	-0.523310107202299	0.32993645035412	-1.04317978325603
ZDHHC11	1.3935153555795	-0.248671302717894	-0.159539728261923	-0.98530432459968
RRP1	1.12409330033029	-0.347670231952209	0.422381850749443	-1.19880491912752
NPTX2	1.3105748410246	0.247220075975291	-0.84179943936207	-0.715995477637823
FGF1	1.43889614854214	-0.126999864694	-0.493293633392925	-0.81860265045522
HTR1D	1.44824471925608	-0.188189475171928	-0.438582661923738	-0.821472582160407
CGRRF1	1.13107266669327	0.17637197626739	-0.00763339515376894	-1.2998112478069
TRPC3	1.25482846192306	0.123744290502003	-0.209775445757578	-1.16879730666749
NECTIN3	1.24748078766638	-0.339496347429887	0.222881491377935	-1.13086593161443
CNOT11	1.41874664011373	-0.117226831765223	-0.399325086260587	-0.902194722087908
SMIM5	1.32231277531029	-0.594873453992453	0.198877226502138	-0.926316547819971
SH3BGR	1.02624887343904	0.311344430863125	0.0223256131821368	-1.3599189174843
EIF6	1.08321911367985	0.291778434551223	-0.0565500566793421	-1.31844749155173
ABCC3	1.14380536411889	0.235618331913229	-0.104567240208791	-1.27485645582332
LCN6	1.41448672078304	-0.564306342270072	-0.0254764189744942	-0.824703959538478
MLLT10	1.09421891811992	-0.287665365130004	0.431788873622675	-1.23834242661259
PLPP4	0.956222807215439	0.241383541748683	0.210592107563217	-1.40819845652734
B9D1	1.16417109151652	0.0104000913549537	0.103651734217243	-1.27822291708872
ZNF780B	1.23156286360464	-0.539246210622615	0.344064559003576	-1.03638121198561
USP13	1.25444440226718	0.129354128883727	-0.216406067120653	-1.16739246403026
MTOR	1.31472963430974	-0.0792193391519252	-0.116772393259138	-1.11873790189867
ATP1A2	1.44263976475597	-0.157837528318568	-0.457307317104472	-0.827494919332936
ADAMTS17	1.29734218379993	0.0917686267360306	-0.280027146094832	-1.10908366444114
PARP10	1.30193297318298	-0.780806940979793	0.268362727049935	-0.789488759253122
TVP23A	1.27397704577891	0.0812024047992043	-0.202125223644262	-1.15305422693385
PLAAT5	1.31199651325726	0.0135020406864958	-0.215530294903477	-1.10996825904028
PNOC	1.28994289111415	-0.42876140114607	0.194466940041716	-1.05564843000979
ADCYAP1R1	1.41088641829461	-0.412982909554479	-0.0860722775794336	-0.911831231160691
LINC01973	1.24827164597419	-0.601597010678949	0.336513003497978	-0.983187638793226
POMT2	1.04919006792793	-0.643232562982992	0.634592535051515	-1.04055003999645
CSF2RB	1.36598728023398	-0.615165629549596	0.111304400889539	-0.86212605157392
KANK4	1.30038299932929	-0.070358287021853	-0.0917660613463811	-1.13825865096105
GRK2	1.29680851160744	0.181978909891708	-0.429744520870885	-1.04904290062827
GUSBP1	1.02029225880234	-0.542872427650177	0.641724178021091	-1.11914400917325
TTC12	1.36876521008547	-0.0751068832160828	-0.269957287053614	-1.02370103981577
CTLA4	1.25890923673403	0.1828442842779	-0.30712025379126	-1.13463326722067
DLL4	1.15700436783116	-0.668271949463524	0.495675615984895	-0.984408034352538
WDR25	1.17043690919281	0.36561679772144	-0.370112727318962	-1.16594097959529
AIM2	1.23872389808075	0.143686386575757	-0.196539482981265	-1.18587080167524
DLEC1	1.35477400238431	-0.186564935567498	-0.111122126027429	-1.05708694078938
