# Supplementary material for: Stage-resolved gene drivers of pancreatic ductal adenocarcinoma progression and therapeutic vulnerabilities
Source: iScience. 2026 Feb 27;29(4):115164. doi: 10.1016/j.isci.2026.115164 (PMC13091467; doi:10.1016/j.isci.2026.115164)
Supplement: Table S9. Differential Gene Expression of Cluster C9 [file mmc9.xlsx]

## Sheet: Annotation
Suplemental Table 9
Differential Gene Expression of Cluster C9
Gene	Resected	BL_LA	Primary_Meta	Liver_Meta
PNISR	0.967182612371018	0.0367080229196692	0.381036027448746	-1.38492666273943
POU2F2	0.813355301686393	-0.15226662339768	0.693357245075764	-1.35444592336448
ARGLU1	0.909378198756964	0.110251386651977	0.396014572475928	-1.41564415788487
KCNQ1OT1	0.98419628317311	-0.100572003436211	0.461195892887293	-1.34482017262419
PRRC2C	0.818677954341161	0.0808121040420314	0.529717738949945	-1.42920779733313
IRX2	0.789429620268211	0.157682664708782	0.502001700931449	-1.44911398590844
RNPC3	0.868308510931184	-0.125569375305505	0.61717530978121	-1.35991444540689
PRPF4B	0.994743415564353	-0.364526480298763	0.601139121614944	-1.23135605688053
PTP4A2	0.745582520711887	0.544169828035861	0.166374508989219	-1.45612685773696
CPEB1	0.836491306215199	0.242347814468616	0.37151482458649	-1.45035394527031
PALD1	0.694574619519757	-0.088199879091179	0.775223895568014	-1.38159863599659
TNRC6C	0.816378862708948	-0.249551713339228	0.743865108599332	-1.31069225796905
CD22	0.711686176514708	-0.0121729736186193	0.710595991880746	-1.41010919477684
SLFN12L	0.721867990528643	0.269967227784575	0.482385960812659	-1.47422117912588
CHGB	0.917191209705421	-0.154443142896631	0.578838259201007	-1.3415863260098
CEP164	0.942105762277058	-0.539042542691044	0.731377788370077	-1.13444100795609
C1QTNF9B	0.254389003552123	0.670289945924027	0.552175691107842	-1.476854640584
RIPOR2	0.710502369194707	0.253980950768438	0.509112470178761	-1.47359579014191
DMTF1	0.967373668237167	-0.589676750099311	0.718108550774501	-1.09580546891236
RBM6	0.738785673976403	-0.37411289450246	0.877791468601259	-1.2424642480752
PTPRN	0.889023424325518	0.346395604664786	0.196697431531763	-1.43211646052207
BIN2	0.911939778335605	0.102788073850117	0.398992556082521	-1.41372040826824
WDFY2	0.988809635037574	-0.0479513107225832	0.417644310095912	-1.3585026344109
SREK1	0.836175133754108	-0.294303455458224	0.745770648469562	-1.28764232676545
MDM4	0.775429955879096	0.122745173338482	0.545970907184439	-1.44414603640201
TRPM4	0.942368702154191	0.0587627584358202	0.39591518604669	-1.3970466466367
MYBPC2	0.721184579077736	-0.0522478178318852	0.726998710991139	-1.39593547223699
C12orf42	0.848738932026806	0.451158129083889	0.134663597531332	-1.43456065864203
TENT5C	0.718383190108178	0.430172734669195	0.331063590382039	-1.47961951515941
ZMYND8	0.689251410694281	-0.265933466026127	0.875680175164125	-1.29899811983228
ZIM2	0.744653409116359	-0.0149328417074009	0.678936214009542	-1.4086567814185
CARMIL1	0.966248548141848	-0.0544383399866049	0.451757080467161	-1.36356728862241
FLT3	0.963624942122371	-0.159834217504733	0.526231845929261	-1.3300225705469
PRKCE	0.83449845809749	0.395982871380634	0.218356281605195	-1.44883761108332
INKA2	0.813096508012993	0.407746132834178	0.234383030583349	-1.45522567143052
SEL1L3	0.832698840943526	0.0816058431399635	0.512893172093602	-1.42719785617709
DGKD	0.981688346847629	-0.441123270382151	0.650476102520596	-1.19104117898608
RALGDS	0.9839208484772	-0.494253710366767	0.668327446496793	-1.15799458460723
CEP126	0.913435731332042	-0.56255599493751	0.769972111465467	-1.12085184786
FAM107A	0.915467607996878	-0.156201716900805	0.581948495530867	-1.34121438662694
SYTL2	0.82304532241759	0.0445727707757754	0.552149646131783	-1.41976773932515
RBM26	0.950871010864405	-0.52961152151868	0.71851668573799	-1.13977617508372
SNX29	0.748158317598784	0.403427163066654	0.322659010254929	-1.47424449092037
PBXIP1	0.873838730759929	0.0369578397125839	0.498610308623203	-1.40940687909572
AHI1	0.884360686854096	-0.735853461062003	0.8382699926435	-0.986777218435594
ITGA2B	0.68962379711199	0.544894199526893	0.238746839209178	-1.47326483584806
RBM5	0.896135710244037	-0.139705363904559	0.594237850294652	-1.35066819663413
PI16	0.912797731706961	-0.340153036057421	0.685051740599398	-1.25769643624894
PGA5	0.681717128732553	0.592686323528918	0.191029098798657	-1.46543255106013
CYTIP	0.641628649502471	-0.510854118378824	1.01136473858716	-1.14213926971081
NIBAN3	0.65229885805868	0.138243110392475	0.663718331174499	-1.45426029962565
CA8	0.832798367604028	0.130757098687726	0.473504919200659	-1.43706038549242
FCGBP	0.376535754707247	0.845988465104191	0.223974864947802	-1.44649908475924
RIC3	0.739356930795404	0.359398395240678	0.378133115662426	-1.47688844169851
GIGYF2	0.720296635435032	-0.62992502915222	0.974687645139673	-1.06505925142249
PCSK5	0.717049653719813	0.247084559237579	0.507885322779697	-1.47201953573709
CHD2	0.643426786802318	-0.205715567008452	0.887464307565669	-1.32517552735954
CACNA1A	0.755988152658106	0.191836420987021	0.511606609348557	-1.45943118299369
COL6A5	0.695359845709784	-0.226953730066854	0.850984609081679	-1.3193907247246
CELF2	0.743864869230331	-0.12094900709041	0.746375777117678	-1.3692916392576
LINC01504	0.872919325348851	-0.231974605033653	0.674212154349896	-1.3151568746651
ARHGEF11	0.930637469072865	-0.656083783628415	0.775350711902857	-1.04990439734731
CPNE5	0.662793889029489	0.118945791018247	0.66766634164014	-1.44940602168788
JPH1	0.864631900468978	0.427391854069591	0.139826906649017	-1.43185066118759
BCAS1	0.648290549021108	0.336363146132893	0.503114699748426	-1.48776839490243
CFLAR	0.803733235082843	0.0800596813183725	0.547309883952023	-1.43110280035324
ALDH3A1	0.890128471877627	0.013041790928326	0.497004071949479	-1.40017433475543
CYFIP2	0.451820612515903	0.113490601957618	0.862593193847155	-1.42790440832067
HOXC12	0.410734778301692	0.307065154352083	0.754515850252281	-1.47231578290605
NCL	0.336789898196836	0.753372031060614	0.383567685638689	-1.47372961489615
MSL1	-0.198553263948186	0.953923536402062	0.561813230940402	-1.31718350339427
GOLGB1	-0.0257331517055159	0.54057219879979	0.877170684541581	-1.39200973163585
LMO4	0.512618041551325	0.762634574078782	0.181665042395617	-1.45691765802572
LRBA	0.21369521326255	0.75219374058247	0.49737898930619	-1.46326794315121
UBE3D	-0.0135173788122776	0.950947636319429	0.441265126417819	-1.37869538392496
MIDN	0.471725569780685	0.728407849718116	0.273642875577782	-1.47377629507658
TMPRSS11B	-0.378686473113271	1.10072437892842	0.470946499499173	-1.19298440531432
FUT2	-0.158122278256742	0.990405944091208	0.491532492163153	-1.32381615799762
LRTM1	-0.0100162872684324	0.914509646985034	0.484374284212799	-1.3888676439294
LINC00911	0.317988383386906	0.801459856504828	0.343039222670542	-1.46248746256227
KCND3	-0.533830801153312	1.23111778301596	0.34282925348609	-1.04011623534874
MCTP2	-0.00317994017150988	0.533550995510297	0.869421561811341	-1.39979261715013
SRSF3	-0.366967270959737	1.07289002581568	0.502923704413589	-1.20884645926954
GABRA1	0.413810035588966	0.761331825036041	0.295224603867566	-1.47036646449257
BOD1L1	-0.00756555762659374	0.53902358987131	0.867446281852613	-1.39890431409733
OGA	0.23173881251763	0.5644665374438	0.676770148014067	-1.47297549797549
KCNH6	-0.412785374845671	1.22492005962893	0.300826464597147	-1.11296114938041
HEMGN	0.47812498581453	0.578252456917078	0.441103273662818	-1.49748071639443
MISP	0.150803372914824	0.779861257331571	0.518539230108931	-1.44920386035532
PODXL2	-0.263447024998157	1.08864687224725	0.425542742815937	-1.25074259006503
KLK2	0.199041917810997	0.764506678904592	0.495901236712023	-1.45944983342761
MFSD4B	-0.279518951669409	0.85357422637182	0.720074757275218	-1.29413003197763
MUC13	0.388600322793839	0.825313683190705	0.238931141652158	-1.4528451476367
C2orf88	0.71522861314913	0.577951783798827	0.165278632375962	-1.45845902932392
OSTN	0.542985942092101	0.737883552290726	0.178216826779139	-1.45908632116196
DNAH3	0.106472451979748	0.905726001645601	0.403859885497248	-1.41605833912259
DEFB129	0.35772969014675	0.810593324055095	0.291189450809095	-1.45951246501094
LINC00642	0.147235307636589	0.961356079661595	0.294123076854898	-1.40271446415308
OR8G5	0.410033692974806	0.812639467021352	0.23247164441586	-1.45514480441201
MAP2K3	-0.273253643088999	0.715876259151182	0.854536320120182	-1.29715893618236
EML1	-0.193583085324627	1.01684660441423	0.479902637221688	-1.30316615631128
LINC01111	-0.0831553141976549	1.09011453322204	0.302048808294924	-1.30900802731931
CRB1	0.0080064006325955	0.968450929511128	0.402081459514578	-1.3785387896583
TMTC2	0.36150945845103	0.792789840073666	0.310147298111842	-1.46444659663654
LINC01142	0.461025590877919	0.795157303763388	0.198401908500404	-1.45458480314171
PRAMEF26	0.382143000948219	0.790031193988142	0.29221275671449	-1.46438695165085
PPP1R17	0.327283590647117	0.879257328767163	0.230972162673139	-1.43751308208741
SLC22A2	0.285887659442816	0.910803802091664	0.2301074825221	-1.4267989440566
NSMCE2	-0.250328913839721	1.03926668100921	0.484749178219812	-1.2736869453893
POU3F2	0.482251819231119	0.734469849642958	0.254130154808606	-1.47085182368269
MLLT3	0.0889074938263253	0.56249837898368	0.784145302233183	-1.43555117504319
ARHGAP26	0.121067447921683	0.284470819888479	0.98512572304912	-1.39066399085928
KRT4	-0.0651172962329193	1.01322816258142	0.397630095224365	-1.34574096157286
TMEM164	-0.182097565726546	0.861777635656842	0.65845783754284	-1.33813790747313
ARFGEF3	0.0349287221779115	0.623137518542131	0.765031326728098	-1.42309756744814
CYP4B1	0.728245007311572	0.536629235724691	0.198747228473799	-1.46362147151006
TNIK	-0.233751135993977	0.630222757698501	0.912976322066543	-1.30944794377106
SPIRE2	-0.344880818830622	1.13339724036254	0.407486400325545	-1.19600282185747
BMT2	0.135188579049409	0.817374617747631	0.48806648720398	-1.44062968400102
TMIGD1	0.00493607944925874	0.526057648340403	0.870782550744512	-1.40177627853417
GABBR2	0.368719194521494	0.849938631082937	0.227058267584611	-1.44571609318903
CYP2S1	0.170467896664411	0.743537669079941	0.543094548331179	-1.45710011407553
BAZ2A	0.0236798918074108	0.453198728813901	0.919218576442295	-1.3960971970636
GML	0.223542014641912	0.649342613648811	0.599757316870898	-1.47264194516162
CDH10	0.732712762701162	0.565922493135292	0.15679556986719	-1.45543082570364
PTPRK	0.110299923952734	0.558306222424916	0.773083715447073	-1.44168986182472
LINC01559	-0.17060319689952	1.11840554379001	0.32324967314587	-1.27105202003636
EZR	0.659524320471472	0.582864676165912	0.231310994479397	-1.47369999111678
EPB41	0.024447056827382	0.555184554249619	0.833390776051742	-1.41302238712874
PODN	0.473639856321285	-0.788875031384412	1.1832039718902	-0.867968796827079
MARCHF2	0.815918985321582	-0.652073323235945	0.891641211540842	-1.05548687362648
GCNT1	0.398999940966229	0.569824193355599	0.527217641317777	-1.49604177563961
PCNX2	-0.176531627191084	0.823817098169285	0.696326071116149	-1.34361154209435
ASB11	0.278990863078806	0.74317121868011	0.450025867157103	-1.47218794891602
OR2G6	0.0781505729532004	0.926863209292101	0.400208658747943	-1.40522244099324
CCDC186	-0.24950887415751	0.752439493985512	0.80804177487288	-1.31097239470088
PRKCA	0.367931939047168	0.591639070442767	0.53367417314751	-1.49324518263744
RAVER2	-0.0756195936554405	0.589662955523711	0.864240774291674	-1.37828413615994
LINC01133	0.53434935265879	0.641205368856335	0.310098463792997	-1.48565318530812
ASTN1	0.378937539404992	0.750268551560377	0.34532833759863	-1.474534428564
FTO	0.115021834691215	0.81245982893554	0.510057886025262	-1.43753954965202
KDM4C	-0.130051445110104	1.09837839811847	0.324484460551943	-1.29281141356031
GALNT12	0.751317122404805	0.52543810671685	0.181495979368878	-1.45825120849054
LINC02525	0.296321636617456	0.835313531811179	0.321353682800464	-1.4529888512291
CYP2A13	0.563274832087115	0.64335174315984	0.274424187953455	-1.48105076320041
ACTN2	0.17977913713907	0.860215724607764	0.398401641631873	-1.43839650337871
TMEM241	0.0595032428885191	0.848038749828353	0.512011952497844	-1.41955394521471
LINC00662	-0.146445843206908	0.770394797874127	0.734541007836281	-1.3584899625035
PLPPR5	0.492144996659084	0.755043701757728	0.216037262264781	-1.46322596068159
ZPLD1	-0.0625380937600249	0.761323110884634	0.692798898421767	-1.39158391554638
PITPNM3	0.72405125198256	0.543053531328624	0.196527538432157	-1.46363232174334
TSEN2	-0.176065559584587	0.819710138708803	0.700414726767317	-1.34405930589153
CNNM1	0.0130208287135073	0.840520414055941	0.55534178690178	-1.40888302967123
ATP8B1	0.469329682219481	0.621269482585661	0.403133496485621	-1.49373266129076
RSRC2	0.419165111869327	0.0811980107869504	0.910104150205583	-1.41046727286187
FUT8	0.574562655678342	0.565126001313181	0.352398925722464	-1.49208758271399
TM2D3	0.468924791760375	-0.519867109384137	1.14541539143926	-1.09447307381549
CELF5	-0.0478403836795854	1.07803038304938	0.292653746371397	-1.32284374574119
MAPK10	-0.153382224216307	0.949390274713089	0.539630656103257	-1.33563870660004
SVIP	-0.273597446352768	1.06368966816106	0.465647175846622	-1.25573939765492
SH3D21	-0.237362441086207	0.840619451091343	0.712042669478665	-1.3152996794838
YY1AP1	-0.00653067650082693	0.199044244170292	1.11655152794803	-1.30906509561749
BCL2L15	0.116811842421433	0.946883256238879	0.341091011242005	-1.40478610990231
ARHGEF28	-0.382462948685605	1.10444744923029	0.467647332193418	-1.1896318327381
WDR49	0.649700762015748	0.515558243676657	0.32102262658181	-1.48628163227422
LRRC10	0.282756479143328	0.819357487096317	0.354860917286017	-1.45697488352566
TMEM116	0.0450168146392441	0.934861487197846	0.416682805287126	-1.39656110712422
FMO9P	0.0253775127903147	1.05919597273049	0.260617376810766	-1.34519086233157
LINC01278	-0.331763584630126	1.11431452306271	0.427883575775597	-1.21043451420818
ATP10B	0.210402434505388	0.875305040262769	0.351626989535478	-1.43733446430363
C11orf87	0.728057924724325	0.459014777776693	0.288128633740159	-1.47520133624118
SRRM1	0.21252857560856	0.311871814143511	0.904005124033663	-1.42840551378574
BPIFB1	0.0980982126468082	0.511278284046079	0.822986660387796	-1.43236315708068
EXOC4	0.473970662280171	0.551110073558464	0.473926621043398	-1.49900735688204
SIPA1L3	0.423031881090152	0.743154175751719	0.308190018387963	-1.47437607522984
SNX1	0.7907638678518	-0.581340262064452	0.898983091402498	-1.10840669718985
ADAP1	-0.114714568579868	0.414069741922241	1.02730585770612	-1.3266610310485
DSCR8	0.659783387794502	0.626457168630434	0.176949814086293	-1.46319037051123
LINC01085	0.18192964143116	0.651448871492417	0.630988198793078	-1.46436671171666
FBXL17	0.37222431320354	0.583148413005763	0.53843825181143	-1.49381097802073
VRK2	-0.0450878116445642	0.675019018495339	0.767603043642421	-1.3975342504932
TEX9	0.53077755892543	0.707600657267475	0.232511012135205	-1.47088922832811
AMBRA1	-0.124177887680857	0.773484280442116	0.718299948367429	-1.36760634112869
MPP7	0.605713074096889	0.600453931211017	0.275878193330181	-1.48204519863809
GLRA3	0.436944386110236	0.667434530711313	0.384235753419022	-1.48861467024057
RNF187	0.00544380556236226	0.399674545339256	0.971785361657067	-1.37690371255869
PPP1R9A	0.264154073913212	0.290607362988864	0.882767948719441	-1.43752938562152
TACC2	0.796234591583541	0.474539306798126	0.18112691200972	-1.45190081039139
FENDRR	-0.212712482281336	1.02925325824839	0.475477797547383	-1.29201857351444
WARS2	0.259196567505994	0.869788704918834	0.312713404439569	-1.44169867686439
PTH2R	0.350637625905738	0.834533184299223	0.267150802964167	-1.45232161316913
POC1B	-0.106523693398985	0.649219887135659	0.828630689641673	-1.37132688337835
FAF1	0.0227148918687637	0.903787382192644	0.473084585228219	-1.39958685928963
MAS1	0.0394959095119307	0.973793476861457	0.369936349069364	-1.38322573544275
EPHA5	0.200154495044635	0.831986563731814	0.415347463050472	-1.44748852182692
TBC1D9	-0.354921225154188	1.14550986563947	0.395060939253213	-1.1856495797385
RAB27B	0.177681868511258	0.73368165034583	0.54802354039715	-1.45938705925424
TC2N	0.558063360159437	0.529931159211944	0.408859554177955	-1.49685407354934
NHS	0.334753402517215	0.350150203508776	0.782445641137405	-1.4673492471634
GOLGA4	0.0611621717104678	0.650624407183299	0.721053088647769	-1.43283966754154
GTPBP2	-0.0200571756895424	0.693119725594144	0.734140513611687	-1.40720306351629
MYH14	0.276462364972666	0.388505350019788	0.797016280345416	-1.46198399533787
MNAT1	0.858599503147722	0.354277620121971	0.230746842860394	-1.44362396613009
LARP1B	0.795471667239655	-0.858743460646081	0.933795205111692	-0.870523411705261
UGT8	0.861270852461082	0.414041036551245	0.160332881112481	-1.4356447701248
XPNPEP1	0.865845319121221	-0.965959161596987	0.860064140574564	-0.759950298098798
NDNF	-0.364188318075182	1.12859673106825	0.424479181417316	-1.18888759441038
FBXO34	0.264774221532582	0.542716955055771	0.670808253579927	-1.47829943016828
ZSCAN5A	0.131173991761818	0.972788913506993	0.292739822561847	-1.39670272783066
GNA13	0.547170406595928	-1.08308141072116	1.09980251375546	-0.563891509630234
CDKL3	0.153314578310882	0.947913043927329	0.307175313094876	-1.40840293533308
PTPRJ	-0.0368863749273812	0.812923400715217	0.621109379698865	-1.3971464054867
GPR146	0.902775506518672	-0.362562079947974	0.706527775633136	-1.24674120220383
SAMD12	0.588709086679208	0.250107146165492	0.638670729991375	-1.47748696283608
DDX6	0.302616126397611	0.454700625010404	0.720183398774389	-1.4775001501824
COG5	0.00255396332690346	0.703517700209126	0.708987643899899	-1.41505930743593
ERBB2	0.211619699290922	0.877454967267588	0.347720496223995	-1.4367951627825
RAB11FIP1	0.916063399024869	-0.021986015511849	0.491219609628075	-1.38529699314109
FOXD4L4	0.281559244307277	0.83927756031923	0.330704484102263	-1.45154128872877
OR5K3	0.189231590068766	0.849808655804173	0.403034573970035	-1.44207481984297
ZNF79	0.772408888381174	-0.854635894439312	0.954787776723756	-0.872560770665621
CEMIP	0.323087510748629	0.59519595919748	0.570356678081848	-1.48864014802795
KCNN1	0.472734593460225	0.674721674718665	0.338122928891597	-1.48557919707049
TUBB1	0.75202232242891	0.277554182574469	0.441091502613084	-1.47066800761646
CLVS2	0.316785640128365	0.656135489739103	0.512500223796732	-1.4854213536642
TAFA5	0.144594920329019	0.897453887752563	0.381952885031514	-1.42400169311309
DOK5	0.255980043042548	0.889554777673589	0.289509083101382	-1.43504390381752
AEBP2	-0.100702149824338	0.759452236997894	0.718507473221302	-1.37725756039486
TMEM178B	0.303249710302114	0.827161776921359	0.324998711212713	-1.45541019843619
KAZN	0.525001172119373	0.68634991361404	0.265992925904966	-1.47734401163839
PARPBP	0.0915300589756992	0.880426800612996	0.447863320347374	-1.41982017993607
CALCR	-0.0927430622970122	0.812161967320083	0.658379414626852	-1.37779831964992
R3HDM4	0.603741827254638	0.602449275293432	0.275853306393065	-1.48204440894113
RASEF	0.23371836794447	0.639047187110263	0.601917410300517	-1.47468296535525
HCCAT5	0.138350132582824	0.972955527957318	0.28598742716102	-1.39729308770116
CREB5	0.735797825256091	0.508692221243306	0.221987186061492	-1.46647723256089
CPED1	-0.0343132766010021	0.639633058269035	0.794264475469099	-1.39958425713713
MYOM3	-0.0816086136665552	0.759539510441175	0.706655088866381	-1.384585985641
GPM6A	0.224228076319899	0.721430259837952	0.522692128932745	-1.4683504650906
PUM3	0.482381632874982	-0.856288026220331	1.17795667318633	-0.804050279840979
DENND1B	0.419058516337182	0.61494247819241	0.460664240785978	-1.49466523531557
NIPBL	0.398079578942769	0.148314128775847	0.882281948654386	-1.428675656373
CT62	0.00659857819504059	1.06824473109052	0.262942507318886	-1.33778581660444
OR51E2	-0.0141111951817806	0.900975642849258	0.503874350326555	-1.39073879799404
LINC01281	-0.441147933965404	1.08336782506249	0.523129197620339	-1.16534908871742
MATN2	0.132900606020422	0.814909751944123	0.492812796379038	-1.44062315434358
HOXC6	0.166518870429898	0.548161319054523	0.741842953585595	-1.45652314307002
SNX7	-0.465507409883594	1.09362042773283	0.51962035587165	-1.14773337372089
SPACA7	0.377003016185755	0.780618405006799	0.309575453791022	-1.46719687498357
NUP205	-0.292535586203114	0.953875270131761	0.614279842163471	-1.27561952609212
DAPK1	0.353581424952405	0.604603417386232	0.533423205270529	-1.49160804760917
TTLL5	0.290688524583336	0.62122131977097	0.572100152082596	-1.4840099964369
ZNF169	0.510215731079231	0.379192631043647	0.604192677312736	-1.49360103943562
AHDC1	0.842593024622671	-0.562084988354795	0.843299509010869	-1.12380754527874
KLRD1	-0.231293325378538	0.954216204110968	0.580522129797811	-1.30344500853024
CD1E	0.760111286229884	-0.816891208831469	0.964687885487984	-0.907907962886401
CHM	-0.162892652860319	0.53527393078445	0.957840369051373	-1.3302216469755
MECOM	0.52079383315784	0.351688417598664	0.618385918018879	-1.49086816877538
ADD3	0.434877384620962	0.320050191530778	0.723329496930259	-1.478257073082
KCNA2	0.835246887506037	0.355364577663456	0.261228219852935	-1.45183968502243
ZFR2	0.777006351353554	0.510547866195909	0.164524838122074	-1.45207905567154
FAM110B	0.893847122349734	0.328441970620361	0.209272384229236	-1.43156147719933
SCAI	0.432936410574002	0.692318743529897	0.359370590201593	-1.48462574430549
CKM	0.291389979037044	0.491381307606412	0.69656445825809	-1.47933574490155
MPP4	0.684217535533564	0.410387534538877	0.391938729455852	-1.48654379952829
UBAP2L	0.247136648037216	0.306885574084699	0.883004925533621	-1.43702714765553
IL6ST	0.923508850928653	-0.769800417911523	0.801418399952119	-0.955126832969249
PCDHB17P	-0.0445157379862573	0.718780582421992	0.724483394163859	-1.39874823859959
SCN4A	-0.50497455342141	1.23582075409766	0.324025838894097	-1.05487203957035
CCDC7	0.696995630583155	0.545757556156173	0.22836690889177	-1.4711200956311
MYOZ2	0.259643546811581	0.799859694161299	0.400714966619005	-1.46021820759187
EMX1	-0.176071076639584	0.981428453113782	0.51424467700914	-1.31960205348333
TCP11L1	-0.25523800371218	0.911062632578448	0.64413847360895	-1.29996310247521
PTPRZ1	0.602853667483815	0.689600861581471	0.167959063176416	-1.4604135922417
SMC5	0.657550065966688	-1.0415199356005	1.03137391023314	-0.647404040599331
FAM135A	0.12069572115052	0.43463975336812	0.871749959459031	-1.42708543397767
C10orf143	-0.0596134585377009	1.02662532376625	0.375252096872679	-1.34226396210122
BRIP1	-0.087823270540571	0.682306640512	0.786741590456877	-1.3812249604283
SLC24A2	0.0479642494271617	0.934215253588253	0.41516711127131	-1.39734661428672
RNF130	-0.0346592559834028	0.869573310654899	0.555707977693553	-1.39062203236505
ADAMTS1	0.576486415354662	-0.942290575291947	1.10833320731249	-0.742529047375198
SYNE2	0.334195224930827	0.230684663511343	0.874183048259801	-1.43906293670197
OR7C1	0.621955541512799	0.512880964844982	0.356215189318739	-1.49105169567652
GLE1	0.926856710924216	-0.625216030645047	0.77236653217814	-1.07400721245731
BCAR4	0.217673493389353	0.801219418728452	0.437019156138964	-1.45591206825677
VRK1	0.219996853896563	0.452267522116521	0.786606823760231	-1.45887119977332
RABGAP1L	0.201226411476196	0.352643782815577	0.88102953912405	-1.43489973341582
DPT	0.954448061934968	-0.635164929013638	0.74441140503372	-1.06369453795505
EFCAB14	0.431481756082494	0.557107909338246	0.509398225010061	-1.49798789043081
P3H2	0.0714167416809609	0.938401117745058	0.390757564193798	-1.40057542361982
GAS6	0.90667854128912	-0.361460579099628	0.701723857152988	-1.24694181934248
BACE2	0.27647498285349	0.679386291180531	0.523358647758665	-1.47921992179268
NPNT	0.609602471805143	0.528014899826375	0.353822998501309	-1.49144037013283
LINC01070	0.218024114568621	0.84905771184873	0.378115457163864	-1.44519728358122
SLC38A9	0.603462825077598	0.670562401856064	0.19202554745663	-1.46605077439029
SH3RF3	0.664978901474886	0.633172293368096	0.161571565396001	-1.45972276023899
INTS8	-0.262210059442663	0.843402052534512	0.72208035750077	-1.30327235059262
ARHGAP19	-0.0340425910744091	0.525852180203339	0.894573668754497	-1.38638325788342
PSD2	0.40980119989047	0.751403682183885	0.311938060534652	-1.473142942609
MMP16	0.546059652336795	0.555766154598141	0.394056086256294	-1.49588189319123
TRIM5	0.30123005209775	0.687658863752468	0.492326817211675	-1.48121573306189
LRRC69	-0.231199630843296	1.13271250931116	0.342069634670743	-1.24358251313862
CSTF3	0.0793572311133655	0.410404766919186	0.91816176670681	-1.40792376473936
TRIM2	0.518485548439124	0.211803248022996	0.734776339155878	-1.465065135618
BNIP3L	-0.146985902167794	0.48095057045857	0.993042556429425	-1.3270072247202
FAM13A	0.291937631804599	0.272384441591505	0.875714050229326	-1.44003612362543
RASSF6	0.806727708173467	0.447381746435046	0.198367805630443	-1.45247726023896
SLC12A2	0.248034392414527	0.726493911444664	0.496563279407336	-1.47109158326653
SLC24A3	0.2410080783465	0.589333951089165	0.645457727430351	-1.47579975686602
EDIL3	-0.14177457075151	0.694502765827498	0.806412807122012	-1.359141002198
AMMECR1	-0.262143049983917	0.836510015543384	0.729326062103575	-1.30369302766304
MDN1	0.644089879951412	-0.802321535518951	1.06118246294018	-0.902950807372637
DDX3X	0.106095822840963	0.647712851986436	0.691996494896005	-1.44580516972341
EPB41L3	-0.116626393602856	0.516874630176758	0.948601169924849	-1.34884940649875
WNT16	0.615922063208699	0.622819692348595	0.236635861212047	-1.47537761676934
FLI1	-0.144165992724609	0.924750942694957	0.563488272478941	-1.34407322244929
MCU	-0.463029195315708	1.08838298362697	0.525622803136132	-1.15097659144739
HES3	0.315914979746396	0.593263740566783	0.578593316567468	-1.48777203688065
MUCL1	0.542325199749116	0.71420882564181	0.210288367887673	-1.4668223932786
DIS3L2	0.518863581799623	0.421327785353858	0.557348615968476	-1.49753998312195
ZNF423	0.513226733876881	0.641915438492126	0.332749233886088	-1.48789140625509
NCOA2	0.486448650981883	0.715942149588458	0.272853434092085	-1.47524423466242
ZHX2	-0.086216212466502	0.794190549066598	0.673440275814392	-1.38141461241449
C10orf67	0.764761705253949	0.513558701543792	0.177646218903255	-1.45596662570098
MFSD14A	-0.0723486469131426	0.728963832281369	0.731835240543426	-1.38845042591165
ABCA13	0.664807218283768	0.435428354899403	0.388810951923368	-1.48904652510653
DNAH14	0.73572532914818	0.413904225224684	0.32700767658348	-1.47663723095635
GNAZ	-0.113762449913157	0.911321525490829	0.559995968429556	-1.35755504400723
IQGAP3	0.519076985398436	0.705268721087544	0.249118012199652	-1.47346371868564
CCDC68	-0.162554729989896	0.788330983116369	0.725454846959523	-1.351231100086
SMPD3	0.0383300339508736	0.611753869401635	0.773362225088936	-1.42344612844145
OXCT1	0.0353755428700449	0.70916436765419	0.680978503420489	-1.42551841394472
TLE4	0.00228899175824712	0.321647183446853	1.03052311301366	-1.35445928821876
SLC6A20	0.710797332387853	0.556732686282627	0.197348609305268	-1.46487862797575
MROH2B	0.54572379308583	0.734698533254438	0.179137035094338	-1.45955936143461
HBG1	0.779824383967941	0.522231092491652	0.146303555623264	-1.44835903208286
FAT3	0.150582065592958	0.760793568304567	0.540107195821719	-1.45148282971924
STK3	0.823362587332402	0.226508949544719	0.402332429976839	-1.45220396685396
RFX2	0.809434701555074	0.432373313108956	0.211809992006207	-1.45361800667024
CTF1	0.441718334653708	-0.59820219740886	1.18159940839819	-1.02511554564304
INSL6	0.731105737352519	0.529071047659781	0.204041532204755	-1.46421831721706
SLC5A11	0.543575423390614	0.72333496605932	0.196840330529013	-1.46375071997895
FAXC	-0.0124670292233241	0.884226465606719	0.522766690355592	-1.39452612673899
AHSP	0.438645595048254	0.694782045900593	0.350493583007886	-1.48392122395673
KIAA2026	0.910543582008496	-0.773176060240741	0.815531780462075	-0.952899302229832
PPP1R1C	0.103769835499696	1.01746861633034	0.253445145953708	-1.37468359778375
CDC20B	-0.0615685952120428	1.03925546629281	0.359160566490944	-1.33684743757171
BANCR	0.116515814531791	0.751773176709866	0.576869418622646	-1.4451584098643
DENND5B	-0.223510263304409	0.664817542716668	0.877227214408431	-1.31853449382069
PRSS57	0.0817335630411818	0.730156941742913	0.626190244821844	-1.43808074960594
ADGRE1	-0.0601619621642447	0.985204004372311	0.4313196297256	-1.35636167193366
DIAPH2	0.487011377270641	0.514639099606677	0.498253005907276	-1.49990348278459
PRSS12	0.538607156060288	0.536310443741053	0.422892572304727	-1.49781017210607
NCAPG2	-0.118133778677045	0.684303074279878	0.802617861458116	-1.36878715706095
STYK1	0.460421251615091	0.799330439246833	0.193409025874204	-1.45316071673613
OSBPL10	0.693373505686284	0.430800423200841	0.360344785277664	-1.48451871416479
ZC3H11A	0.12197259378382	0.167378136196629	1.06264508199535	-1.35199581197579
FRZB	0.723288631629236	-0.647318692287188	0.975658545113561	-1.05162848445561
TMEM68	-0.186620501592116	0.661338050617458	0.861533029878165	-1.33625057890351
TRABD2A	0.265722278093254	0.81982511397235	0.370481986461138	-1.45602937852674
CHCHD6	0.287817733933871	0.89447943656971	0.250918570590524	-1.4332157410941
TRA2B	0.464357921768485	0.443723523069428	0.588833958531796	-1.4969154033697
BRCA1	0.28566886627584	0.4407839865866	0.745880399418644	-1.47233325228108
XYLT1	0.221951259719749	0.717285338086497	0.529170139342343	-1.46840673714859
TFEB	0.802578113204083	-1.06497171752946	0.901676656303177	-0.639283051977806
SIDT1	0.433573641424853	0.727926817923865	0.315797255592091	-1.47729771494081
GPR35	0.17743742578559	0.244385649123993	0.976485670974162	-1.39830874588374
MED13L	0.259609566656164	-0.314917485254077	1.21759100961969	-1.16228309102178
AKAP13	0.319804041953615	-0.455348623722965	1.22561443012478	-1.09006984835543
NCOA3	0.318554170328356	-0.306487144807192	1.17813625211308	-1.19020327763424
ANKRD11	0.559840093067875	-0.49741707470727	1.07269224735212	-1.13511526571272
ATAD2B	0.702271108401205	-0.277906042747556	0.869376681279303	-1.29374174693295
STXBP5	0.27271541057027	-0.144211887354544	1.13919592288941	-1.26769944610514
SETD2	0.672653159921702	-0.17316167448961	0.844056544931434	-1.34354803036353
PHF14	0.251211085812832	-0.41262591870408	1.25407979285469	-1.09266495996344
ELF2	0.45042499202519	-0.233778262944054	1.05765200992563	-1.27429873900677
RERE	0.368374324209665	-0.475622489578189	1.20086697766838	-1.09361881229985
IRAK3	0.416428624365113	-0.227897545907752	1.07980386366164	-1.268334942119
RNF169	0.127772285987118	-0.052674425955018	1.18271329661666	-1.25781115664876
FMNL2	0.505437855358456	-0.33895729776408	1.06039048255777	-1.22687104015215
PUM2	0.198131297737258	-0.03682838935942	1.13309859101573	-1.29440149939356
FAM193A	0.352158377361681	-0.620382243539296	1.24206913622472	-0.973845270047104
ZNF292	0.37022473672704	-0.281118291150892	1.13441585470595	-1.22352230028209
GLS	0.465130276606248	-0.189565369255734	1.02620869480517	-1.30177360215569
FOXO3	0.709221889550981	-0.330861706429656	0.886913916533981	-1.26527409965531
THOC2	0.705112440244309	-0.833071193965477	1.01282660141012	-0.88486784768895
TET2	0.192675819782216	-0.050031380584688	1.1432145586445	-1.28585899784203
MYO9A	0.382909169914962	-0.108019496573198	1.04660123289317	-1.32149090623493
TAF1	0.569684959928769	-0.226376807398057	0.960883416205909	-1.30419156873662
ERP44	0.231785030589732	0.0374085467405447	1.07135588644018	-1.34054946377045
MKLN1	0.489884108815194	-0.35667670933322	1.07880521835578	-1.21201261783775
ITSN2	0.681158131729691	-0.571516497316796	0.994793838006333	-1.10443547241923
KLF7	0.741889537406895	-0.404396779068446	0.886979077187636	-1.22447183552608
TMEM181	0.255993956278597	0.0316334004247245	1.05870486083273	-1.34633221753605
STEAP2	0.207782230203728	0.363835470428485	0.867680832652844	-1.43929853328506
BRWD1	0.737030978279975	-0.186247209658918	0.790069502615745	-1.3408532712368
MEF2C	0.398562632722534	-0.509995895500328	1.19036268376458	-1.07892942098679
WLS	0.26112179055276	0.137677695392178	0.990839675736022	-1.38963916168096
PRDM2	0.292416080688584	-0.514502763698157	1.25671312257536	-1.03462643956579
SPECC1	0.0438605036761541	0.0770400684406144	1.16119463164538	-1.28209520376215
KDM5A	0.318697390379139	-0.46299696843181	1.22836226873658	-1.0840626906839
KAT6B	0.559593382482635	-0.449674562967743	1.05828067222389	-1.16819949173878
BTAF1	0.6663318638958	-0.411055997706707	0.957362511600568	-1.21263837778966
SLC4A7	0.717061031304763	-0.360759391179498	0.892409946470956	-1.24871158659622
ABL1	0.237999374500787	0.189885869182578	0.972597888115946	-1.40048313179931
USP15	0.377705841252935	-0.359331793574085	1.15872781826084	-1.17710186593969
GPCPD1	0.121498373658585	0.0250504373376386	1.14612551737078	-1.292674328367
SPEN	0.579479127364157	-0.75537427648671	1.1072964087758	-0.93140125965325
JAM3	0.285985399951393	-0.214222390518233	1.16198037247416	-1.23374338190732
CCDC146	0.623398885560317	-0.203014775515463	0.903764279493307	-1.32414838953816
ZDHHC17	0.0798060735235544	0.321214830424181	0.984825605995094	-1.38584650994283
ELN	0.343156877993363	-0.245209100381673	1.1378957271601	-1.2358435047718
MAN1A2	0.437184907365132	-0.544230227197861	1.17311041135152	-1.06606509151879
AFF1	0.328101702998819	-0.110282267646381	1.08617698225886	-1.3039964176113
SMCHD1	0.141579524833533	-0.11201937601124	1.20320391488156	-1.23276406370386
NAA16	0.411318262573684	-0.0621569244873672	1.00142889375906	-1.35059023184538
KMT2E	0.559205365537627	-0.573434552388465	1.09301535740014	-1.0787861705493
SUSD6	0.166252631788143	0.0754607299696818	1.0910536016977	-1.33276696345552
RASA2	0.610432725884284	-0.293790093653015	0.957682265815819	-1.27432489804708
PPP1R12B	0.27777908406501	0.213504139421137	0.928363320117645	-1.41964654360379
SLCO3A1	0.488831512603674	-0.634631388500952	1.15633381943591	-1.01053394353863
MEIS1	0.443128338804636	-0.608084121866129	1.18253829234968	-1.01758250928819
RBM33	0.763422679999012	-0.349994860107948	0.844292305171963	-1.25772012506303
SESN3	0.17324523981195	0.232276554499826	0.987577232595753	-1.39309902690753
DIP2A	0.575517033508211	-0.552469961208844	1.07551176740145	-1.09855883970082
FBXW7	0.592665933729653	-0.429245144731618	1.02534482534828	-1.18876561434632
SH3PXD2B	0.139279340107242	-0.0946572657789023	1.19642718384473	-1.24104925817307
GPATCH2L	0.779876125379125	-0.536013540439002	0.89658435133784	-1.14044693627796
TOM1L2	0.165200904581314	-0.00176552767047844	1.13470123256328	-1.29813660947411
ARID1A	0.227368079247677	-0.31756234357917	1.23744574138634	-1.14725147705485
BCLAF3	0.602187624290425	-0.058142229447654	0.842875694917912	-1.38692108976068
AKAP9	0.317813020484651	-0.0810124881920332	1.07834419586726	-1.31514472815989
SFRP4	-0.0128793035770396	0.194066509295759	1.12302864309509	-1.30421584881381
CBL	0.313754757024401	-0.484456880853074	1.23693472702488	-1.0662326031962
CTBP2	0.864760720780163	-0.354654090210339	0.744022503864264	-1.25412913443409
CEP162	0.307383682437772	-0.22891395782995	1.15450609008936	-1.23297581469719
CLOCK	0.232997313268098	-0.175736811221064	1.17826440938483	-1.23552491143186
UHRF2	0.842806052783467	-0.204714531363259	0.691941262744226	-1.33003278416444
GOLPH3L	0.197607526693667	-0.0797587316152157	1.15508664871909	-1.27293544379754
SYNE1	0.550305509238139	-0.394503593036932	1.04668644246841	-1.20248835866961
DMXL1	0.488108395196102	-0.162058622762443	0.995062539298921	-1.32111231173258
STX3	0.211841914432633	0.0276813077627516	1.08971576808404	-1.32923899027943
REL	0.344705615015343	-0.00819437115121465	1.0201237330373	-1.35663497690144
PAN3	0.889653770251965	-0.245207255174707	0.662848799645143	-1.3072953147224
TTC3	0.468676043403142	-0.272347496594057	1.06090801905457	-1.25723656586365
SYNGAP1	0.31379213133691	0.0259203847293852	1.02244410999088	-1.36215662605718
FBLN1	0.456114841242689	-0.0733165484974235	0.973357624127167	-1.35615591687243
USP48	0.824662992748024	-0.707443750401118	0.893384105965042	-1.01060334831195
RASSF5	0.601773706598546	0.13779686981523	0.713127014329025	-1.4526975907428
SH3RF1	0.361296515656331	0.0909203200097016	0.948401754526938	-1.40061859019297
NSD3	0.616806186919574	-0.9769584401355	1.07457249643779	-0.714420243221867
DICER1	0.351750874134132	-0.0471905980642874	1.0367669361216	-1.34132721219143
AP3B1	0.069859352042952	0.0692756109479427	1.15121941466962	-1.29035437766052
SACS	0.0464900055552613	0.0893238077317932	1.15287915995782	-1.28869297324487
POGZ	0.385722748906903	-0.676868893952284	1.22970485014203	-0.938558705096647
ZNF462	0.553126087104335	-0.649202288059761	1.11292602949832	-1.0168498285429
RPGR	0.252219278089584	-0.317345260568691	1.22284798328088	-1.15772200080177
GOLGA3	0.641558963847183	-0.529355461840881	1.01671931469125	-1.12892281669755
ARHGEF2	0.752899474584207	0.0631921657026204	0.615708630076858	-1.43180027036368
RSKR	0.43606926439863	0.0636503828264317	0.907925208788026	-1.40764485601309
GTF3C1	0.684921116789115	-0.694984189796991	1.01691824137494	-1.00685516836706
IQSEC2	0.401121848004413	0.156355138043381	0.874358215599126	-1.43183520164692
ORC2	0.316662018939739	-0.030176482709579	1.0521185923985	-1.33860412862866
PIGB	0.549247717450853	-0.305219638221266	1.01275313156898	-1.25678121079857
JARID2	0.544050011019387	-0.290652550864974	1.01071622142008	-1.26411368157449
VPS13A	0.0741798914622398	0.363843953904258	0.957037072119934	-1.39506091748643
OSR2	0.806277474750965	-0.821802696674241	0.922758907454216	-0.907233685530941
SMAP2	0.3741530370833	-0.601332532678006	1.22548080099795	-0.998301305403243
BDP1	0.594159417201007	-0.707529187958804	1.09108100937514	-0.977711238617333
DDX42	0.763984714001305	-0.0187401799835633	0.661370347733819	-1.40661488175157
OSBPL3	0.201991317967325	0.0763596549979398	1.06801734783984	-1.34636832080511
FAF2	0.728360866992278	-0.286708387087166	0.849164482368193	-1.29081696227331
CARF	0.0901888368954231	-0.0436140322681835	1.19918533433038	-1.24576013895762
CELF1	0.972587681905533	-0.271775963134819	0.580894976618928	-1.28170669538965
ZNF280D	0.256094113556094	-0.266602112643773	1.20176641266653	-1.19125841357885
EYA3	0.31430748914878	0.230402544629958	0.889490704203457	-1.43420073798219
DYNC2H1	0.774343502033418	0.037935784766991	0.610977409158212	-1.42325669595862
MSL2	0.102539965026514	-0.089137961657634	1.21425153066822	-1.2276535340371
PHLPP2	-0.0238871348077182	0.312998516813214	1.05120110652358	-1.34031248852908
NEMF	0.778354431684005	-0.360521944877117	0.834370944389133	-1.25220343119602
SPON1	-0.172439432038103	0.559709489304007	0.942586974593982	-1.32985703185989
JAK2	0.692541299824715	-0.279211583867518	0.878924086425464	-1.29225380238266
CPEB2	0.146623151293038	0.285710626269404	0.96777036503144	-1.40010414259388
OCRL	-0.0236846250240028	0.256980378802969	1.08879533394255	-1.32209108772152
HERC1	0.351704438991724	-0.646064897764252	1.24617524657834	-0.951814787805804
CEP83	0.422728742655762	0.0819045504945445	0.906834912640271	-1.41146820579058
ADAM33	0.596220611255313	-0.677273523429417	1.08516437658628	-1.00411146441217
RGS5	0.287758867011878	-0.103450381609425	1.1098249676234	-1.29413345302586
RALGAPA1	0.24245068491994	-0.299917731780625	1.22238669516993	-1.16491964830925
CCDC50	0.154676615029243	-0.0476223759300452	1.1646840585758	-1.27173829767499
ZBTB1	0.8431831943116	-0.649021494685468	0.864418972720945	-1.05858067234708
KAT2B	0.109486381094156	0.384657323262494	0.918681654301021	-1.41282535865767
ARHGEF7	0.580927351114193	-0.206857369810423	0.942072901851365	-1.31614288315513
RSRC1	0.103552559107456	-0.0175596250500142	1.1787381880246	-1.26473112208204
RAPGEF1	0.548672994620355	-0.163067316562662	0.946938606599991	-1.33254428465768
CD200	0.625121750632265	-0.481950659127061	1.01623277049604	-1.15940386200124
CLMN	0.519627586184413	-0.0574825755135561	0.913456637968601	-1.37560164863946
RALGAPB	0.551571628164439	-0.788350074861098	1.1298833859762	-0.893104939279532
DZIP3	0.343779894777151	0.0166183367638669	1.00651815725228	-1.36691638879329
MITF	0.912166442035946	-0.256334473396744	0.643471485804272	-1.29930345444347
NCK2	0.525651486672118	-0.833305510245853	1.14930853899939	-0.841654515425649
USP46	0.222939976894647	-0.349295589378376	1.25067675098665	-1.12432113850292
GPR68	0.556791776533416	-0.947060816390013	1.12166130472951	-0.731392264872913
NLRP1	0.0962763581041295	0.129624418455472	1.10121862643462	-1.32711940299422
MAML1	0.404301475950165	0.11842755313011	0.89749104425106	-1.42022007333134
SMOC2	0.426874350619765	-0.0812022644402807	1.00007484130235	-1.34574692748184
SKI	0.695245015393875	-1.054894582521	0.998102817843611	-0.638453250716492
UTP20	0.561724920172095	-0.703296757387279	1.11477286597809	-0.97320102876291
SLF1	0.717691411845525	-0.108728078636764	0.765022674593628	-1.37398600780239
MTPAP	0.941609570868132	-0.163445392534428	0.555345588182746	-1.33350976651645
ANKRD28	0.264678725529149	-0.182300940142121	1.16158259219315	-1.24396037758018
GTF2I	0.540822758815945	-0.121401232572948	0.931519992672103	-1.3509415189151
GON4L	0.82261196575653	-0.444134396302948	0.824277755968289	-1.20275532542187
TRAK2	0.258533291461763	-0.291508507443785	1.2097268222434	-1.17675160626138
RASA1	0.435513046660884	-0.395690570933174	1.13181886148151	-1.17164133720923
KDM1A	0.540956399515555	-0.318344390092694	1.0247496650843	-1.24736167450716
CCNY	-0.111963213939574	0.37142860562935	1.05682617014158	-1.31629156183136
ZNF226	0.452981063462699	-0.147581425225119	1.01486033127067	-1.32025996950825
MIER2	0.818459984977519	-0.327295279615993	0.77969313932986	-1.27085784469139
MX2	0.216002602484649	0.178067101171309	0.995439365404948	-1.3895090690609
PELI1	0.650240532045964	0.308630555429486	0.52610350312761	-1.48497459060306
INTS3	0.355592915163858	-0.513062389785325	1.21845451540407	-1.06098504078261
MICOS10	0.61013225965458	-0.538564543778321	1.04475440814405	-1.11632212402031
MAPK6	0.223278539289252	-0.355343021825179	1.25244648531581	-1.12038200277989
FAM168A	0.549871379468834	0.298083825975264	0.636511313654054	-1.48446651909815
SENP7	0.933458955964378	-0.405467539576063	0.691217091131248	-1.21920850751956
YTHDC2	0.807402313375555	-0.228279930513716	0.742014886838313	-1.32113726970016
NDEL1	0.68578116336447	-0.513255455631523	0.974725005000106	-1.14725071273305
RGCC	0.489553204393132	-0.324651293525818	1.06675374295053	-1.23165565381784
APCDD1	0.736423887285978	-0.167991228477136	0.780654780540139	-1.34908743934898
PGA3	0.692165963438116	0.162651779207025	0.604359996013547	-1.45917773865869
HSPBAP1	0.502355992696541	-0.129195565264299	0.966962722246212	-1.34012314967846
GAB1	0.743922465872744	-0.016325650885591	0.680618720694019	-1.40821553568117
LDB1	0.878248131571691	-0.323654483898274	0.715210339216416	-1.26980398688983
ANKRD27	0.0228154720901882	0.206683641403824	1.09571035689369	-1.32520947038771
FMN1	0.808835963432026	-0.155826253513857	0.700211201784725	-1.35322091170289
UVSSA	0.848248260787974	-0.0200673234670672	0.570066621983154	-1.39824755930406
ZNF106	0.647410324836291	-0.712672310428864	1.05018405919175	-0.984922073599173
CREBRF	0.5358942240077	-0.720409334862594	1.13552282798547	-0.951007717130572
RCOR3	0.335973579685617	-0.476736561162167	1.22145422878036	-1.08069124730381
PGGT1B	0.591358099028539	-0.174333552807937	0.916865146914525	-1.33388969313513
GLI3	0.0548373697103734	0.184448984447727	1.09162526042279	-1.33091161458089
MFN1	0.884610750739317	-0.457167602921961	0.76533608021773	-1.19277922803508
KLHL3	0.592061095263801	-0.191747109387443	0.925136538073281	-1.32545052394964
KCTD9	0.111590171668054	-0.0786837351397823	1.20436926814186	-1.23727570467014
MICAL3	0.329616737907245	0.202937375665556	0.897415833478834	-1.42996994705163
NOTCH2	0.66387424933489	-0.227763779544553	0.880193022755905	-1.31630349254624
KIAA0040	0.32680496900797	-0.219239589762702	1.13771791027363	-1.24528328951889
PTPDC1	0.837956558194139	-0.22521695092833	0.708366915530704	-1.32110652279651
BICD1	0.505487251943536	-0.332433052337124	1.05780611780338	-1.23086031740979
LSM14A	0.496083248291246	0.12749515297275	0.815867969227661	-1.43944637049165
CCDC66	0.395134838020517	-0.493874255452946	1.18846626812324	-1.08972685069081
MANBA	0.0255741462416517	0.474873039090114	0.900562631429647	-1.40100981676141
SLC16A7	0.849959567342604	-0.119920514651051	0.634157458682705	-1.36419651137426
TIA1	0.925669780318847	-0.00251266337492095	0.464979484244499	-1.38813660118842
TRAF5	0.596877812032895	-0.0812082535113781	0.861134512156922	-1.37680407067844
MRTFA	0.421464791496564	0.252254158012747	0.788259776220562	-1.46197872572987
GDAP2	-0.0075839094889857	0.235092816237248	1.0943005331115	-1.32180943985976
RHOQ	0.345416946379743	-0.363617481201905	1.18134252709638	-1.16314199227421
TRA2A	0.854300335607393	-0.0768678861976374	0.601753779372728	-1.37918622878248
PTAR1	0.556704155510643	-0.62131862351765	1.1051436932482	-1.04052922524119
ZZEF1	0.199904464084567	0.172066774440028	1.01010173733589	-1.38207297586049
SLC26A2	-0.0320890314296223	0.355400728898865	1.02586160147397	-1.34917329894322
FOXJ3	0.676807146547322	-0.0341082811608996	0.758983339130877	-1.4016822045173
SLC25A36	1.00179016922313	-0.430639846487777	0.622130582220113	-1.19328090495547
ERAP1	0.845830678272437	-0.0668174889788288	0.604645081988368	-1.38365827128198
PURB	-0.139128784535304	0.4856492926911	0.985348764214314	-1.33186927237011
ZCCHC7	0.472550368162899	0.303773245134818	0.703414757044123	-1.47973837034184
ZNF227	0.154725325265544	0.216376415729782	1.01035528580235	-1.38145702679767
SLTM	0.517063366942989	0.0640509344650906	0.840746530167997	-1.42186083157607
DHX32	0.718334671461085	-0.151999900337086	0.789335246971454	-1.35567001809545
ZBTB21	0.735736945993242	-0.86483698341914	0.987159017308599	-0.858058979882701
DDX60L	0.752325641023131	-1.00904829382026	0.959888358541224	-0.703165705744091
LRIG3	0.348923577082354	0.0785904717486215	0.965372261144936	-1.39288630997591
PPP5C	0.681666671449605	-0.720740154292139	1.0233048447437	-0.984231361901169
KITLG	0.0342982796768692	0.703230915335627	0.687719015944415	-1.42524821095691
MGAT5	0.610099229750409	0.0965509397982183	0.73497166125144	-1.44162183080007
TCEANC2	0.431856168902454	-0.0832019925239646	0.997380599433366	-1.34603477581186
SETD5	0.826051625984621	-0.860037217640706	0.905079836962208	-0.871094245306133
ARMC8	0.346700131415074	0.0249340716164035	0.99953544530693	-1.37116964833841
PGA4	0.718605306354067	0.218376076839371	0.530746829345745	-1.46772821253918
PSPC1	0.927616799967472	-0.724480316088977	0.791186799624915	-0.994323283503413
KIAA0753	0.31970992793875	0.256669324190818	0.866323236326564	-1.44270248845613
DNM2	0.0450941957360507	0.396058319042672	0.950704356037717	-1.39185687081644
RALGAPA2	0.892743964437831	-0.294249528069154	0.684959984087821	-1.2834544204565
ZNF83	0.644723604499077	-0.943937353120043	1.05750260442065	-0.758288855799682
PTPN13	0.00385808012664586	0.226827169119901	1.09336054581536	-1.32404579506191
SMG6	0.873617321699845	-0.641947196104062	0.832284404646306	-1.06395453024209
ITPKB	0.38916353556506	-0.300828575224717	1.12932141587989	-1.21765637622024
RAI2	0.459118423457513	0.0242686949391161	0.914115627166792	-1.39750274556342
UIMC1	0.826883691430854	0.0634089861262851	0.533611071274651	-1.4239037488318
TRIM22	0.855092042702203	0.0769077711612949	0.490188088893753	-1.42218790275725
PPIP5K1	0.551181871877293	-0.459605584704113	1.06793716869567	-1.15951345586885
CSF1	0.445481519173857	-0.209979270457062	1.05052201739347	-1.28602426611026
PSIP1	0.78379387794485	-0.665226645588899	0.924614643958822	-1.04318187631478
EIF3E	0.741049903932148	-0.33330290517665	0.858347147612768	-1.26609414636826
MXD1	0.0433488656029763	0.708689666277206	0.675907265726119	-1.4279457976063
EVA1C	0.565377984345314	0.0335768237817653	0.818522350103045	-1.41747715823012
CAB39	0.464056243837809	0.186747621249611	0.801098021541155	-1.45190188662857
WDFY3	0.0157048589247982	0.368275824794345	0.989196707583379	-1.37317739130252
ZNF704	0.540860792994383	-0.422055472546803	1.06360255539443	-1.18240787584201
BRAF	0.412344497619553	0.258976982933926	0.790742090079047	-1.46206357063253
DLL1	0.36240337315976	-0.151771866748795	1.08284380675259	-1.29347531316356
JAKMIP3	0.272956656221854	0.204304967080384	0.938200700442246	-1.41546232374449
BCL11B	0.691200500523664	0.0554093955194078	0.685103880959326	-1.4317137770024
CFAP36	0.701477918448309	-0.35894741872168	0.905865640256585	-1.24839613998322
SSH2	0.497121433574706	0.08828421674878	0.841697079994802	-1.42710273031829
PARP8	0.663848561619114	-0.123999013258754	0.825111883771198	-1.36496143213156
IQCB1	0.132101291595206	0.196967296123303	1.03746613569667	-1.36653472341517
DYNC1H1	0.315616015397548	-0.145833885734364	1.11191844858726	-1.28170057825043
ZMYM6	0.493681619563605	-0.449534709954473	1.10779877873275	-1.15194568834188
DCAF17	0.613544530033808	-0.391886193457941	0.994933489780211	-1.21659182635607
CRYBG1	0.596344969013831	-0.242851558605274	0.946399991094504	-1.29989340150306
ANKRD13C	0.155730857547899	-0.102522890508327	1.19073356479025	-1.24394153182982
ZNF518A	0.38908121863253	0.0303225962030417	0.964978169351551	-1.38438198418712
JKAMP	0.0766324197724985	0.107540010444162	1.12561713061417	-1.30978956083083
TRAK1	0.700263766817049	0.204219852531767	0.562371318537505	-1.46685493788632
ALMS1	0.368380676179226	-0.439701130853418	1.19073929158259	-1.1194188369084
C1orf21	-0.0076838895566138	0.520894086362969	0.882894343365084	-1.39610454017144
C1QTNF3	-0.121406118612096	0.448077341748142	1.00523834975468	-1.33190957289073
PELI2	0.92463286883147	-0.37926835041228	0.689736139221341	-1.23510065764053
CHD4	0.308920608710481	0.0634917589141285	1.00358189989925	-1.37599426752387
LRRK2	0.593966172902382	0.240344827548881	0.641475957502033	-1.4757869579533
SCGB1A1	0.885796935837559	0.0352823622394895	0.485485035285976	-1.40656433336302
CCDC88C	0.384109665001022	0.352384070533324	0.740146952327132	-1.47664068786148
RNF38	0.0787420969993855	0.480224451114211	0.862217728342076	-1.42118427645567
EBF1	0.927342962154046	0.164715762952505	0.3247770506172	-1.41683577572375
GABBR1	0.702144691890292	0.141416158940408	0.610497843055346	-1.45405869388605
DISP3	0.761987271410823	0.339934975286403	0.370098943069912	-1.47202118976714
ITPR1	0.337666140880108	0.334054787319193	0.793029360834964	-1.46475028903426
PPM1L	0.616505045491485	0.415779564993186	0.46218359232347	-1.49446820280814
MARCHF6	0.855512170745247	-0.179542304800045	0.663862325011577	-1.33983219095679
USP24	0.920272558833503	0.025829928308842	0.45022452080617	-1.39632700794851
SIK3	0.788725954860892	-0.183720829098484	0.737002709829026	-1.34200783559144
EPB41L4A	0.637439356451602	0.294917507331956	0.551674718123859	-1.48403158190742
RAPGEF6	0.880712104813569	0.0203246406393039	0.502896408229257	-1.40393315368213
SIPA1L1	0.852110493407095	-0.273972495067476	0.718831047067404	-1.29696904540702
RRBP1	0.464495525379847	0.0408135662849913	0.899497683833786	-1.40480677549863
ARHGEF3	0.488953911457137	0.558210950181923	0.451365640577604	-1.49853050221667
FANK1	0.695256274472655	0.150186304758946	0.610883134059031	-1.45632571329063
BMP3	0.744680644224745	0.321731357501368	0.408420887295037	-1.47483288902115
FAM174B	0.547189533095176	0.543236524867439	0.406354939946582	-1.49678099790919
APBB2	0.76477413222832	-0.00884935674791	0.653863925761009	-1.40978870124142
PLEKHH1	0.450728651250063	0.470937918193887	0.576067512735095	-1.49773408217905
DCAF16	0.634459926538949	-0.0276945757426455	0.794936840186261	-1.40170219098256
STAG1	0.365093078458014	-0.0719703631290106	1.04057107971816	-1.33369379504717
SCAPER	0.970162449674899	-0.287460610212645	0.592220266096285	-1.27492210555854
PRKCB	0.799013772001509	0.415974699867022	0.244105302533125	-1.45909377440166
CASZ1	0.556129912714559	0.18722463033375	0.719051491653294	-1.4624060347016
SPAG17	0.954217203107357	0.0287446887891297	0.404492332587457	-1.38745422448395
ARHGEF9	0.355925296959275	0.232491809634748	0.856040853521129	-1.44445796011515
THBS4	0.651367024870658	-0.094429637510277	0.819646604398962	-1.37658399175934
FBP2	0.781518205568515	0.202457754614714	0.473448658650689	-1.45742461883392
JAKMIP1	0.734266926087429	0.393473913484402	0.349948670636883	-1.47768951020871
MYEF2	0.64578608338381	0.238930425914641	0.590722317031279	-1.47543882632973
PRICKLE2	0.309516931803131	0.326170206098674	0.821402496860566	-1.45708963476238
GPR160	0.485675474108897	0.41441919232101	0.595727705361058	-1.49582237179097
CCDC30	0.347782651446743	0.318739527374852	0.797076566692676	-1.46359874551427
UBE2G2	0.770809087563307	-0.200220722438004	0.764224628995302	-1.33481299412061
SESN1	0.636290007549496	-0.0382908635363594	0.799833296982633	-1.39783244099577
BTN2A1	0.257522000297325	0.20817618909573	0.946537968962909	-1.41223615835596
CCDC181	0.966813522282042	-0.0370732783539835	0.438370910256876	-1.36811115418494
DOCK8	-0.0303927073387306	0.463617134413886	0.94319245404899	-1.37641688112415
GRAP2	0.198735948395046	-0.0662912605252152	1.14772549141902	-1.28017017928885
GPRIN3	0.716830098034676	-0.42681206453044	0.918459563471113	-1.20847759697535
ST6GALNAC1	0.271609943640328	0.691991158198913	0.513968682828172	-1.47756978466741
G3BP1	0.662001223203873	0.196858022923356	0.608400251472225	-1.46725949759946
PRKX	0.791084991114626	-0.0420753270072321	0.648213717994963	-1.39722338210236
ZKSCAN1	0.535607653515548	0.131411831355563	0.778559921631518	-1.44557940650262
IGSF11	0.540686996593555	0.236028685934382	0.695686531764259	-1.47240221429219
TGFBR2	0.598525994660401	0.54497922406576	0.347747849153794	-1.49125306787995
EFCAB6	0.741806430623103	0.325463440092512	0.408241988709426	-1.47551185942504
ZFYVE9	0.885937127852289	0.3398555934536	0.208179057103516	-1.4339717784094
DOCK9	0.782615834601643	0.249701410653117	0.430499238884222	-1.46281648413898
MAP6	0.522261233628348	0.170474862476848	0.762288768931126	-1.45502486503632
SAMD3	0.844587443535327	0.35304352141272	0.251146974964474	-1.44877793991252
FAM177B	0.575416042261607	0.2496439694488	0.651944572367323	-1.47700458407773
TMEM132C	0.73772024331373	0.556701797241474	0.161518768346418	-1.45594080890162
KDM6A	0.60719621099972	0.14466713360916	0.702895222363484	-1.45475856697236
MAST2	0.784302119898681	0.124989899676681	0.534252802343654	-1.44354482191902
PARM1	0.10482003389557	0.192223007349696	1.05728646404231	-1.35432950528757
PDZRN3	0.43430282760889	0.123379390022933	0.870213687988209	-1.42789590562003
RNF111	0.972861867776128	-0.110834035212724	0.482689977441158	-1.34471781000456
BCL2	0.778497039490052	0.0727687697148513	0.580925669624297	-1.4321914788292
GRK3	0.827397830593833	-0.0537405005735737	0.616478854242988	-1.39013618426324
ANKS6	0.777061907725176	0.0651759460005306	0.588149270025663	-1.43038712375137
TMEM260	0.875480226238645	-0.156468945374188	0.62805783388055	-1.34706911474501
TCF7	0.508996524032774	-0.17924010879207	0.987169073359591	-1.3169254886003
TLK2	0.704754354534944	-0.0872595172473603	0.764811415183067	-1.38230625247065
CLASP1	0.528103722139179	0.124062540533484	0.790396722403741	-1.4425629850764
MDS2	0.883693517622154	0.268504760021416	0.285065922376129	-1.4372642000197
AMPD3	0.867922821811815	-0.397736987595795	0.759386319660595	-1.22957215387661
PFKFB2	0.589397076628966	0.438117761756473	0.469291547375987	-1.49680638576142
SAMSN1	0.451228460832651	0.433144886355203	0.610837607928301	-1.49521095511616
POU2AF1	0.785469106137793	0.224435674854818	0.44969756572317	-1.45960234671578
CCNH	0.898675419374754	-0.016237476757716	0.508194129948003	-1.39063207256504
MAPT	0.702057996654813	0.389600456850091	0.392111859830515	-1.48377031333542
TRRAP	0.751997344219186	0.0823767025428316	0.602524712407704	-1.43689875916972
AXIN2	0.98794900874173	-0.106963448550786	0.460741872525	-1.34172743271594
PCF11	0.827685705307164	-0.245651610150907	0.730063217557343	-1.31209731271361
TRERF1	0.238913950528785	-0.0733859692072409	1.1263337860856	-1.29186176740714
NIPAL2	0.922310340470164	0.0751030788154842	0.408565685762411	-1.40597910504806
SP4	0.498553851242493	0.642202376744036	0.34841396772886	-1.48917019571539
BCLAF1	0.681815807559788	0.365208157058416	0.43919789489617	-1.48622185951437
ZNF678	0.88609612263594	0.175614410324154	0.369249897497156	-1.43096043045725
FCRL5	0.565240216191991	0.0440599321999374	0.811803884764851	-1.42110403315678
EFHC1	0.982292088442683	-0.15310177091338	0.498609037837598	-1.3277993553669
PYHIN1	0.61199343831718	0.411829793033884	0.470878608253081	-1.49470183960415
SLC4A8	0.348410865837594	0.507160384152248	0.634145900906878	-1.48971715089672
CTCFL	0.88218664259606	0.059390248067888	0.471266756220284	-1.41284364688423
ZZZ3	0.753734832833259	-0.511239264710428	0.913429983582343	-1.15592555170518
LHFPL6	0.581365312240664	0.594356250501681	0.311470755011337	-1.48719231775368
TIAM1	0.483045563935106	0.480456422707834	0.536006485135201	-1.49950847177814
EFL1	0.0742000883953979	0.366683642301816	0.954898132557031	-1.39578186325424
EXTL3	0.392491511022683	0.368520435205965	0.719624362677618	-1.48063630890627
TET3	0.809471932085218	-0.0245727100847768	0.616539481789404	-1.40143870378985
TTLL7	0.850804567163633	-0.0361134697885183	0.578292978796582	-1.3929840761717
PLD1	0.59496735722852	-0.0844929015578977	0.864714268541369	-1.37518872421199
RBM19	0.885562778118055	-0.0310826955847675	0.534462700313095	-1.38894278284638
MATR3	0.65259659593293	0.293854520561626	0.536695811406156	-1.48314692790072
SCLT1	0.69351927961312	0.259712133979286	0.522697945752167	-1.47592935934458
XPR1	0.510634138794973	0.361707063926652	0.619275083935163	-1.49161628665678
HDAC8	0.280643688551698	0.383791451367585	0.797651053897461	-1.46208619381674
RD3	0.928944856396959	-0.109178481377972	0.535932084668892	-1.35569845968788
FAT4	0.778944055940068	0.145659921636623	0.523746460140288	-1.44835043771698
GLIS3	0.58582086834466	-0.00020608982682894	0.821944047907604	-1.40755882642544
USP54	0.359417310056914	0.00971227814705089	0.999199655110959	-1.36832924331492
SMIM31	-0.0273338035605874	1.05784381798442	0.306098715316066	-1.3366087297399
GTF2IRD2B	0.58000778189685	-0.0518531095322509	0.858737997922259	-1.38689267028685
EEF2K	0.856006123566939	-0.298597767861161	0.726964965538449	-1.28437332124422
ATP6AP1L	0.860392684524202	-0.0803905051260226	0.597181794869385	-1.37718397426756
SLC15A2	0.331030517438549	0.125235017893709	0.94886465532415	-1.40513019065641
PIGN	0.137201713530126	0.507997449972845	0.798777540436458	-1.44397670393942
L3MBTL1	0.862035734748314	-0.0616793097257322	0.58287947939474	-1.38323590441732
PLEKHG4B	0.978577248440146	0.0370834479217006	0.365447403069629	-1.38110809943147
TPD52	0.435576574775193	0.528706800316015	0.534180346326549	-1.49846372141776
FHOD3	0.778637497636172	0.48551676037828	0.192226858802679	-1.45638111681713
MED25	0.550429431943945	0.0324905561781553	0.832389183527513	-1.41530917164961
SCN8A	0.833893482853435	-0.0547271172642435	0.609935823842543	-1.38910218943173
TBC1D29P	0.915565605884033	0.145904245817623	0.357266326777465	-1.41873617847912
KCNE4	0.496687182715825	0.33472582909392	0.655656332670357	-1.4870693444801
CEP192	0.845262084375975	0.00611863035642329	0.554888555921716	-1.40626927065411
SNX31	0.918855807169405	0.30254515030024	0.201167825920235	-1.42256878338989
DTWD2	0.55775011696038	0.650357864298112	0.272355447985507	-1.480463429244
PRKAR2B	0.123493840846133	0.45760593829411	0.851051529457686	-1.43215130859793
ZNF75D	0.907913237696095	0.0394691435852753	0.455116930377766	-1.40249931165914
SMAD9	0.201440198475217	0.216062253596029	0.979858213659882	-1.39736066573113
RSRP1	0.878062818149839	-0.25857350337806	0.682792980483664	-1.30228229525545
APPL2	0.984916423086538	-0.454363719367958	0.651988649202286	-1.18254135292087
IFT80	0.617675177262837	0.361816386798908	0.51221839287835	-1.4917099569401
P2RY8	0.79894454976572	0.22694589109353	0.43150106459463	-1.45739150545388
TSGA10	0.974639599024355	0.0429480364220118	0.365989246891833	-1.3835768823382
FCHSD2	0.780166094979432	-0.131070448214201	0.715524006474505	-1.36461965323974
ATR	0.871350254773405	-0.225281384745393	0.672278214052577	-1.31834708408059
MKRN7P	0.787356703469019	0.24813836969742	0.426278879284026	-1.46177395245047
DCUN1D2	0.915684130554954	0.0445092761634152	0.44146604768724	-1.40165945440561
NWD1	0.350829591537538	0.318935688122506	0.794476882116904	-1.46424216177695
EPS15L1	0.580680524226076	0.126156586199807	0.741361170166857	-1.44819828059274
BICDL1	0.52335186385825	0.556734489272694	0.417259353970336	-1.49734570710128
MORN1	0.848974013349901	0.0711553329608703	0.501928319614478	-1.42205766592525
GNAL	0.0989775693116779	0.695481017286772	0.649414717923525	-1.44387330452198
MBTD1	0.0415571342332752	0.408963865250274	0.942972562627639	-1.39349356211119
SEC14L1	0.886375407334345	0.110525559463079	0.424917528061896	-1.42181849485932
SLC39A8	0.913706301730716	0.253573113513449	0.2588479343212	-1.42612734956536
RFX3	0.46569533212213	0.304440667995697	0.708981589304213	-1.47911758942204
SNAP91	0.780342885751478	0.304593024740078	0.382125226915884	-1.46706113740745
RIMKLA	0.634496768084398	0.588166644714585	0.255853665604962	-1.47851707840395
MYBL1	0.749931430303367	-0.0333393297007022	0.685672153145301	-1.40226425374797
GAS8	0.943648200507733	0.0386684876845236	0.410384717490011	-1.39270140568226
FRMD4B	0.782029692340848	0.287085584194602	0.396707010042356	-1.4658222865778
SYK	0.730248567672131	-0.368730957178808	0.883531338295596	-1.24504894878892
IQCK	0.918979632303649	0.14375725268349	0.354663567186629	-1.41740045217377
FGD5	0.787059057372499	0.0680087828758996	0.575048330852279	-1.43011617110068
SNCB	0.677895759223776	0.313286664962356	0.492104972514183	-1.48328739670032
MARK1	0.68077409841789	-0.0921722496338092	0.790785439711003	-1.37938728849509
DUOX1	0.967641159227018	-0.439799666736593	0.666385257043735	-1.19422674953416
AMER2	0.886859506166215	-0.212214942201368	0.647784917967265	-1.32242948193211
USP28	0.469134375303613	0.0023949457376734	0.919384085711326	-1.39091340675261
KIAA1671	0.760103359386709	-0.022295709669997	0.667813523407095	-1.40562117312381
RDH13	0.944129476605971	-0.236790833054111	0.595642443255555	-1.30298108680741
ACBD6	0.841250913661471	0.405738813645088	0.198144115875312	-1.44513384318187
ARMH4	0.287536219891225	0.605842066004793	0.590426070626274	-1.48380435652229
ZNF28	0.480745137406018	0.460176269423762	0.557755073308174	-1.49867648013796
FMO1	0.671964211540961	0.362966550480934	0.452374435801728	-1.48730519782363
MDGA1	0.650198069596041	-0.0839736538898941	0.814586715184358	-1.38081113089051
ITGB3BP	0.00187126199476463	0.566219512065638	0.838012632581178	-1.40610340664158
WDR47	0.143186036529358	0.00711861633774344	1.14307411801504	-1.29337877088214
RERG	0.744516993772071	0.280416810178786	0.447172667684239	-1.47210647163509
ARHGAP9	0.970954494102037	-0.015834875094447	0.417110488373363	-1.37223010738095
NEK5	0.291724876942599	0.614511699201115	0.578055703490052	-1.48429227963377
GSTM5	0.545306669358256	-0.07693291377884	0.903142224905094	-1.37151598048451
PSTPIP1	0.64950440679896	0.145231476445279	0.66122765673928	-1.45596353998352
CLASP2	0.451878035089951	-0.153536256103803	1.01867519431261	-1.31701697329876
HNRNPM	0.771179774990216	-0.766826966533985	0.951041483920137	-0.955394292376352
TLN2	0.906514335559207	0.28602334498605	0.236001952735426	-1.42853963328068
DPH6	0.633609025875538	0.580752107537959	0.265725530976907	-1.4800866643904
ZNF589	-0.022097957045983	0.575219376072576	0.844970096481811	-1.39809151550841
FAM13C	0.39527389905268	0.364130364361126	0.720938637307309	-1.48034290072112
WDR35	0.933640881453729	0.131301155462853	0.346171098690782	-1.41111313560736
APOL2	0.322569692462825	0.35665063186562	0.786906370294106	-1.46612669462255
ZNF585A	0.761185391549886	0.4247121626567	0.283703911835128	-1.46960146604172
JOSD1	0.745837263822971	0.341006484684995	0.388465105604747	-1.4753088541127
ADAMTS8	0.138073926161948	-0.00418738786744084	1.15206355079446	-1.28595008908897
DOP1A	0.136435346164811	0.0743431193302549	1.10985656876073	-1.32063503425579
PPARGC1B	0.912295953498159	0.234721350930761	0.279368136166615	-1.42638544059553
PTPN22	0.480512393806001	0.037455082092295	0.88852656770829	-1.40649404360659
IGDCC3	0.547484874375133	0.0567928779697705	0.819123599868029	-1.42340135221293
PLEKHH2	0.393335140760064	0.0476464414964883	0.951214143083243	-1.39219572533979
DOCK10	0.593465381790591	-0.250287316848763	0.952303646460703	-1.29548171140254
GRHL2	0.759900776586313	0.496266267738362	0.204770840744185	-1.46093788506886
ZNF521	0.265680738272256	0.219358047340792	0.932994214218818	-1.41803299983186
CSNK2A1	0.965104783680027	-0.340189583578242	0.624981544662953	-1.24989674476474
MCM9	0.535251179357167	0.245405530279384	0.693315925274312	-1.47397263491087
NBAS	0.923534361924494	-0.41619884227695	0.706844640222168	-1.21418015986971
WNT3A	0.881850519468506	-0.00462966136693939	0.519919698437271	-1.39714055653884
IGLL1	0.0543170760779292	0.537853088392665	0.829177322430445	-1.42134748690104
IFT88	0.181571589634454	-0.124664003139269	1.18601551625729	-1.24292310275248
BICRAL	0.104378561609283	0.649016780463558	0.69196505962854	-1.44536040170138
LRRC8D	0.470689063070996	0.358958628635407	0.658824807724088	-1.48847249943049
SLC7A14	0.310102963977455	0.278479338067045	0.857462044515347	-1.44604434655985
CARD11	0.443734786959418	0.565047348489668	0.489339336964341	-1.49812147241343
SHROOM4	0.598112645716198	0.520413226950216	0.375049985641426	-1.49357585830784
KNOP1	0.98121503794845	-0.231705579547178	0.54791730342907	-1.29742676183033
MGLL	0.778535478162753	-0.565919394016203	0.906365387295572	-1.11898147144212
RETREG1	0.650333032591111	0.282796960832571	0.548749494800831	-1.48187948822451
IQCA1	0.755231364631577	-0.140698421045541	0.746537155742907	-1.36107009932895
SPRY1	0.919081953040644	-0.426121621146064	0.71586171279852	-1.2088220446931
ARHGAP6	0.602253552996089	0.625019934957457	0.250521989038331	-1.47779547699187
PIK3C2B	0.459088280659028	-0.0779371738698573	0.973582009907609	-1.35473311669678
CFAP298	0.588024872347382	0.413979855792602	0.494196282153802	-1.49620101029378
CCAR1	0.727955426009094	-0.507419247780549	0.935745415046142	-1.15628159327469
FAM228B	0.390787562051552	0.128142270344371	0.901616595673955	-1.42054642806988
PIAS4	0.820551196786635	0.30096189341254	0.335686946265458	-1.45720003646463
ZDHHC3	0.405773981900876	0.188833888997704	0.847883817260076	-1.44249168815865
RAB30	0.55703022695901	-0.243830713294494	0.979449745132432	-1.29264925879695
LZTFL1	0.675486001493497	0.557218251028906	0.241973742920549	-1.47467799544295
EFHB	0.90214480194574	0.00938706355998526	0.485138278217582	-1.39667014372331
FGF5	0.136060129833592	0.421305696932059	0.872112641522387	-1.42947846828803
SCUBE2	0.557706491429782	-0.515649408053081	1.07946788226325	-1.12152496563995
PRMT2	0.939989818834166	-0.710208132509205	0.775508993237077	-1.00529067956204
KMT5B	0.934038816067899	-0.730004518444455	0.785070754337056	-0.98910505196051
GLP2R	0.11470861655348	0.503829737790703	0.818051247709124	-1.43658960205331
SETBP1	0.510541521333457	-0.460849420205737	1.09892672772215	-1.14861882884987
ZNF197	0.530473411526165	0.174835910212101	0.751722934090727	-1.45703225582899
FGD4	0.604136597862469	0.0717654557105507	0.757824246131645	-1.43372629970466
ETV4	0.459890716655233	0.377788887561871	0.652356381022356	-1.49003598523946
CD6	0.484173188692626	0.338690058272108	0.66381565183996	-1.48667889880469
CCNL1	0.819582839460172	0.457292256375633	0.169016090484466	-1.44589118632027
C2CD5	0.675510196110329	0.159673547978148	0.623903300731955	-1.45908704482043
LINC01722	0.628282188177704	0.404339550277723	0.460576328132997	-1.49319806658841
CFAP206	0.21571385520844	0.236157266648904	0.956351105387018	-1.40822222724436
SPRED2	0.56470652746514	0.428936293597492	0.504042507778378	-1.49768532884101
EZH2	0.959073785815405	-0.115580087731194	0.503206638255466	-1.34670033633967
THAP6	0.994573526771557	-0.145574871955696	0.478061501168373	-1.32706015598424
UPF3A	0.708124530125352	0.032250214083861	0.684194482963771	-1.42456922717298
MAGI3	0.350952930176387	0.591298511862712	0.549481750209513	-1.49173319224861
THUMPD2	0.938294380846787	-0.265298098353134	0.61816372972017	-1.29116001221382
PPP2R3A	0.73291069508384	0.314626109480879	0.428908260023851	-1.47644506458858
SCMH1	0.653282352904729	0.52676976846846	0.304254173309509	-1.4843062946827
VPS50	0.0999913247846102	0.557879170438098	0.780653814140074	-1.43852430936278
PISD	-0.0550088970640217	0.448107272441444	0.969407656981515	-1.36250603235894
DGLUCY	0.948013834928171	-0.311862712161024	0.631047005003245	-1.26719812777039
ANGPT1	0.74902043749675	0.546166855966151	0.159225752850129	-1.45441304631303
AK9	0.807840370401967	0.23004129195616	0.418042564462055	-1.45592422682018
GAK	0.486178377150189	-0.413813104134615	1.10174770715758	-1.17411298017316
CLIP2	0.626437837006662	-0.26109334194844	0.929233234767369	-1.29457772982559
CCDC170	0.198266646224054	-0.073535204728966	1.15161614575867	-1.27634758725375
ANKEF1	0.911733314989571	0.120277527200872	0.384481249985825	-1.41649209217627
CAPN13	0.689731866809377	0.462329195904707	0.33141073958307	-1.48347180229715
FGF8	-0.0799278282680699	0.585807000652959	0.870110909495067	-1.37599008187995
C16orf89	0.677269076190698	0.294636455629425	0.509586227816112	-1.48149175963624
CHN1	0.689893351388958	0.591380265108244	0.182006949882432	-1.46328056637964
MYO1G	-0.0603002499042203	0.686952734945975	0.765588293322261	-1.39224077836402
FCRL4	0.107012834918962	0.317161593731078	0.970704991361228	-1.39487942001127
SRC	0.942574162424028	0.0776306523372034	0.380155560322377	-1.40036037508361
HP1BP3	0.642647137874818	0.207961869065907	0.619202240368935	-1.46981124730967
SEMA4D	0.451940559562077	-0.334269947581868	1.09811978093083	-1.21579039291103
RCC2	0.399850229869704	0.318104266147178	0.754845031432196	-1.47279952744908
PIWIL2	-0.184303323974237	0.696182061930205	0.828116187770138	-1.3399949257261
FSD1L	0.79910025732169	0.315235680728193	0.348699833948951	-1.46303577199883
EBLN3P	0.565593785828029	0.374670947837192	0.553995668520446	-1.49426040218567
NDUFAF6	0.756092972403964	0.557299851907674	0.135528283454074	-1.44892110776571
TEX26	0.233811340897016	0.546326425391423	0.692186222316643	-1.47232398860508
RTTN	0.522074467998807	0.729721325005194	0.214176113334382	-1.46597190633839
TAF3	0.753052552387232	-0.597121500567783	0.937957827607162	-1.09388887942661
TOX3	0.662423305016658	0.490310861142354	0.333685826234425	-1.48641999239344
SPATA17	0.598367384400258	0.439362686607289	0.458497500295141	-1.49622757130268
JAKMIP2	-0.0570546075086995	0.819316302292806	0.627567353977338	-1.38982904876145
TDRD3	0.524473401506478	0.511488500946681	0.463522648574346	-1.49948455102751
RTP1	0.0714826474097038	0.234275707901487	1.04988036562088	-1.35563872093207
ARHGEF6	0.321747256640002	0.397460961779156	0.753920308121579	-1.47312852654074
SLC16A9	0.823057496422039	0.464957673907613	0.15502282087685	-1.4430379912065
RUNX2	0.815646453629431	-0.0340375030318316	0.616197519545782	-1.39780647014339
NOVA1	0.159649102897138	0.335236275860136	0.922957463184086	-1.41784284194136
DOCK5	0.36110670130095	-0.229326721718366	1.11908431867958	-1.25086429826217
PLSCR2	0.691237846037362	0.434588896336393	0.358927125988415	-1.48475386836217
CNTN1	0.852168984844449	0.313278539066071	0.282299536209365	-1.44774706011989
ST7L	0.044640213111788	0.616468623597967	0.764763170407557	-1.42587200711731
ERC1	0.641481373164991	-0.887111240080305	1.06392286559008	-0.818292998674764
CORO2A	0.00557158900895782	0.237106709900132	1.08578615206463	-1.32846445097373
NR2F2	0.517082578449665	0.728474020455627	0.221687682114058	-1.46724428101934
PDE8A	0.218160044141155	0.29859713077656	0.909895130408204	-1.42665230532592
SLC7A8	0.321628578486471	0.135792852423984	0.948892395954395	-1.40631382686485
PIBF1	0.682741935481913	0.287986783396289	0.50956527106147	-1.48029398993967
SLC9A7	0.360178817874393	0.0199296631812949	0.992661447834084	-1.37276992888977
SRGAP3	0.612629451223595	0.409404773496626	0.472546792193612	-1.49458101691383
AGPAT4	0.789097410291995	-0.448224565581777	0.858719267457922	-1.19959211216814
NAPEPLD	0.840501177829929	-0.22672902392647	0.706473087244809	-1.32024524114827
ALG1	0.106122370578457	0.719192394093918	0.619555801155272	-1.44487056582765
PRKCD	0.609829815489774	0.580611344687391	0.294280118235487	-1.48472127841266
NSF	-0.0418132180834599	0.652879716672666	0.786551591160087	-1.39761808974929
PGR	0.735113929198172	-0.0882765119353339	0.735499476676996	-1.38233689393983
CDS1	-0.0161293385972599	0.815279841289074	0.604351504410652	-1.40350200710247
TTC34	0.754605159699174	0.46228639137194	0.250754382103385	-1.4676459331745
TXNDC16	0.47657740959538	0.41399849428928	0.604692166702681	-1.49526807058734
LRP8	0.767271407168863	0.135187426580634	0.545215005591795	-1.44767383934129
ADAM23	0.77927390719993	0.28961913820548	0.397644342257472	-1.46653738766289
CRISPLD1	0.75041762155627	-0.0526763150813578	0.697713584582562	-1.39545489105748
EMSY	0.922350525510497	-0.112985919417949	0.546361375578982	-1.35572598167153
GAP43	0.075819683043337	0.452489325069516	0.886920989196458	-1.41522999730931
KCNE3	0.355315766946607	0.820380228924317	0.280943245228214	-1.45663924109914
ZNF438	0.842808786518968	0.280625686895728	0.327065657252824	-1.45050013066752
CCDC88B	0.0150666726732406	0.128254121099788	1.14757162591136	-1.2908924196844
NLRC5	0.984605686690928	-0.327773182100408	0.595543138935853	-1.25237564352637
PTK2B	0.296215935985181	0.288371922768606	0.860577761472961	-1.44516562022674
PTGER3	0.350004961360995	-0.172311578347797	1.10111502590423	-1.27880840891742
MARCHF3	0.836750948860887	0.0819021213113839	0.50793200337104	-1.42658507354331
DEPTOR	0.0428965068307701	0.770458129758632	0.611600953485615	-1.42495559007502
STK31	0.78906156703708	0.0570154169505864	0.581005320356527	-1.4270823043442
LINC02681	0.617762748447818	0.539171110246557	0.332141582530717	-1.48907544122509
PLD4	-0.160652338494546	0.736831265656887	0.776166011864864	-1.35234493902721
CLK1	0.22558552958143	0.174205283263573	0.991500275353472	-1.39129108819848
POLA1	0.5395803968498	0.506925183456262	0.452527125839145	-1.4990327061452
BMPR1B	0.540091451334867	0.602125990392285	0.349058430744285	-1.49127587247144
RNF157	0.245672060885146	0.510959111251286	0.715375563161187	-1.47200673529762
NPAS2	0.687848553694505	0.424985134704075	0.372844312161916	-1.4856780005605
SIAH1	0.171105986149133	0.560024671507189	0.72755385257996	-1.45868451023628
IGLL5	0.202211708381498	0.752233256868525	0.50709783018197	-1.46154279543199
TMEM130	0.526597686681253	-1.0321501961669	1.1272958883163	-0.621743378830649
ZNF573	0.854565982808822	-0.292405297253012	0.725449290410328	-1.28760997596614
SPG7	0.84842869877372	-0.779918851967875	0.87940489509835	-0.947914741904199
ELAVL3	0.0905924377292032	0.645886083702858	0.704939165930699	-1.44141768736276
UBR3	0.914801951876877	-0.231521522398278	0.626889366857054	-1.31016979633565
NAPB	0.965923677571468	-0.536030177208102	0.703546278480409	-1.13343977884378
PBX4	0.644471536146245	0.390424953811191	0.45638937548881	-1.49128586544625
PHEX	0.679679998613613	0.530174245941786	0.268307302687989	-1.47816154724338
TAGAP	0.371339655039976	0.467218795042774	0.651286821742048	-1.4898452718248
TCAF2	0.97059713410371	-0.253296846181561	0.573155109151814	-1.29045539707396
SPTLC3	0.82939456198826	-0.225069927653441	0.717358172175109	-1.32168280650993
RUBCNL	0.252894199718698	0.425643025653773	0.784267358111506	-1.46280458348398
NTRK2	0.616186580001063	0.576464760882614	0.291591518160597	-1.48424285904428
TRIM59	-0.02480648840197	0.655278923941984	0.773627048205734	-1.40409948374575
LAMA2	0.107127297168756	0.588783249734687	0.747424177329476	-1.44333472423293
SAMD7	0.661018329271565	0.491421325067407	0.334137594723022	-1.486577249062
ALG14	0.0662633864807933	0.84099111234635	0.51508007216129	-1.42233457098844
SP110	0.533154528366114	-0.448441965374786	1.07814761037827	-1.16286017336958
SASH1	0.545188661078204	0.079445122922556	0.806024315819938	-1.4306580998207
PDE1A	-0.269813448195119	0.999041381227103	0.547315398240907	-1.27654333127289
AGBL2	0.717726307418714	0.0273156229453345	0.677854935479715	-1.42289686584376
STX18	0.728135642569523	0.348901741928123	0.401715665955722	-1.47875305045337
RNF144A	0.119959601281831	0.558611176259452	0.7660050929019	-1.44457587044319
TSPAN8	-0.23510881327004	0.74269577378762	0.810232969665515	-1.31781993018309
BRF1	0.911108821686104	-0.268678340082132	0.651238923354227	-1.2936694049582
CAMK2A	0.888650581003242	0.391454886691061	0.14662642958539	-1.4267318972797
ADARB1	0.44263957039185	0.299972165250254	0.732856895507277	-1.47546863114938
FREM1	0.792024814859427	0.374448946134069	0.297715491042943	-1.46418925203644
FOSL2	0.468931610823215	0.785845158497065	0.201863736478101	-1.45664050579838
PFKFB3	0.846834549433825	0.0959166631754578	0.48499286744707	-1.42774408005635
CLINT1	0.458940274136922	0.573085005819396	0.465926592267316	-1.49795187222363
CNTRL	0.857155078781298	-0.973031253002467	0.867808974266004	-0.751932800044832
PIK3CD	0.40977516445061	-0.146366556874201	1.04642325686803	-1.30983186444443
TCF25	0.57057152426578	-0.769289521992429	1.11496161449097	-0.916243616764329
KNTC1	0.864034552012362	-0.177327296597574	0.653194388067694	-1.33990164348249
KIAA1549	0.616380011746062	0.150842080998297	0.68947037596317	-1.45669246870753
FANCI	0.467279389465288	0.410516142321305	0.616531997582775	-1.49432752936937
LY9	0.769781501106292	0.181412786538143	0.504744774849864	-1.4559390624943
RASGRP1	0.108685895020526	0.217922223939647	1.03822847209187	-1.36483659105204
ARHGAP22	0.750275876837919	0.560499484541704	0.139552698352427	-1.45032805973205
KIZ	0.495669585946446	0.0164255029191113	0.889142652521733	-1.40123774138729
EPHA4	0.486494063715907	0.645391067914229	0.35769478721453	-1.48957991884466
CD96	-0.012909776803862	0.544711517177588	0.865849136480846	-1.39765087685457
TTC33	0.628963455204802	0.663439652620986	0.168997778394274	-1.46140088622006
C1QTNF2	0.423962426363192	0.203892603461132	0.822202472819925	-1.45005750264425
SPACA3	0.406924752882869	0.73051841160128	0.340637153237746	-1.47808031772189
HECTD2	0.551859254940282	0.57692614044215	0.364458570488178	-1.49324396587061
PDE3B	-0.108538804355141	0.73304099257023	0.749791452031284	-1.37429364024637
FAM81B	0.733573865472897	-0.033491435212839	0.702500946278038	-1.40258337653809
NARS2	0.520107367875213	0.651303932367229	0.314069126252581	-1.48548042649503
HEATR5B	0.538915814081612	0.207260452753949	0.71966603368996	-1.46584230052552
TASP1	0.894954451837579	0.0209406014678135	0.485234891019414	-1.40112994432481
SOX2	0.151314619116705	0.208980919182145	1.01745909956842	-1.37775463786727
FOCAD	0.084922890662576	0.665214320981321	0.690042912202439	-1.44018012384634
RAD54L2	0.564135655660055	-0.517268138708593	1.07499383418055	-1.12186135113202
ABI3BP	0.359703324597347	0.227347706443294	0.856824883733245	-1.44387591477388
GPSM2	0.438115404926464	0.20662510314041	0.808451526210286	-1.45319203427716
IL18R1	0.511890645465489	-0.0863173271935482	0.936117375476709	-1.36169069374865
IL1RL2	0.914517763799752	0.0606975155058945	0.430120710898287	-1.40533599020393
MNS1	0.346289820260249	-0.0800433425010669	1.05814348823189	-1.32438996599107
BCOR	0.568688538152054	0.357795319031716	0.566172877849718	-1.49265673503349
TCF20	0.344041358307677	0.395573120448753	0.737360918933611	-1.47697539769003
CR1	0.488288437974965	0.218443693347939	0.756616276868006	-1.46334840819091
CWF19L2	0.881345004571065	-0.904300995631877	0.849692527572782	-0.826736536511965
TBXAS1	0.0631456907746609	0.740834167797007	0.628540407741333	-1.432520266313
PHF12	0.540854884527982	-0.0178686561410642	0.872173372801007	-1.39515960118793
TMEM235	-0.12373849748492	0.498112438828558	0.967476369558969	-1.34185031090261
GPATCH2	0.787226550210625	-0.864160291060287	0.941390441320372	-0.864456700470714
EIF2D	0.704889047829055	0.0674705598146814	0.662702809259584	-1.43506241690332
AMOT	0.618076648596012	0.446376646488554	0.430113920349814	-1.49456721543438
SLIT1	0.413939371771962	0.573240386073443	0.509601956949568	-1.49678171479497
FZD3	0.781652033271852	-0.43478037476049	0.860930196594428	-1.20780185510579
DCUN1D4	0.998427709167085	-0.207676863009414	0.512195229759939	-1.30294607591761
TSC22D3	0.881222752686354	0.317306625075021	0.238746835846996	-1.43727621360838
SCG5	0.624622688130073	-0.341458994325333	0.965929194560178	-1.24909288836492
SRGAP2	0.772998154940967	0.523666306707138	0.154032427117398	-1.4506968887655
KIAA2012	0.252277957889002	0.427164681233406	0.783458322602354	-1.46290096172476
PTPRC	0.420308212548128	-0.19607634286402	1.06256596008582	-1.28679782976992
IKBKB	0.46403978452816	-0.653074546992759	1.17625063017476	-0.987215867710166
IGHMBP2	0.987668495171561	-0.264705931129298	0.5586013988199	-1.28156396286216
SIGLEC6	0.513639804299853	0.574101434410195	0.408755013633016	-1.49649625234307
TMEM154	0.503885348049792	-0.257508164381684	1.02777583919356	-1.27415302286166
GALK2	0.708410332128415	-0.113066847897412	0.776607960087813	-1.37195144431882
SEZ6L	0.833050269603938	0.35838498049163	0.260970321781654	-1.45240557187722
XKR5	0.601600587724868	0.286372967518603	0.595681135444214	-1.48365469068769
MYZAP	0.262139661673374	0.336571164541673	0.849290599000486	-1.44800142521554
SLCO1C1	0.304434527798183	0.392763121918063	0.771672228717877	-1.46886987843412
PHKA1	0.235209598163723	0.716062274998262	0.519218870645019	-1.47049074380701
C14orf39	0.538017820586617	0.638925924567819	0.30866585319773	-1.48560959835217
TLR10	0.720930588528331	-0.36357513278113	0.890017913661264	-1.24737336940847
KIF16B	0.505512555062963	-0.488090604006657	1.11068012162352	-1.12810207267982
ZBTB18	0.414451708684265	0.573235081501035	0.509119397026762	-1.49680618721206
KIAA0319	0.384382615975477	0.216069421117821	0.84548177259578	-1.44593380968907
CLIC6	0.287761024566485	0.298902563841021	0.859005779402203	-1.44566936780971
PIK3CG	0.688680289035094	-0.0428162571754774	0.75301316245779	-1.39887719431741
ERCC8	-0.215462875353837	0.589233696630488	0.93928666473038	-1.31305748600703
ATP2B3	0.47792835199061	0.171601143589719	0.800222642154237	-1.44975213773456
SAMD13	0.815259885813059	0.389800193615823	0.251086452079315	-1.4561465315082
PPP6R3	0.739617620614503	-0.00546711110656939	0.677780572780941	-1.41193108228887
CATSPER2	0.431218699487401	0.608341956773095	0.455829050109704	-1.4953897063702
PPIP5K2	0.809522490411815	-0.765389022472335	0.915451025942072	-0.959584493881546
GDAP1L1	0.650256015848798	0.640011194835267	0.171921486697281	-1.46218869738135
LRRN2	0.487722795917261	0.561811887275233	0.44881684892014	-1.49835153211264
GATA1	-0.133359409919547	0.908245788513072	0.576164719961271	-1.3510510985548
DIP2C	0.319670278036929	-0.305942154643671	1.17722125631594	-1.19094937970919
WDR70	0.904539444479143	-0.461422001931005	0.745581805115491	-1.18869924766363
PIK3CB	0.726681614265057	0.44698778027925	0.302936574439051	-1.47660596898336
NSMAF	0.115699288450215	0.409165110812292	0.895465953908054	-1.42033035317056
CDK8	0.397462875346515	0.633571633382978	0.461492000708662	-1.49252650943815
EFR3B	-0.269598061447985	1.0821379104492	0.438177801804783	-1.25071765080599
RNF8	0.991206780567213	-0.40659440871721	0.62456465893196	-1.20917703078196
ADD2	-0.280316864399032	0.903413261518715	0.665985016833336	-1.28908141395302
PAK6	0.183716521254422	0.541602138911605	0.735036389037732	-1.46035504920376
NT5DC3	0.734656289902268	-0.345522583076135	0.869665677427189	-1.25879938425332
ZNF519	0.7027723329238	0.465150194552623	0.312622482905408	-1.48054501038184
DOCK11	-0.237862746939973	0.835809384890342	0.717410932877757	-1.31535757082813
DLG3	0.868996749969645	-0.24457296509413	0.685304067767424	-1.30972785264294
CASS4	0.0758408834026687	0.571535437392072	0.78492524242773	-1.43230156322247
TMEM63A	0.33224988681919	-0.478763965234413	1.22427004754303	-1.07775596912781
ZNF610	-0.053994399947433	0.254623836979297	1.10635947548061	-1.30698891251247
FA2H	0.884492087272505	0.151337556110383	0.392661689813082	-1.42849133319597
TRIM54	0.465304794868904	-0.0473414334337391	0.951600834832553	-1.36956419626772
NEXMIF	0.936745207412861	0.205665460430882	0.273678997739332	-1.41608966558307
SYNJ1	0.955447698920155	-0.304667869781392	0.618681054887925	-1.26946088402669
TPH1	0.406000033098767	0.238333955696875	0.811582923822026	-1.45591691261767
FCRL2	0.877541216041472	0.266942555117174	0.294862933687998	-1.43934670484664
GAD2	0.387023087757652	0.644741022137844	0.459375232818144	-1.49113934271364
INPP5A	-0.0403211380097162	0.514095339166742	0.908069053873627	-1.38184325503065
SLC34A2	0.196649167156687	0.269743776657649	0.945745047208846	-1.41213799102318
OMA1	0.426965241642095	0.146361077141768	0.86049149095437	-1.43381780973823
AFG1L	-0.167245960570618	0.770999231738955	0.745818445798652	-1.34957171696699
ELOVL7	0.506278434533942	0.520469127496006	0.47295495626844	-1.49970251829839
ANKRD42	0.880635582478054	-0.187925775068681	0.640873903436243	-1.33358371084562
CADM3	0.249811598356771	0.482561966832425	0.737566494637071	-1.46994005982626
RIMKLB	0.849073964451946	-0.317326129745753	0.743333606006959	-1.27508144071315
PCDH10	0.780589924469809	0.208248846010521	0.469533604004899	-1.45837237448523
VAV1	0.813280551197522	-0.43086984115047	0.828551221187549	-1.21096193123461
CWC27	0.304587326826136	-0.246598581976519	1.16363598783764	-1.22162473268725
SRPX	0.833213532413845	0.00934327784697398	0.566323975208731	-1.40888078546955
LDB3	0.926600882401136	0.195373346146402	0.297449539063733	-1.41942376761127
COL6A4P1	0.16201522404902	0.87808612977784	0.391489339419338	-1.4315906932462
TBC1D31	0.629380804895213	0.42921516541646	0.434896349515843	-1.49349231982751
THOC3	0.466708052259481	0.731094896245789	0.275832169468572	-1.47363511797384
EXPH5	0.0425007689236632	0.234129993996092	1.06690545744383	-1.34353622036358
CHIC1	0.798093561498427	0.519222483129428	0.124219330593502	-1.44153537522135
NFKB2	0.293483525778234	0.695994319535663	0.490128104937976	-1.47960595025188
VAV2	0.486860383007729	-0.151507762917806	0.990723809804097	-1.32607642989402
PARP11	0.681580326732327	0.129215970319554	0.641037748595645	-1.45183404564752
COA1	0.629030615969592	0.549930454229324	0.306879430863369	-1.48584050106228
TRIP4	0.841119880206547	-0.246776716936925	0.716484351420503	-1.31082751469013
RAP1GDS1	0.439926096020045	0.13255634238412	0.85940832908782	-1.43189076749199
LRRC49	0.33223315958581	-0.158549423469493	1.10676614714061	-1.28044988325692
CREBZF	0.753817699002968	0.132156945111764	0.562452353786367	-1.44842699790109
HDC	0.330480786945456	0.107843070994103	0.960475392260559	-1.39879925020011
ZNF100	0.638526851684122	0.343749637127545	0.506781115166112	-1.48905760397778
AMER3	0.188123221211903	0.479963247572984	0.786464500907344	-1.45455096969223
LINC00592	0.439762414227877	0.330458596774559	0.710513958436007	-1.48073496943844
RNF220	0.690369456924768	-0.362178215247827	0.917191160683566	-1.24538240236051
LMBRD1	0.725147920203899	0.449444884405106	0.302176942261372	-1.47676974687038
ATG10	0.239961259230503	0.228206038945059	0.945058048995411	-1.41322534717097
TRAF3	0.614882123087721	0.396952666302575	0.482122011126338	-1.49395680051664
SRBD1	0.518011048906809	0.144410883798945	0.784900282892931	-1.44732221559868
MEMO1	0.449894411231255	0.0367252333492538	0.913808783716168	-1.40042842829668
NT5DC1	0.0607923177314859	0.0586265826492312	1.16212048499449	-1.28153938537521
PGM5	0.150453040557697	0.634199899562169	0.672406888993615	-1.45705982911348
SPATA18	0.386070079428915	0.233558620906771	0.831332091186208	-1.4509607915219
DCK	0.677119981255462	0.537101360999527	0.263482208754748	-1.47770355100973
PRMT7	0.534759159119028	-0.53895805758219	1.10290552627953	-1.09870662781637
ATG2B	0.749251952079376	-0.123644715985256	0.742573397428336	-1.36818063352246
LINC01588	0.497358301789771	0.222226737787481	0.745727421700767	-1.46531246127802
COL5A3	0.48871324667489	-0.341142146940309	1.07379729754875	-1.22136839728333
TNFAIP3	0.0247926563109143	0.106492301237482	1.15489569021744	-1.28618064776584
COCH	0.744693516449321	-0.213074651383158	0.7969044166872	-1.32852328175336
GVINP1	0.88857294698562	-0.088158053084207	0.569930242857314	-1.37034513675873
AGBL3	0.469553883922638	0.521137942624816	0.508944693885369	-1.49963652043282
PRDM10	0.355011016862361	0.856732794706273	0.232523753777358	-1.44426756534598
ZBTB11	0.674424178095879	-0.634022160842904	1.01477526309686	-1.05517728034984
LHX6	0.857998736802458	-0.0259631887930061	0.56301810478047	-1.39505365278992
PLA2G4A	0.842852909582988	0.392106421124983	0.211160562087546	-1.44611989279552
ZNF876P	0.712165253996944	0.309843935245563	0.457129175924671	-1.47913836516718
ITK	0.0935209040416867	0.0169473774023634	1.16641740663176	-1.27688568807582
GTF2IRD1	0.410652820549912	0.744722424972445	0.319337123757739	-1.47471236928009
LCA5L	-0.0718323105160718	0.542313968507221	0.902752840467224	-1.37323449845838
ITGB3	-0.058764288023028	0.542407597193372	0.895144776693132	-1.37878808586347
CD48	0.443029996853347	0.570431691575951	0.484424998772956	-1.49788668720225
WDR64	0.587949046573552	0.555048221777795	0.348560062975022	-1.49155733132636
GRIK5	0.304088112507509	0.647154746938015	0.533410201229445	-1.48465306067498
GPX6	0.261736912844801	0.709529031002482	0.50340281503767	-1.47466875888496
MEFV	0.846967125844706	-0.376480582957782	0.772285950186185	-1.24277249307311
ISLR2	0.164661610878741	0.166109183832159	1.03681875203695	-1.36758954674785
SYNM	0.76307241160001	0.515258689241049	0.177891294642218	-1.45622239548328
PCBD2	0.105975851234383	0.182791960275139	1.06260880212129	-1.35137661363081
MMRN1	0.437631356425045	0.539708542607662	0.521180743851048	-1.49852064288376
JCAD	0.93346002338138	-0.358001047481587	0.670109516862263	-1.24556849276206
OGN	0.827315353870137	-0.467333113670848	0.82806529188532	-1.1880475320846
RRP1B	0.413997540653477	-0.224474464852939	1.08002732671145	-1.269550402512
XPO5	0.209658799649962	-0.0758977139244931	1.14583061621909	-1.27959170194455
EXOC6	-0.132607238884322	0.804715611454292	0.690830245537286	-1.36293861810726
BCR	0.79033296614943	0.0280754041109216	0.600669431726249	-1.4190778019866
GLB1L2	0.764459269267554	0.416698159962223	0.288169893578221	-1.469327322808
NOX4	0.0568595693883329	0.735046415997414	0.63915961249881	-1.43106559788456
TMEM200A	0.840081501593726	-0.381238174843788	0.781432412510948	-1.24027573926088
ATG12	0.405790618786292	0.534540843366111	0.556354709811764	-1.49668617196417
DDX31	0.780001915307078	0.16247185881422	0.50883237063432	-1.45130614475561
SSTR3	-0.0678351437423475	0.649406777742609	0.805698667057568	-1.38727030105783
RNF180	0.686955966777037	0.328440796546526	0.4681865627321	-1.48358332605567
IQUB	0.718670185631843	-0.210288513334801	0.820533766500821	-1.32891543879786
ENPP2	0.249253117367693	0.0585854299163026	1.04755031508821	-1.3553888623722
C1orf167	0.0519706153245712	0.754972361531197	0.62164735944254	-1.42859033629831
RAD18	-0.244098243106446	0.871092237110303	0.682759402701501	-1.30975339670535
DAP	0.402123358297588	-0.158933651285422	1.05812254536583	-1.30131225237799
MTHFD2P1	0.589634359404587	0.613753676941805	0.279091529857404	-1.4824795662038
SH3YL1	0.945191492926463	0.116759797997394	0.343412689067893	-1.40536397999174
IFT122	0.84143906583032	-0.743083696479218	0.882211071210327	-0.980566440561428
SLC18A3	0.576965982831612	0.555203058853568	0.360726260444411	-1.49289530212958
RRAGB	0.337747963406709	0.851422828832505	0.258040516341435	-1.44721130858065
ADCY3	0.0932411791838337	0.163601144577991	1.0822721845862	-1.33911450834803
PLAC9P1	0.655381408816551	0.518588821932259	0.31091181395611	-1.48488204470492
DENND11	0.735459261003847	-0.198258879066527	0.798053681451572	-1.33525406338889
KIF21B	0.377182256220679	0.042612049794173	0.966496516034399	-1.38629082204925
ZNF701	0.7787624174892	-0.729050554396333	0.939711005367406	-0.989422868460274
SOX10	0.43832892924929	0.0670653503520967	0.903948505943589	-1.40934278554498
DUSP15	0.0958926974388015	0.681895638827364	0.665464779358303	-1.44325311562447
FNDC7	0.25301667606804	0.799092301590449	0.407746187101002	-1.45985516475949
BRCC3	0.451958567503554	-0.746490109743408	1.19490873382915	-0.900377191589296
CNST	0.430694953363251	0.502128198939319	0.564919993287357	-1.49774314558992
APELA	0.576084823293082	0.0280320201438094	0.812585445612272	-1.41670228904916
DYNC2LI1	0.377527236734695	-0.453298237281131	1.18878151454631	-1.11301051399988
HTRA3	0.608762366862363	-0.527334098514266	1.04280140512227	-1.12422967347037
SPATA7	0.934427365274329	0.00391843031982146	0.449136344472569	-1.38748214006672
ACLY	0.584397743005462	-0.102877866304904	0.884398878609754	-1.36591875531032
TRIM3	0.732560924099925	-1.02931602795049	0.972947503856411	-0.676192400005845
SLC8A3	0.479292370515739	0.639305887129165	0.37234881306448	-1.49094707070938
MDM1	0.843330200789735	0.376701281724991	0.227436319346453	-1.44746780186118
MADCAM1	0.327955388810626	0.113825858965603	0.958495572685647	-1.40027682046188
AKAP10	0.530207256193464	-0.845729158120001	1.14615495673419	-0.830633054807647
SNCAIP	0.868307840307326	0.264675553116367	0.309340096829712	-1.4423234902534
IFT52	-0.110108445842261	0.527076967360262	0.936752532804681	-1.35372105432269
CEP95	0.506789759863402	-0.126882388319635	0.962196520007565	-1.34210389155133
FERMT1	0.625686471761205	0.0161310408686818	0.775059164934646	-1.41687667756454
UBN1	0.751301509562212	-0.190860880915299	0.778569399629879	-1.33901002827677
ASPA	0.33817084828627	0.469043178762528	0.678021788582294	-1.48523581563109
ZNF718	0.267868172488138	0.843104966654058	0.339021675059267	-1.44999481420146
SPOCK2	0.262134396037651	0.0353752719543842	1.05244834350431	-1.34995801149635
CAPS2	0.58562880803939	0.22025508366907	0.66565577402325	-1.47153966573171
ZNF146	0.0470579411844418	0.777281601003114	0.601203561520248	-1.42554310370781
GUCY1A2	0.722278828452846	0.401511507054387	0.356159690242885	-1.47995002575012
RAB36	0.315531820187502	-0.52013423541853	1.24444151717375	-1.03983910194272
MMP17	0.835329423584254	-0.984915675774136	0.887497821013911	-0.737911568824026
TBC1D22A	0.0124880303251409	0.148515844266253	1.13704189544376	-1.29804577003515
SEMA5A	-0.148497784361189	0.735627881443819	0.770493021451152	-1.35762311853378
AAGAB	0.248843745637287	-0.259178487560535	1.20325958327204	-1.19292484134879
ACHE	0.938355114604533	-0.377578544945172	0.673469393430853	-1.23424596309021
HDDC2	0.446219309211944	-0.212347490660496	1.05106427427313	-1.28493609282458
PRSS42P	0.108256842227998	0.429275960555647	0.884388368958975	-1.42192117174263
RNF138	-0.0295104517813828	0.551836111623002	0.869808874340614	-1.39213453418223
LPAR3	0.820045511749447	0.121363471570991	0.496164379875528	-1.43757336319597
DAGLA	0.345989404860775	0.743351013588392	0.386562664091129	-1.4759030825403
TRIM49D2	0.343178654657516	0.777903789531388	0.347390818833145	-1.46847326302204
TBC1D4	0.999405508893818	-0.441850103049533	0.629661370415941	-1.18721677626023
ILDR1	0.825035597134705	-0.00300622484934184	0.5843347704862	-1.40636414277156
DEFB125	0.283109659220574	0.705590293540553	0.488815182741345	-1.47751513550248
PLP1	0.35106352759565	-0.152450608118453	1.09102745681272	-1.28964037628991
FAAP20	0.877792213776497	-0.706452833970947	0.840539420199178	-1.01187880000473
CAPRIN1	0.772686874222315	-0.173060410058732	0.747380432101733	-1.3470068962653
ZNF682	0.909702458553024	-0.143094045320221	0.580573716534871	-1.34718212976767
CXCR5	0.679901013885065	0.404204978801019	0.403121602538455	-1.48722759522454
KLF8	0.59129990552983	-0.6363917433473	1.08187432261575	-1.03678248479828
NEK7	0.0495980530697924	0.676761341343435	0.703529057578066	-1.42988845199129
NUP62CL	0.0931970248505229	0.825019034718348	0.512770959824436	-1.43098701939331
ARSK	0.915558027334642	-0.324406637045771	0.674420142295994	-1.26557153258486
STAT4	0.705070815568576	0.371154117502874	0.406871584338102	-1.48309651740955
ZNF263	0.57659806568866	-0.0565452270960471	0.864497886904459	-1.38455072549708
NCAM1	0.851563350838621	-0.202238768957049	0.681103122443814	-1.33042770432539
CLCC1	0.45356834143091	-0.467971219350781	1.14192056192931	-1.12751768400944
ASCC2	0.901527386434208	-0.0364718979365985	0.519248929419995	-1.3843044179176
S1PR4	0.683182369362649	-0.163647404412191	0.829159302785869	-1.34869426773633
IL2RB	-0.210642026533054	0.813966115774895	0.725734938219359	-1.3290590274612
CXorf58	-0.236487160961516	0.765801452371385	0.788323183812397	-1.31763747522227
LONRF1	0.689602028733964	-0.677740998850096	1.01020083444867	-1.02206186433253
CLIC2	-0.150858516492187	0.871959185077678	0.628625029442934	-1.34972569802842
DZANK1	0.792823293365984	-0.730537899732377	0.926929812814087	-0.989215206447698
LINC02493	0.306837986346758	0.734574088747111	0.434276109720851	-1.47568818481471
KIF15	0.632539342530944	0.503198774492263	0.354555582928096	-1.4902936999513
TTF2	0.697184203462573	-0.554940822030395	0.976699448769526	-1.1189428302017
MED26	0.92096929484485	0.234002187743491	0.268114332998662	-1.423085815587
MYOZ3	0.52747805160669	-0.405483163381005	1.06814137217839	-1.19013626040408
ZNF736	0.185495523167929	0.753429445810107	0.519765859318852	-1.45869082829689
NPC1	0.0821584704616705	0.701428503124178	0.655642374763679	-1.43922934834953
LINC02693	0.302362136736123	0.721786578544208	0.45310981592378	-1.47725853120411
LMAN1L	0.468977333270369	0.732119103262214	0.272018556998359	-1.47311499353095
KLHDC4	0.797241834896182	-0.393230967321249	0.829537699695486	-1.23354856727041
FAN1	0.738898383628266	-0.456985011205578	0.909151951842264	-1.19106532426495
PARD3	0.54551150935973	0.563860321367498	0.385826126488554	-1.49519795721578
IGSF9B	-0.226545606403264	0.877360557087852	0.666342364856477	-1.31715731554107
FBXO36	0.409529817068397	0.773571742498557	0.284236705287756	-1.46733826485471
PLEKHA8	0.399783106072433	0.118863551834037	0.90075161394177	-1.41939827184824
FLNC	-0.275047959770895	0.851564184261579	0.719958526517945	-1.29647475100863
ARHGAP20	0.719426231450906	0.552724017479105	0.1908888802159	-1.46303912914591
EXT1	0.097659608711123	0.296941802057519	0.991066458064526	-1.38566786883317
CD69	0.300541195624036	0.466364809204078	0.711559884347605	-1.47846588917572
RHBDL2	-0.140530575926196	0.84119798417981	0.656435807764382	-1.357103216018
CBLN4	0.887726685603404	-0.622104723665293	0.813140796641463	-1.07876275857957
DENND5A	0.635044791181736	-0.694385019077242	1.05748014677257	-0.998139918877066
SYTL3	0.987397115406134	-0.133215644504458	0.47913427411661	-1.33331574501828
LEMD1	-0.223405209081815	0.758856503443716	0.788416595942428	-1.32386789030433
GAS2L3	-0.149107576074844	0.481193997472148	0.993930619160373	-1.32601704055768
FAM47E	0.109582965856197	0.836344940489222	0.486496549430375	-1.43242445577579
FGF18	0.879339448019887	0.253356105165549	0.305739722179168	-1.4384352753646
TMOD1	0.0990050991103496	0.626834400388139	0.717324466926804	-1.44316396642529
HSH2D	0.195379228629344	-0.289195361316845	1.24561409090457	-1.15179795821707
LINC01247	0.227732903195691	0.635997738489316	0.609919035621375	-1.47364967730639
ANGEL1	0.199486953476258	-0.148973752503235	1.18650574930028	-1.2370189502733
ST8SIA4	0.199738223888736	0.663489163983298	0.604558591354496	-1.46778597922653
RGL1	0.584012477670701	0.239662602764705	0.651710987987724	-1.47538606842312
ZFAND4	-0.105434533716352	0.798148482160036	0.681241257661963	-1.37395520610564
GRAMD1A	0.691772796305925	0.0532159568827292	0.686069352955143	-1.43105810614379
IL5RA	0.259555778179181	0.3845824977134	0.81311147350533	-1.45724974939792
EIF4E3	0.541961620516502	0.540836463941858	0.414516141064991	-1.49731422552335
TBC1D14	0.990494189245019	-0.14691201011493	0.484167705271374	-1.32774988440146
FANCL	0.194161550148369	0.96565933968997	0.243864731892077	-1.40368562173042
HDAC10	0.639273267823413	-1.04440758124837	1.0447297263272	-0.639595412902243
SULT4A1	0.836809605518002	0.466683271925887	0.133240684434827	-1.43673356187871
ZNF480	0.745446787694913	-0.334593849504004	0.85475181170909	-1.26560474990001
CDK7	-0.131559742854268	0.785102434773015	0.710712913172639	-1.36425560509139
ZNF248	0.326895004725521	0.216419337567951	0.889959609237667	-1.43327395153114
CNBD2	0.518588991986797	0.601935908330666	0.372730206172637	-1.4932551064901
TMEM71	0.750367807872491	0.555033413958658	0.146314372460488	-1.45171559429164
NAF1	0.510614852310007	0.0931603315727003	0.826899675192141	-1.43067485907484
SNRNP40	0.749378255632125	0.318198359345429	0.406244170586356	-1.47382078556391
WASHC5	0.549798856828036	0.470856868220086	0.478395044094319	-1.49905076914244
CT45A7	0.158592632723336	0.550383042225819	0.745649342571926	-1.45462501752108
EN2	0.949949597756403	-0.104145798062837	0.506898449873592	-1.35270224956716
ADCY7	0.583709642938954	-0.069013965854794	0.865609040695165	-1.38030471777933
WIPF2	0.284182867323837	-0.0584912601781997	1.08930862070768	-1.31500022785333
RET	0.185000407311106	0.491276996643698	0.778943702841853	-1.45522110679666
SLAIN1	0.327059349365767	0.804678924595888	0.329984715477484	-1.46172298943914
PHYHIPL	-0.164519649439284	1.08638360973885	0.366046664311346	-1.28791062461092
BRCA2	0.611644315639186	0.0854677035945981	0.741307266007266	-1.43841928524105
OTUD6A	0.366888141676039	0.216176225896672	0.859267299722412	-1.44233166729512
NCMAP	0.762563429969623	0.201345368501755	0.496155250029309	-1.46006404850068
NUP153	0.28075862251802	-0.247951693397012	1.17924623462487	-1.21205316374588
MTUS1	0.518470780452001	-0.621345413313502	1.13306255932419	-1.03018792646269
PARP16	0.254343421510621	0.683726765500839	0.537900678078576	-1.47597086509004
ANKMY2	0.551434054827458	0.0294264184308238	0.833481486856735	-1.41434196011501
RCBTB1	0.102191486220763	0.518731817127889	0.813749477901093	-1.43467278124975
DDX52	0.48759943868267	-0.264861150858257	1.04346616593308	-1.26620445375749
ZNF778	0.272089579081036	0.41173426237811	0.781171921880918	-1.46499576334006
LEPROTL1	0.441364284291154	0.112149634225227	0.872031793972713	-1.42554571248909
CARD14	0.416793512599785	0.134113052770161	0.877054382158859	-1.4279609475288
OSBPL6	0.840347081950396	0.175066961028893	0.427075172840619	-1.4424892158199
TMEM216	0.896831296419781	0.0515853062509578	0.459409810054468	-1.40782641272521
SLC35G2	0.606838985305777	0.113630916504187	0.725881069835999	-1.44635097164596
ZNF585B	0.141174254385655	0.0840137579420631	1.10141931705938	-1.32660732938709
CXorf51B	0.148496266057367	0.532090371433823	0.769488103433709	-1.45007474092491
VWA7	0.581321477592422	-0.0188429301197538	0.837581361015006	-1.40005990848767
LINC00937	0.819442222814971	0.291033833776274	0.34676951461472	-1.45724557120597
SMIM10L2A	0.577901249208036	0.0148482851245288	0.819450861990648	-1.41220039632321
SLC11A2	0.663086138626402	-0.43928758061177	0.970297629368666	-1.1940961873833
SPRY3	0.470222531536685	0.455286313480974	0.572456143629575	-1.49796498864723
DLK1	0.67625744703939	0.354125852607287	0.455999853883203	-1.48638315352988
GAGE12C	0.0277671535294292	0.382244685733541	0.971655274435322	-1.38166711369829
LINC02210	0.739238074145196	-0.988257861294007	0.974765161752405	-0.725745374603589
BMP5	0.10083288039962	0.405244645855928	0.908329454954874	-1.41440698121043
GTPBP1	0.750814873073604	-0.301734340554182	0.834798383973964	-1.2838789164934
TRMT2B	-0.20572574623926	0.589274025702647	0.934475921006778	-1.31802420047017
TMEM255A	0.740625876281814	-0.304083151361831	0.845618193156424	-1.2821609180764
OSBP2	0.261693137589001	0.647564402363455	0.569774082799549	-1.479031622752
STMND1	0.739635240770796	0.0928463696241066	0.607918959300917	-1.44040056969582
SLC38A6	0.43755676321753	-0.369683566912787	1.12139338802667	-1.18926658433141
RNF144B	0.415237782818523	0.194313194122975	0.836286247274631	-1.44583722421613
LINC00426	0.72287621714174	-0.587910269772631	0.962736319939888	-1.097702267309
USP39	0.335944066425325	-0.199298888037345	1.12291323655009	-1.25955841493807
PPFIA4	0.722690868731178	0.521699286062683	0.223764240330673	-1.46815439512454
BRS3	0.0906560040766501	0.116580135196717	1.11225962822028	-1.31949576749365
DDX23	0.751722495056551	-0.556077129545401	0.928469907566383	-1.12411527307753
ERMP1	0.130753466903083	-0.115326728922605	1.21078658676817	-1.22621332474865
BBS1	0.502544936414558	0.216888460051093	0.745185056858028	-1.46461845332368
B4GALT4	0.900458311047812	-0.170766619331017	0.608239096298996	-1.33793078801579
NMNAT3	0.674964152641771	0.521859001775417	0.283601388523766	-1.48042454294095
RSPO3	0.333063075387543	0.466458327796186	0.68464429174977	-1.4841656949335
ZNF674	0.667314533094658	0.302825558825699	0.513028670567137	-1.48316876248749
LYPD2	0.367991626921309	0.365754818847097	0.742544113303369	-1.47629055907177
USH1G	0.537855182673011	0.514694173269558	0.446317640815626	-1.49886699675819
TCTN2	0.783100748254034	0.126793344040101	0.534174543040836	-1.44406863533497
NR2E3	0.103749344386352	0.401399800946829	0.909433698350408	-1.41458284368359
TGFBR3	0.461859795353207	0.370859182726314	0.656589379219338	-1.48930835729886
CNEP1R1	0.443039747145741	0.566041004525661	0.488986519106693	-1.4980672707781
ZNF486	0.42418434367396	-0.417455897121158	1.14680436883176	-1.15353281538457
OR2T4	0.372300375440431	0.811623528980239	0.274589192247749	-1.45851309666842
ZNF664	0.101519621728231	0.466464601522954	0.858549244956099	-1.42653346820728
WRAP73	0.350384925086117	0.596346383650716	0.544831602922091	-1.49156291165893
CHD1L	0.440642239362676	-0.606488524238473	1.18388944341012	-1.01804315853433
ZNF761	0.836073732146275	-0.47799722863768	0.823057046270605	-1.1811335497792
GFRA3	0.978718883248457	-0.0843980461696573	0.457019164717979	-1.35134000179678
TIGD4	0.949971066016779	0.172582569626265	0.286575438749285	-1.40912907439233
