# Supplementary material for: Stage-resolved gene drivers of pancreatic ductal adenocarcinoma progression and therapeutic vulnerabilities
Source: iScience. 2026 Feb 27;29(4):115164. doi: 10.1016/j.isci.2026.115164 (PMC13091467; doi:10.1016/j.isci.2026.115164)
Supplement: Table S10. Differential Gene Expression of Cluster C10 [file mmc10.xlsx]

## Sheet: Annotation
Suplemental Table 10
Differential Gene Expression of Cluster C10
Gene	Resected	BL_LA	Primary_Meta	Liver_Meta
CHCHD10	-1.30197	0.532436	-0.217443	0.986972
PSMA2	-1.23061	0.160006	-0.130623	1.20122
CD276	-1.26603	-0.0361299	0.127597	1.17456
LAMP2	-1.31502	0.00881767	0.196173	1.11003
P3H4	-1.20747	-0.0970726	0.0684672	1.23608
TRMT112	-1.25314	0.276045	-0.173306	1.1504
PJA1	-1.06949	-0.0174739	-0.251857	1.33882
POLR2I	-1.27757	0.00926462	0.103391	1.16492
TGM2	-1.25067	0.0658288	-0.0115553	1.1964
GTF3A	-1.26675	0.0900987	-0.00115062	1.1778
ACP1	-1.25708	0.231589	-0.135444	1.16094
VDAC2	-1.29959	0.0769148	0.0832853	1.13939
USE1	-1.23884	-0.221727	0.312269	1.1483
NRP2	-1.16481	-0.349308	0.324097	1.19002
CDK4	-1.25063	0.630823	-0.340445	0.960252
HUS1	-1.26801	0.0539515	0.0359477	1.17811
ITGB1	-1.02207	-0.368419	0.0422098	1.34828
HINT1	-1.17689	-0.0692327	-0.0225873	1.26871
CFL2	-1.26616	-0.0670591	0.164815	1.16841
POSTN	-1.16901	0.187633	-0.256526	1.2379
VPS29	-1.17644	0.0931442	-0.172695	1.25599
ATP5PF	-1.04808	0.215218	-0.452006	1.28487
DVL1	-1.30943	0.080394	0.102817	1.12622
CSNK2B	-1.26089	0.303233	-0.176781	1.13444
RBIS	-1.12921	0.150401	-0.292653	1.27146
MMGT1	-1.25809	0.0444791	0.0242239	1.18939
SLC3A2	-0.998775	-0.328737	-0.0480158	1.37553
MDH1	-1.34552	0.380009	-0.055315	1.02083
PXDN	-1.14917	-0.419003	0.413782	1.15439
SLC35A2	-1.26001	-0.10871	0.202763	1.16595
ARPC5	-1.29302	0.691081	-0.277534	0.879474
TGFBI	-1.18934	0.108299	-0.16284	1.24388
RETN	-1.33719	0.139517	0.111358	1.08631
FADD	-0.795883	-0.274017	-0.39218	1.46208
TSKU	-1.28793	0.126703	0.0101084	1.15112
LAPTM4A	-1.05905	0.552093	-0.596558	1.10351
FST	-0.852179	-0.689616	0.218785	1.32301
RO60	-1.23332	-0.0388747	0.0580986	1.2141
MPHOSPH10	-1.1033	-0.266712	0.0632692	1.30675
IMMT	-1.10984	-0.388025	0.250983	1.24688
UGDH	-1.30568	0.0292864	0.148427	1.12797
PHLDA1	-1.15096	0.606225	-0.489011	1.03375
NDUFB2	-1.07028	-0.214432	-0.0588136	1.34353
REEP5	-1.25996	0.169414	-0.0828885	1.17343
RRS1	-0.864899	-0.0625081	-0.489712	1.41712
ATOX1	-1.1762	-0.270185	0.224432	1.22196
GSTO1	-0.845854	-0.359688	-0.24236	1.4479
GJB4	-1.28561	0.0614148	0.0670719	1.15712
COX6C	-1.2419	0.628106	-0.354467	0.968259
CMAS	-1.1181	-0.318621	0.163262	1.27346
SMDT1	-1.16678	0.423496	-0.397456	1.14074
G0S2	-0.941936	-0.0423727	-0.409658	1.39397
TXNDC17	-0.760561	0.32217	-0.834764	1.27315
NDUFA2	-1.01756	0.0203409	-0.357814	1.35504
PFDN4	-1.07387	-0.553354	0.484473	1.14275
ANAPC11	-0.555138	-0.271745	-0.653355	1.48024
CCNB1	-1.31013	0.172592	0.0179671	1.11957
COL3A1	-1.18442	0.438579	-0.377639	1.12348
TM9SF1	-1.12602	-0.227776	0.0589134	1.29488
APLP2	-1.32955	0.481786	-0.142177	0.989937
GHITM	-1.30943	0.253328	-0.0479347	1.10404
REXO2	-0.816216	-0.17425	-0.456849	1.44731
ATP5MC3	-0.886533	0.486527	-0.773996	1.174
MARCHF9	-1.2064	-0.0725679	0.038879	1.24009
PROSER2	-1.14669	-0.399005	0.365835	1.17986
GPX8	-1.17965	-0.191631	0.123736	1.24755
PAIP1	-0.950656	-0.539038	0.154892	1.3348
SLC35B1	-1.16749	-0.0893242	-0.0193629	1.27617
NDUFAB1	-0.83227	0.265853	-0.735672	1.30209
RHOD	-0.796276	-0.573522	-0.0563313	1.42613
PSMA3	-1.27249	-0.0370008	0.143859	1.16563
SLC35A4	-0.847355	-0.24602	-0.354348	1.44772
HEBP2	-1.2995	0.651377	-0.257727	0.905855
SLC2A1	-1.32611	0.348495	-0.077803	1.05542
ELOF1	-1.17233	-0.16433	0.0744737	1.26218
SEC61G	-1.0899	0.212042	-0.392287	1.27014
GJB3	-1.06866	0.0491009	-0.307469	1.32703
ENY2	-1.27269	0.0314197	0.0688773	1.1724
PLOD1	-1.00778	-0.385167	0.038492	1.35445
SRXN1	-1.05898	-0.000486963	-0.281849	1.34131
NDUFA1	-0.987977	0.138298	-0.481748	1.33143
PCYOX1	-1.10101	-0.14647	-0.0791862	1.32667
PPP1R3B	-0.918236	-0.477753	0.00727004	1.38872
UBE2C	-1.28571	0.400179	-0.187593	1.07313
FAHD1	-1.33442	0.177449	0.0693045	1.08767
OSGIN1	-0.566211	-0.523857	-0.406506	1.49657
TOMM5	-1.31445	0.607261	-0.217979	0.925169
TRAPPC4	-0.809543	-0.0369149	-0.573022	1.41948
ARL2BP	-1.15971	0.176341	-0.263453	1.24682
ECI1	-0.80621	-0.231011	-0.419138	1.45636
POLR2G	-0.916234	0.171292	-0.590261	1.3352
SNRPB2	-0.886374	-0.322572	-0.226042	1.43499
C11orf96	-0.549843	0.037533	-0.876328	1.38864
COMMD5	-1.29278	-0.0663628	0.23198	1.12716
MRM2	-1.19136	-0.272681	0.265867	1.19817
LRRC8A	-0.997586	-0.293011	-0.091636	1.38223
CCL18	-1.05429	-0.0619044	-0.236156	1.35235
CCT2	-1.28055	0.709035	-0.303378	0.874889
CMTM3	-1.0866	-0.116333	-0.134141	1.33708
YRDC	-1.14455	0.131424	-0.254856	1.26798
UQCR11	-0.724457	0.293697	-0.856097	1.28686
PFDN2	-1.06849	-0.0347707	-0.238477	1.34174
MRFAP1	-0.74627	0.245572	-0.81206	1.31276
CLPP	-1.21971	0.186445	-0.170291	1.20356
RHOG	-1.08603	-0.112036	-0.139308	1.33738
AMIGO2	-1.17111	-0.0235145	-0.0788498	1.27347
RAB32	-1.24388	-0.121237	0.179427	1.18569
NSMCE3	-1.30281	0.149878	0.0216635	1.13127
COMMD4	-1.03942	-0.211765	-0.113343	1.36452
HSPD1	-1.02042	0.562496	-0.647816	1.10574
TOMM34	-1.16961	-0.123715	0.0220103	1.27131
SERPINE1	-0.757474	0.0341676	-0.678414	1.40172
RRP36	-0.944227	-0.445882	0.00824121	1.38187
CWC15	-1.21232	0.162997	-0.165693	1.21501
LTBR	-0.6467	-0.314842	-0.524309	1.48585
CDK2AP1	-1.21741	0.225112	-0.202027	1.19433
AARS1	-1.15011	-0.362328	0.307773	1.20467
POMP	-0.945331	0.185611	-0.564416	1.32413
SBDS	-1.08682	-0.0251738	-0.21857	1.33057
ZBED2	-1.25433	0.067556	-0.00572542	1.1925
COX5A	-1.23979	0.415202	-0.277118	1.1017
GLRX5	-1.32184	0.422895	-0.129244	1.02819
IRF2BPL	-1.19097	0.185466	-0.218936	1.22444
CIAO2B	-0.615083	0.366562	-0.983987	1.23251
RTP4	-1.16956	-0.275811	0.216953	1.22841
NPM1	-1.08731	1.00098	-0.594039	0.680368
PPIF	-1.0017	-0.206883	-0.177835	1.38642
SDE2	-1.1692	0.0169164	-0.119857	1.27214
PCNA	-1.2081	-0.0272121	-0.00553411	1.24085
POLR2E	-1.04707	0.611155	-0.629133	1.06505
CST6	-0.922329	-0.0898519	-0.3964	1.40858
PLIN3	-1.27869	0.168899	-0.0453571	1.15515
ADAM20P1	-0.894811	-0.304112	-0.233642	1.43256
ICAM1	-1.25461	-0.0493596	0.116574	1.1874
TMED1	-0.870853	-0.370203	-0.196312	1.43737
UBE2I	-1.20766	0.264455	-0.244919	1.18812
NME1	-1.30698	0.0300747	0.150786	1.12612
STEAP1	-1.15634	-0.249506	0.149564	1.25628
ITGA5	-1.09249	0.227054	-0.398078	1.26351
POLR3K	-1.26658	0.0688426	0.018466	1.17927
LRATD2	-0.984323	0.193037	-0.521084	1.31237
PLIN2	-0.74621	-0.498561	-0.220194	1.46496
PPP1R18	-1.26672	0.47468	-0.258365	1.0504
GJB6	-1.21127	-0.21139	0.223397	1.19926
DBN1	-1.22853	-0.155915	0.188202	1.19624
UBE2L6	-0.739901	-0.450268	-0.282854	1.47302
NDUFC2	-0.569063	-0.401588	-0.525568	1.49622
RAB6A	-1.15371	-0.367693	0.326868	1.19453
KRT7	-0.677347	-0.184902	-0.602142	1.46439
PAFAH1B3	-1.31351	0.259873	-0.0441913	1.09782
SURF4	-1.16543	0.281251	-0.323344	1.20752
DKK1	-1.21266	0.742455	-0.423559	0.893764
FJX1	-0.985306	-0.304822	-0.0979157	1.38804
COL4A1	-0.838588	-0.505429	-0.0823528	1.42637
KRT81	-1.23529	-0.263961	0.375116	1.12413
SMPD1	-0.998516	-0.2314	-0.157399	1.38732
MAT2B	-1.29718	0.119686	0.0365847	1.14091
GBP1	-1.01139	-0.205539	-0.164318	1.38125
MYL6B	-1.04264	-0.259875	-0.0548258	1.35734
LINC00460	-0.926287	-0.237522	-0.257247	1.42106
SNAPC2	-0.974268	0.0898499	-0.466535	1.35095
GRINA	-0.986362	0.323876	-0.591457	1.25394
CBX3	-1.16828	0.691197	-0.483798	0.960885
DNAJB11	-1.25796	0.326998	-0.196807	1.12777
TMBIM1	-1.05625	0.270804	-0.474037	1.25948
TRAM1L1	-0.93712	-0.559756	0.161855	1.33502
COL5A1	-1.20422	-0.171463	0.152014	1.22366
CBLL1	-1.33853	0.194964	0.0636246	1.07994
HTRA1	-0.869471	-0.524533	-0.00913511	1.40314
CISD3	-0.829868	0.162595	-0.681807	1.34908
PSMA7	-1.1066	0.389535	-0.468092	1.18516
RPP25L	-0.986547	0.354749	-0.606407	1.2382
EID2	-0.956415	-0.203527	-0.248013	1.40795
PHLDA3	-1.13942	0.347222	-0.399949	1.19214
MELTF	-1.16882	-0.255403	0.185614	1.23861
KLHL21	-0.621424	-0.789982	0.000816973	1.41059
GJB5	-0.777618	-0.506765	-0.168266	1.45265
NPM3	-0.543905	-0.12763	-0.773827	1.44536
VAT1	-1.08298	0.492048	-0.544306	1.13524
SHISA4	-0.928077	-0.364116	-0.119152	1.41135
AIG1	-1.29011	0.220158	-0.0628246	1.13278
FHL2	-1.14547	-0.367685	0.30497	1.20818
ATP5MGL	-1.06196	0.0970571	-0.353403	1.31831
UCA1	-0.881096	-0.283306	-0.273805	1.43821
DYNLT3	-1.18158	0.665104	-0.458746	0.975222
KCNF1	-1.07611	-0.344404	0.112568	1.30794
RPA4	-1.20944	-0.0628305	0.0344761	1.23779
S100A16	-1.10803	0.90304	-0.581535	0.786521
GABARAPL2	-0.900717	0.255291	-0.65587	1.3013
CKS1B	-0.773943	-0.169198	-0.510169	1.45331
LRRC32	-0.916985	-0.217161	-0.289909	1.42405
PMAIP1	-0.696764	-0.207923	-0.563053	1.46774
PEX19	-1.26493	0.130376	-0.0407225	1.17528
ARL4D	-0.68712	-0.613073	-0.158222	1.45841
NDUFA5	-1.09444	0.0920228	-0.302325	1.30474
COX14	-0.891386	-0.0225365	-0.488368	1.40229
COL4A2	-0.839531	-0.372701	-0.236952	1.44918
ANKRD1	-1.05566	-0.276638	-0.0126593	1.34495
TUBB6	-1.04625	-0.292293	-0.0104547	1.349
CHMP4A	-1.25341	0.205449	-0.123189	1.17115
PGAM5	-1.12239	-0.27338	0.109925	1.28585
PDRG1	-1.23538	-0.133515	0.174994	1.1939
COL1A2	-0.981709	0.243485	-0.554054	1.29228
PGLS	-1.1829	-0.198895	0.140208	1.24159
MED10	-1.12272	-0.290591	0.133792	1.27952
HEY1	-1.09527	-0.480066	0.382032	1.1933
PPIC	-0.899157	-0.430189	-0.0846186	1.41396
ANTKMT	-0.997421	-0.450399	0.109825	1.33799
MRC1	-1.11577	-0.388405	0.265812	1.23836
COA3	-0.948796	-0.0735288	-0.37535	1.39767
ARL4C	-1.20382	0.475572	-0.363709	1.09196
OCIAD2	-1.16167	0.144821	-0.237422	1.25427
METTL23	-0.956836	-0.41233	-0.0143958	1.38356
CHCHD2	-1.00172	0.986206	-0.707723	0.72324
MIEN1	-0.806586	0.338439	-0.796775	1.26492
CKAP2	-1.13191	-0.365319	0.266709	1.23052
LINC02716	-0.880147	-0.428199	-0.115924	1.42427
SLC12A4	-1.05851	-0.562342	0.457049	1.1638
ST3GAL1	-0.442693	-1.11499	0.361925	1.19576
NFKBIE	-1.20704	-0.0930893	0.0630261	1.2371
MTFP1	-0.704413	-0.313184	-0.462789	1.48039
KISS1R	-1.14948	0.0495325	-0.181909	1.28186
SIKE1	-0.978804	-0.340617	-0.0667491	1.38617
PHLDA2	-0.94077	0.528497	-0.729454	1.14173
HTATIP2	-1.04893	-0.266939	-0.0358666	1.35174
EIF2S1	-1.29754	-0.00051599	0.16225	1.13581
TXNL1	-0.898444	-0.772906	0.520469	1.15088
SERPINH1	-0.614414	0.0316209	-0.815778	1.39857
HMGB3	-0.955791	-0.309406	-0.138884	1.40408
CHCHD5	-1.10811	-0.343919	0.178464	1.27356
SLC10A3	-0.780609	-0.214609	-0.463995	1.45921
FHL3	-0.814924	-0.505726	-0.116876	1.43753
UPP1	-1.15199	-0.196153	0.0716988	1.27644
ABCC2	-0.498905	-0.369812	-0.623233	1.49195
PTPMT1	-0.588571	-0.443271	-0.465086	1.49693
TMA16	-1.18021	-0.226699	0.171461	1.23544
CDA	-1.03891	0.57584	-0.629242	1.09231
THAP5	-0.881554	-0.559271	0.0600754	1.38075
CCL8	-1.00943	0.0117326	-0.36232	1.36002
CAPG	-1.31366	0.480367	-0.173421	1.00671
TNFRSF12A	-0.908857	0.388061	-0.71114	1.23194
CDC37L1	-1.12101	-0.300724	0.144195	1.27754
SETSIP	-0.70687	-0.594001	-0.156213	1.45708
ID3	-0.872385	0.169873	-0.639534	1.34205
MZT2B	-0.577327	-0.120774	-0.748318	1.44642
ZNF275	-0.599959	-1.0546	0.545252	1.10931
DEXI	-0.753081	-0.715882	0.0858455	1.38312
TOR1A	-0.518666	-0.759546	-0.178562	1.45677
PCDH17	-0.495352	-1.14504	0.598769	1.04162
TIMM8A	-0.52109	-0.834365	-0.0684862	1.42394
CHST1	-0.466729	-1.03799	0.21726	1.28746
TSPAN4	-0.513563	-1.07005	0.381124	1.20249
UROD	-0.672125	-0.510876	-0.299428	1.48243
C7orf25	-0.535893	-0.627311	-0.324702	1.48791
NUDT5	-0.460065	-0.806767	-0.183602	1.45043
P3H1	-0.778573	-0.93367	0.688497	1.02375
NDST1	-0.573167	-1.01573	0.36002	1.22888
DDX28	-0.536722	-0.47335	-0.489385	1.49946
RXRA	-0.759294	-0.923553	0.563451	1.1194
ENG	-0.444598	-0.963796	0.0402529	1.36814
RMND5B	-0.396043	-0.750552	-0.327392	1.47399
CCL11	-0.457026	-1.11539	0.392016	1.1804
DSEL	-0.83639	-0.696454	0.200473	1.33237
TIGD5	-0.744776	-0.801541	0.222118	1.3242
RNH1	-0.341537	-0.351513	-0.77589	1.46894
BRI3	-0.64044	-0.289044	-0.553668	1.48315
ACOT13	-0.587397	-0.699652	-0.174156	1.46121
KIAA2013	-0.550339	-0.387738	-0.557312	1.49539
PRKACA	-0.817252	-0.668278	0.117424	1.36811
NAA20	-0.418455	-0.485187	-0.592498	1.49614
SMIM19	-0.553853	-0.691577	-0.225642	1.47107
HSDL2	-0.710983	-0.865805	0.287518	1.28927
EMG1	-0.585772	-0.3958	-0.513821	1.49539
C1orf50	-0.704391	-0.531059	-0.236278	1.47173
TPPP2	-0.768649	-0.563549	-0.109856	1.44205
NFYB	-0.475248	-1.08648	0.348299	1.21342
ALDOA	-0.756011	1.15706	-0.910889	0.509836
DNAJC25	-0.571971	-0.743092	-0.134922	1.44999
MIEF1	-0.524638	-0.849658	-0.0403453	1.41464
TBC1D25	-0.662736	-0.866108	0.197873	1.33097
NSMCE1	-0.56696	-0.877115	0.0638017	1.38027
OGFOD3	-0.843028	-0.719713	0.256852	1.30589
HSPB1	-0.828713	1.10413	-0.864416	0.589004
GLMP	-0.623973	-0.395011	-0.474241	1.49322
MYL6	-1.2187	0.751857	-0.414852	0.881693
ROBO4	-0.9069	-0.44108	-0.058969	1.40695
HOXB9	-0.817256	1.12594	-0.867332	0.558646
C1QTNF1	-0.723847	-0.724035	0.0517657	1.39612
NAGPA	-0.792595	-0.736165	0.189358	1.3394
GLB1L	-0.693141	-0.775614	0.0865511	1.3822
PRDX4	-0.50274	-0.695041	-0.28055	1.47833
PSMB3	-0.348627	-0.438887	-0.696139	1.48365
BLOC1S4	-0.361723	-0.288712	-0.809302	1.45974
ZNF319	-0.458761	-0.715123	-0.304443	1.47833
IFITM10	-0.467099	-0.665811	-0.354623	1.48753
TIMM23	-0.59464	-0.596716	-0.293329	1.48469
ST6GALNAC6	-0.505003	-1.07083	0.365621	1.21021
SLC39A13	-0.382133	-0.536877	-0.575736	1.49475
EXTL2	-0.859858	-0.856996	0.696545	1.02031
BYSL	-0.842833	-0.680806	0.185019	1.33862
MAD2L2	-0.745873	-0.94814	0.612632	1.08138
LILRB4	-0.496086	-0.687923	-0.296737	1.48075
UBAC1	-0.443075	-1.18023	0.595812	1.0275
UFSP1	-0.55806	-0.49172	-0.448702	1.49848
KEAP1	-0.564754	-0.405494	-0.526294	1.49654
BCKDHA	-0.673618	-0.638335	-0.143447	1.4554
ZNF408	-0.458021	-0.655504	-0.376126	1.48965
GCC1	-0.870778	-0.777311	0.450257	1.19783
USP27X	-0.644098	-0.78018	0.0185353	1.40574
CYB5R2	-0.556644	-0.455178	-0.486829	1.49865
CLEC14A	-0.421808	-0.807798	-0.225903	1.45551
MYDGF	-0.875926	-0.204718	-0.356044	1.43669
RASIP1	-0.818366	-0.690494	0.156447	1.35241
SRF	-0.72949	-0.233963	-0.505437	1.46889
CNPY4	-0.675132	-0.600619	-0.189676	1.46543
C2orf74	-0.818053	-0.734634	0.235193	1.31749
CYB5R3	-0.931651	-0.695635	0.411095	1.21619
ATP6V0C	-0.965564	0.785695	-0.756881	0.93675
PLEKHO2	-0.745723	-0.81604	0.252476	1.30929
PFDN6	-0.567211	-0.72482	-0.165845	1.45788
HSD11B1L	-0.557285	-1.1169	0.69479	0.9794
TMEM121	-0.758845	-0.922602	0.558476	1.12297
ZBTB22	-0.720948	-0.726791	0.051548	1.39619
CNN1	-0.521432	-0.807904	-0.107289	1.43662
CHCHD4	-0.552972	-0.751655	-0.147126	1.45175
ABCF3	-0.406003	-0.889082	-0.129012	1.4241
AMPD2	-0.405037	-0.883659	-0.138188	1.42688
NKAPL	-0.54448	-1.10177	0.563741	1.08251
CXCL10	-0.816841	-0.660825	0.104667	1.373
SLC43A3	-0.546098	-0.976561	0.218716	1.30394
PSMB1	-0.301112	-0.202138	-0.919238	1.42249
WDR24	-0.47256	-0.935917	0.0301306	1.37835
KCTD15	-0.734858	-0.94359	0.555475	1.12297
NXT1	-0.460673	-0.617459	-0.416272	1.4944
OSTC	-0.672099	-0.30486	-0.506035	1.48299
SEC11C	-0.641864	-0.876267	0.181224	1.33691
PMPCA	-0.421492	-0.972409	0.0241632	1.36974
MEX3A	-1.00926	-0.63914	0.496887	1.15152
MMP7	-0.97063	0.995456	-0.742699	0.717873
SF3A3	-0.732623	-0.969266	0.656556	1.04533
GOLT1B	-0.764561	-0.715164	0.103783	1.37594
COMMD3	-0.446409	-0.364718	-0.67581	1.48694
RNF135	-0.573416	-0.937355	0.184709	1.32606
VKORC1	-0.309469	-0.207259	-0.909491	1.42622
PPIAP30	-0.950166	-0.741188	0.603307	1.08805
PDXP	-0.697481	-0.690603	-0.0384876	1.42657
PACSIN3	-0.605058	-0.541706	-0.343931	1.49069
SLAMF8	-0.647683	-0.618893	-0.201988	1.46856
PEF1	-1.02938	-0.432697	0.146103	1.31598
GIHCG	-0.861337	-0.636094	0.143599	1.35383
HPS5	-0.419705	-1.20038	0.622171	0.997915
SPAG7	-0.780341	-0.0691523	-0.581599	1.43109
EEF1AKMT3	-0.809819	-0.900463	0.666957	1.04332
PTGER1	-0.616592	-0.786798	-0.011049	1.41444
CCR1	-0.478999	-0.812865	-0.152615	1.44448
PTPN1	-0.60295	-0.989486	0.354944	1.23749
SUMO1	-0.657461	-0.360795	-0.470451	1.48871
TUBGCP2	-0.47558	-0.686077	-0.321502	1.48316
LAIR1	-0.633984	-0.97437	0.382714	1.22564
HDDC3	-0.694079	-0.219659	-0.556182	1.46992
MAGEB17	-0.719025	-0.544596	-0.201271	1.46489
DNTTIP1	-0.87377	-0.386993	-0.17336	1.43412
LRP11	-0.586824	-1.02902	0.426287	1.18955
RWDD4	-0.662748	-0.673295	-0.11138	1.44742
RABEPK	-0.70599	-0.815009	0.177138	1.34386
ZFYVE21	-0.658066	-0.37226	-0.458897	1.48922
COQ6	-0.470126	-0.416552	-0.608413	1.49509
AP1M1	-0.872596	-0.705623	0.291473	1.28675
ECSIT	-0.711199	-0.830334	0.215529	1.326
HNRNPCL2	-0.735566	-0.229369	-0.502617	1.46755
PLXNA1	-0.765651	-0.814813	0.289768	1.2907
ITGB1BP1	-0.484409	-1.16174	0.648707	0.997441
SWSAP1	-0.816114	-0.69033	0.152091	1.35435
GSS	-0.502458	-1.06589	0.347403	1.22095
RNF25	-0.584877	-0.838733	0.0258339	1.39778
IRS2	-0.659769	-1.01086	0.563863	1.10677
DDRGK1	-0.496593	-0.740751	-0.229613	1.46696
CISD2	-0.436958	-0.938756	-0.0126822	1.3884
NAAA	-0.519354	-1.1254	0.586647	1.05811
TMEM177	-0.717401	-0.30523	-0.455454	1.47808
ASPSCR1	-0.441205	-1.15236	0.474552	1.11902
KCTD11	-0.392331	-0.372761	-0.71619	1.48128
MSX1	-0.442542	-1.20144	0.890433	0.753547
CLTB	-0.987599	0.891539	-0.734655	0.830715
LINC02035	-0.532161	-1.03224	0.31982	1.24459
NDUFAF8	-0.460927	-0.361305	-0.665678	1.48791
TMX4	-0.875437	-0.788497	0.494666	1.16927
TAF9	-0.948499	-0.163778	-0.296782	1.40906
PDCL3	-0.636006	-0.777581	0.00260991	1.41098
NDUFA8	-1.01035	-0.289764	-0.0745341	1.37465
CD151	-0.939734	0.706878	-0.775231	1.00809
C5orf46	-0.590465	-0.820603	0.00467557	1.40639
ASTE1	-0.796519	-0.912373	0.663426	1.04547
BCAR1	-0.753744	-0.276764	-0.439811	1.47032
ALG3	-0.430737	-0.408986	-0.651267	1.49099
B4GALT1	-1.09372	0.124709	-0.327507	1.29652
MFSD5	-0.577903	-0.0997163	-0.762667	1.44029
TTTY14	-0.898686	1.06523	-0.805691	0.639144
NSA2	-1.25457	0.745384	-0.354018	0.863206
TMEM208	-0.616753	-0.238322	-0.620613	1.47569
FRMD8	-0.723957	-0.568615	-0.165254	1.45783
EXOSC4	-0.423738	-0.43654	-0.632837	1.49312
MPI	-0.967554	-0.644747	0.388789	1.22351
CCDC28A	-0.784133	-0.308609	-0.373643	1.46639
ALKBH5	-1.02026	-0.51272	0.25601	1.27697
C11orf91	-0.423653	-0.741773	-0.309245	1.47467
TUSC1	-0.507696	-0.468267	-0.523631	1.49959
NES	-0.691805	-0.324785	-0.466178	1.48277
PCOLCE	-0.544557	-0.421904	-0.531272	1.49773
LTBP2	-0.565999	-1.10547	0.661539	1.00993
OR2AG1	-0.837587	1.2733	-0.757405	0.321689
TLR4	-0.543303	-0.731576	-0.18626	1.46114
TMEM203	-0.356076	-0.31918	-0.790058	1.46531
TSPYL5	-0.987105	-0.701011	0.610246	1.07787
FTSJ1	-0.491537	-0.849171	-0.0841492	1.42486
USP11	-0.623114	-0.885484	0.167055	1.34154
SHMT2	-0.575055	-0.265134	-0.639636	1.47982
EPOP	-0.744402	-0.33179	-0.399104	1.4753
RMDN3	-0.680401	-0.478676	-0.324949	1.48403
FXYD5	-1.13928	0.786746	-0.5382	0.890735
POLE4	-0.775533	-0.375493	-0.31755	1.46858
OR5K2	-0.757287	-0.429942	-0.283001	1.47023
TXNDC12	-0.717003	-0.585726	-0.153086	1.45581
SLC1A5	-0.471311	-0.458996	-0.567913	1.49822
ACTR8	-0.75953	-0.679941	0.0397506	1.39972
UBFD1	-0.660284	-0.773657	0.0323586	1.40158
CHST3	-0.877481	-0.8252	0.62828	1.0744
HMBS	-0.987574	-0.147857	-0.25637	1.3918
BCL6B	-0.572577	-1.05521	0.471956	1.15583
VMA21	-0.998086	-0.306772	-0.0750283	1.37989
DNAJB12	-0.626159	-0.755791	-0.0444883	1.42644
ABHD8	-0.968501	-0.439963	0.0422083	1.36626
MMS19	-0.442202	-0.861832	-0.126267	1.4303
ARHGEF17	-0.62042	-1.0113	0.454541	1.17718
UBL4A	-0.412285	-0.661723	-0.415729	1.48974
ATPSCKMT	-0.387915	-0.535882	-0.571459	1.49526
CCDC71	-0.539585	-0.449588	-0.509776	1.49895
SPATA2	-1.16852	-0.253367	0.182031	1.23985
TMEM86A	-0.663809	-0.901708	0.272436	1.29308
RHAG	-0.684588	1.13261	-0.981696	0.533675
GAR1	-0.77194	-0.484718	-0.202203	1.45886
MPV17	-0.591069	-0.638126	-0.247949	1.47714
NEK6	-0.8284	-0.651944	0.110485	1.36986
ZBTB14	-0.744783	-0.932972	0.549539	1.12822
IFFO2	-0.566371	-1.06402	0.485035	1.14535
DHRS13	-0.529677	-0.567854	-0.39852	1.49605
ANKRD40	-0.889333	-0.29638	-0.24925	1.43496
TMEM179B	-1.10021	0.803008	-0.593211	0.890408
DERL2	-0.961614	-0.419988	0.00359747	1.378
GORASP2	-1.10037	-0.467212	0.37013	1.19745
APBA3	-0.655374	-0.991088	0.482049	1.16441
FKBP10	-0.512443	-0.574636	-0.409437	1.49652
LGALS3BP	-0.764671	0.441663	-0.87966	1.20267
CDKN1B	-1.14228	-0.464852	0.497229	1.1099
PSAP	-1.05211	0.764301	-0.652179	0.939987
CYP4F30P	-0.599625	-0.526378	-0.3669	1.4929
CTSL	-0.465056	-0.0409053	-0.898985	1.40495
FDX2	-0.487973	-0.763405	-0.209811	1.46119
TLCD3A	-0.712079	-0.796399	0.153848	1.35463
RNF113A	-0.646958	-0.433511	-0.41103	1.4915
SPHK1	-0.816564	-0.793922	0.354644	1.25584
MDK	-0.788883	1.17039	-0.87452	0.493011
LINC01963	-0.965681	-0.588842	0.271072	1.28345
LRRC17	-0.733227	-0.956498	0.600013	1.08971
SQOR	-1.33024	0.129327	0.104151	1.09676
PLA2G15	-0.810696	-0.718903	0.192036	1.33756
PARS2	-0.651563	-0.451864	-0.387038	1.49047
SUPV3L1	-0.729705	-0.882974	0.366158	1.24652
CCM2	-1.07087	-0.396767	0.17757	1.29007
RIPOR1	-0.622593	-0.986054	0.388271	1.22038
VASN	-1.06219	-0.593227	0.554189	1.10123
C3orf18	-0.930469	-0.682968	0.37882	1.23462
PRDX5	-0.870176	1.17847	-0.78916	0.480868
BLCAP	-1.15893	-0.38158	0.367344	1.17317
UTP4	-0.741471	-0.576887	-0.130879	1.44924
SNRPE	-0.625869	-0.371482	-0.494536	1.49189
MAP3K14	-0.509569	-0.0487009	-0.857116	1.41539
NDUFB11	-0.676902	0.228765	-0.868876	1.31701
TRAPPC1	-0.286321	-0.037785	-1.03462	1.35873
PSMB6	-0.511294	0.137393	-0.964093	1.33799
COX7C	-0.663688	0.413201	-0.960439	1.21093
ORMDL2	-0.684046	0.0825212	-0.781909	1.38343
TRIAP1	-0.736936	0.301733	-0.84804	1.28324
CAVIN3	-0.351974	-0.154314	-0.913933	1.42022
TYROBP	-0.533015	0.19747	-0.976912	1.31246
APH1A	-0.608215	0.8557	-1.08998	0.842495
C11orf68	-0.384721	0.0343929	-1.00582	1.35615
CHCHD1	-0.546139	0.201798	-0.968383	1.31272
CCL3	-0.581944	0.0447001	-0.852767	1.39001
NDUFA6	-0.701473	-0.0480555	-0.679923	1.42945
COPRS	-0.812468	-0.0550488	-0.556336	1.42385
MYL12A	-0.574083	0.64712	-1.09694	1.02391
CYC1	-0.602936	0.372451	-0.99633	1.22682
BEX3	-0.483843	0.176734	-1.00565	1.31276
GRN	-0.949152	0.152477	-0.539351	1.33602
ROMO1	-0.518014	0.146184	-0.963251	1.33508
PSMD8	-0.455864	-0.131112	-0.847285	1.43426
YIF1A	-0.673875	0.320726	-0.91445	1.2676
NDUFB10	-0.752324	0.599619	-0.939227	1.09193
CBR1	-0.841164	0.310129	-0.748204	1.27924
RNF26	-0.752965	-0.210653	-0.499106	1.46272
PYCARD	-0.630574	0.26766	-0.928697	1.29161
NDN	-0.384809	0.755736	-1.23713	0.8662
HCST	-0.5284	0.198111	-0.980936	1.31122
MAF1	-0.586006	0.425425	-1.02938	1.18996
SLC25A11	-0.506905	-0.395157	-0.59301	1.49507
ISLR	-0.64888	0.0154005	-0.773689	1.40717
IDH3B	-0.31115	-0.081119	-0.991229	1.3835
C19orf53	-0.659566	0.0216373	-0.76755	1.40548
NDUFA4	-0.509556	0.202343	-0.997962	1.30517
NUDT8	-0.60934	0.0968674	-0.859113	1.37159
CD93	-0.339661	-0.267733	-0.842707	1.4501
NINJ1	-0.478776	-0.190167	-0.78599	1.45493
RER1	-0.516208	-0.375678	-0.601594	1.49348
RRP7A	-0.355462	-0.344701	-0.770123	1.47029
TPRG1L	-0.50921	0.0904386	-0.94058	1.35935
FUS	-0.739609	0.133087	-0.757713	1.36424
SAP18	-0.333306	0.340151	-1.18096	1.17411
MGAT4B	-0.308974	0.393042	-1.2139	1.12983
VAMP3	-0.68498	0.202279	-0.848004	1.3307
B4GAT1	-0.380958	-0.425751	-0.680208	1.48692
TPT1	-0.414513	0.975096	-1.20772	0.647135
POLR2L	-0.819724	0.169279	-0.696506	1.34695
OXA1L	-0.546364	0.0743416	-0.900773	1.3728
CDIPT	-0.305407	-0.177415	-0.933045	1.41587
EGR1	-0.553721	0.341894	-1.02415	1.23597
METTL26	-0.882278	0.201877	-0.647058	1.32746
NDUFB1	-0.832995	0.5818	-0.858293	1.10949
PRDX6	-0.752088	0.113619	-0.733769	1.37224
HCAR2	-0.492585	-0.361664	-0.636287	1.49054
PDCD5	-0.373986	-0.0117544	-0.987299	1.37304
ARHGAP1	-0.721061	-0.205307	-0.539024	1.46539
RIPPLY1	-0.500659	-0.668817	-0.314759	1.48423
VPS25	-0.881286	-0.202639	-0.351016	1.43494
FSCN1	-0.639259	-0.0934482	-0.709329	1.44204
SLC38A2	-0.608979	-0.122923	-0.717146	1.44905
FCER1G	-0.447899	0.126588	-1.00805	1.32936
MSRB2	-0.616095	-0.213205	-0.641546	1.47085
C1orf43	-0.571794	-0.176111	-0.712867	1.46077
GSTZ1	-0.891695	-0.313679	-0.227982	1.43336
JAGN1	-0.583085	-0.332076	-0.574645	1.48981
FGL2	-0.996325	-0.26117	-0.129039	1.38653
BLOC1S1	-0.616244	-0.0714853	-0.746696	1.43443
THBD	-0.925995	0.0771823	-0.51802	1.36683
ISCA2	-0.631843	0.14365	-0.865176	1.35337
RPUSD3	-1.23402	-0.0170833	0.0363767	1.21473
EMILIN1	-0.82579	-0.157371	-0.459736	1.4429
ZNF22	-0.619861	-0.145909	-0.689794	1.45556
EVA1B	-0.703815	-0.352164	-0.426757	1.48274
RRAGA	-0.512919	0.333289	-1.05249	1.23212
H2AC14	-0.394716	-0.498494	-0.601439	1.49465
PSMD13	-0.646246	-0.043223	-0.737581	1.42705
MARVELD1	-0.960096	-0.0996926	-0.338063	1.39785
UTP3	-0.618695	-0.206125	-0.644606	1.46943
NENF	-0.924299	-0.163298	-0.33015	1.41775
ABHD16A	-1.04376	0.316003	-0.515294	1.24305
MLX	-0.760859	-0.40076	-0.309642	1.47126
ADRA2B	-0.493425	-0.740921	-0.233051	1.4674
ERH	-0.651776	0.567164	-1.01834	1.10295
FN1	-0.750583	-0.149355	-0.552371	1.45231
TROAP	-0.858481	-0.277332	-0.309892	1.44571
DMAC2	-0.844835	-0.271301	-0.333495	1.44963
TRIB3	-0.774289	-0.179537	-0.501185	1.45501
HACD3	-0.70393	-0.405899	-0.373489	1.48332
TLCD1	-0.891645	-0.372517	-0.163893	1.42805
ARL2	-0.651998	-0.439743	-0.399004	1.49075
PDLIM2	-0.790886	-0.263249	-0.40824	1.46237
SNRPC	-0.980202	0.0498508	-0.430353	1.3607
TGFBR3L	-0.707105	-0.456292	-0.316926	1.48032
ISCU	-0.83354	0.108839	-0.645313	1.37001
EIF3I	-0.828278	-0.158736	-0.455614	1.44263
PTTG1	-0.969715	0.0219705	-0.423363	1.37111
SNRNP25	-1.02474	-0.0864112	-0.258401	1.36955
STOML2	-0.772181	0.59912	-0.920896	1.09396
C1orf122	-0.881422	0.381743	-0.738221	1.2379
ALDOC	-0.762138	-0.21794	-0.482424	1.4625
SSNA1	-0.617356	0.120818	-0.865508	1.36205
YIPF3	-0.719908	0.268154	-0.848317	1.30007
CTSZ	-1.09366	-0.0768315	-0.160734	1.33123
RETSAT	-0.448127	-0.00740896	-0.93313	1.38867
ATP5PD	-0.541432	0.189929	-0.966395	1.3179
ZDHHC4	-0.605882	-0.628388	-0.242029	1.4763
MMADHC	-0.471677	0.0210607	-0.931314	1.38193
TMEM126B	-1.13252	-0.161186	-0.00682051	1.30053
AEN	-0.900261	-0.331727	-0.196592	1.42858
MGMT	-1.12501	0.0564058	-0.22735	1.29595
YDJC	-0.417241	-0.322083	-0.73688	1.4762
CDKN1A	-1.09223	0.358936	-0.472792	1.20609
TCEAL8	-0.639824	0.305773	-0.937812	1.27186
ADM	-0.699529	0.0798019	-0.765371	1.3851
NDUFS8	-0.344443	-0.313388	-0.803951	1.46178
SMIM30	-0.779309	0.0665153	-0.676612	1.38941
FIBP	-1.08412	0.0617235	-0.294481	1.31688
METTL18	-1.11415	-0.227589	0.0357532	1.30599
JPT1	-0.488064	-0.017895	-0.894513	1.40047
PLEK2	-0.890823	0.330362	-0.704715	1.26518
MRM3	-0.497472	-0.348566	-0.64308	1.48912
SIGLEC16	-0.983106	-0.402139	0.0172203	1.36802
H4C11	-1.08841	0.158662	-0.359132	1.28888
TSR2	-0.882308	-0.139556	-0.40557	1.42743
CCDC8	-0.882252	-0.414304	-0.129364	1.42592
CD300C	-0.802099	-0.718278	0.174979	1.3454
LINC00885	-0.835734	-0.191606	-0.418296	1.44564
IER5	-0.670199	0.0310748	-0.763403	1.40253
KIAA1191	-0.674803	-0.1549	-0.628327	1.45803
IGFBP3	-0.880822	0.768762	-0.845879	0.957939
GLOD4	-0.619628	-0.785706	-0.00840518	1.41374
LAPTM5	-0.854655	-0.264661	-0.327214	1.44653
DYNLL1	-0.562929	0.0519919	-0.873664	1.3846
BORCS6	-0.708271	-0.496896	-0.270695	1.47586
SELENOS	-0.849455	-0.00197803	-0.553047	1.40448
TIMM17A	-0.705417	-0.468408	-0.305851	1.47967
COX7A2	-0.462618	0.229397	-1.04661	1.27983
RABIF	-0.532102	-0.348285	-0.610526	1.49091
SF3B5	-1.14758	0.52911	-0.469182	1.08765
DRAP1	-0.906091	0.565861	-0.778812	1.11904
KCTD21	-0.999836	-0.510801	0.208328	1.30231
ALKBH7	-0.700234	-0.229928	-0.540951	1.47111
PLAAT4	-0.734112	0.0151296	-0.689886	1.40887
TOMM22	-0.587511	0.361585	-1.00475	1.23068
UMPS	-0.991631	-0.38503	0.0097942	1.36687
GRPEL1	-0.399543	-0.24489	-0.811968	1.4564
TMEM205	-0.581906	0.0462112	-0.853706	1.3894
DLD	-1.14192	-0.276888	0.155844	1.26296
SPIN4	-1.02503	-0.190504	-0.158474	1.37401
TSLP	-0.906881	-0.43212	-0.0702211	1.40922
OGFOD2	-0.438251	-0.45275	-0.60474	1.49574
NHLRC1	-1.06616	-0.421533	0.205793	1.2819
PGRMC2	-0.900681	0.258873	-0.65782	1.29963
SLC39A3	-0.637541	-0.352281	-0.499968	1.48979
BST2	-1.00092	0.610932	-0.685033	1.07502
TH	-0.530961	-0.307253	-0.646814	1.48503
PSMB8	-0.783243	0.662786	-0.924655	1.04511
RAMP1	-1.03787	-0.461414	0.208354	1.29093
CHMP2A	-0.918369	0.520876	-0.751592	1.14908
FAM174C	-1.25859	-0.0980881	0.185371	1.17131
RCN1	-0.701828	-0.603901	-0.15034	1.45607
MAGOH	-0.74651	0.41898	-0.888267	1.2158
LINC00244	-0.775441	-0.523102	-0.151336	1.44988
WDR18	-0.934468	-0.334113	-0.143684	1.41227
OR7E14P	-0.412349	-0.401688	-0.67402	1.48806
CARHSP1	-0.537041	-0.311301	-0.637629	1.48597
NELFE	-0.420505	-0.42504	-0.646116	1.49166
ZWINT	-0.346479	0.161704	-1.09856	1.28334
LAG3	-0.644331	-0.598965	-0.230756	1.47405
ATG9A	-0.793846	-0.527985	-0.119283	1.44111
LAMTOR1	-1.0458	-0.16628	-0.150294	1.36237
TIMM21	-0.619094	-0.510529	-0.362027	1.49165
ARPC5L	-0.825255	-0.388162	-0.239488	1.4529
TPP1	-0.974536	-0.0664392	-0.346706	1.38768
HAPLN4	-0.955238	0.00255746	-0.427461	1.38014
PPT1	-1.2303	0.300715	-0.22943	1.15901
HSPA1A	-1.09556	0.684063	-0.583919	0.995414
POLR2C	-1.04892	-0.00435473	-0.293444	1.34672
HTR7P1	-1.06958	-0.283672	0.0209233	1.33233
ZMPSTE24	-0.629168	-0.661603	-0.171127	1.4619
ATP6AP2	-1.13692	0.417402	-0.438466	1.15799
IL32	-0.607702	0.129417	-0.878795	1.35708
UQCC2	-0.691744	-0.545495	-0.235355	1.47259
KXD1	-0.860572	-0.262979	-0.321139	1.44469
AKIP1	-1.19488	-0.230177	0.210598	1.21446
C1QTNF6	-1.0326	-0.396663	0.100226	1.32904
SUCLG1	-1.1266	-0.447563	0.405325	1.16884
COPS9	-0.920107	0.0805272	-0.527436	1.36702
TMEM191A	-0.853082	-0.144678	-0.437485	1.43524
IFIT2	-0.837019	-0.540939	-0.0381379	1.4161
TRIB1	-0.413093	-0.259591	-0.78965	1.46233
STMN1	-0.940419	-0.007221	-0.439019	1.38666
CCL13	-1.13173	0.0897972	-0.243329	1.28527
IRAK1	-0.897129	-0.342859	-0.188963	1.42895
TSEN34	-1.11445	0.717044	-0.56448	0.961883
PLK2	-0.785056	-0.239779	-0.436543	1.46138
BAMBI	-1.02175	0.0319143	-0.360975	1.35081
CSE1L	-0.800137	-0.534837	-0.10149	1.43646
COPS8	-1.14762	0.0519358	-0.187008	1.28269
NLRX1	-0.804759	-0.678538	0.112417	1.37088
RSL24D1	-1.0749	-0.23203	-0.0308947	1.33783
CDT1	-0.857576	0.149864	-0.644061	1.35177
PSMD10	-0.957332	-0.265175	-0.184339	1.40685
RPPH1	-0.674062	-0.450651	-0.362323	1.48704
ID1	-0.186305	0.391542	-1.28392	1.07868
AKR7A2	-0.885302	-0.0436118	-0.479709	1.40862
BATF	-1.04221	-0.358986	0.0668524	1.33434
SNX17	-0.759837	-0.485765	-0.217115	1.46272
DDA1	-0.459668	-0.109282	-0.858965	1.42792
FAM25C	-1.01761	-0.267307	-0.0881326	1.37305
GTPBP3	-0.688769	-0.109682	-0.648344	1.4468
PSMD4	-1.15949	0.536048	-0.454403	1.07785
LMAN2	-1.15728	0.193627	-0.279387	1.24304
TMEM160	-0.968318	-0.198317	-0.235984	1.40262
ASNSD1	-1.20554	-0.235132	0.244093	1.19658
CHP1	-1.3036	0.555515	-0.222697	0.970786
NDUFB7	-1.14361	0.470523	-0.452201	1.12529
SNX33	-1.1048	-0.123395	-0.0965194	1.32472
TMEM248	-1.17908	-0.00294002	-0.0839647	1.26598
THEM6	-0.720682	0.340277	-0.880422	1.26083
MAP10	-0.718095	-0.419544	-0.342556	1.4802
TRAPPC2B	-0.684849	-0.752424	0.0360076	1.40127
RNF208	-0.923209	0.0273875	-0.48635	1.38217
BIRC5	-0.658271	-0.382679	-0.448661	1.48961
HCFC1R1	-0.920397	-0.135665	-0.359897	1.41596
LINC00562	-0.38553	-0.582765	-0.526534	1.49483
ATP6V1G1	-0.977595	0.819465	-0.745642	0.903772
CMC4	-1.09333	-0.26534	0.042452	1.31622
TIPRL	-0.751937	-0.168148	-0.535708	1.45579
MMP11	-0.588559	-0.248211	-0.640364	1.47713
CLEC11A	-0.77049	-0.301748	-0.396738	1.46898
PLEKHG3	-1.07229	-0.454757	0.274935	1.25212
NDUFS3	-1.06689	0.291988	-0.47169	1.24659
ZNF503	-0.686055	-0.18251	-0.594992	1.46356
GPKOW	-0.939871	-0.0939736	-0.370037	1.40388
TADA2B	-0.87244	-0.652511	0.192239	1.33271
ZFP57	-0.633228	-0.445565	-0.414175	1.49297
SSR2	-1.03381	0.657083	-0.656779	1.0335
AJUBA	-0.992796	0.609339	-0.694145	1.0776
SYPL1	-1.02443	-0.193979	-0.155869	1.37427
INE1	-0.910234	-0.604172	0.182862	1.33154
PICSAR	-0.928409	-0.370677	-0.110997	1.41008
ADRM1	-1.24474	0.453204	-0.286865	1.0784
CXorf49B	-0.310979	-0.173417	-0.931663	1.41606
SAP30L	-1.07296	-0.498037	0.357294	1.2137
ARPC3	-0.673559	0.910312	-1.03751	0.80076
ZNF281	-0.979262	0.334938	-0.605547	1.24987
NAXE	-1.14385	-0.237766	0.107446	1.27417
DHRS3	-0.803834	-0.691386	0.131982	1.36324
ZBED1	-1.212	-0.306428	0.38217	1.13626
C17orf58	-0.955726	-0.0839975	-0.357355	1.39708
KRT10	-0.63951	-0.329098	-0.519096	1.4877
DEFB108B	-0.799859	-0.507654	-0.136091	1.4436
GADD45A	-0.754345	0.353299	-0.854399	1.25545
FAM32A	-1.11067	0.608978	-0.545936	1.04762
CD320	-1.23735	0.142427	-0.104175	1.1991
MLLT11	-1.03096	-0.327486	0.00572712	1.35272
HOMER3	-1.13987	0.0967708	-0.235845	1.27895
SYS1	-0.835193	-0.765448	0.333675	1.26697
COL1A1	-0.9948	0.274215	-0.55501	1.2756
GINS2	-0.653638	-0.0934758	-0.695305	1.44242
TMEM184A	-1.13112	-0.179239	0.0110025	1.29935
SFTA2	-0.547751	-0.554766	-0.393313	1.49583
CLDN1	-1.22497	-0.268991	0.352547	1.14141
LEPROT	-0.841792	-0.0431893	-0.531656	1.41664
NRBF2	-0.422203	-0.850807	-0.165866	1.43888
H2BC21	-1.04451	0.492601	-0.594121	1.14602
ANXA6	-1.27341	-0.0976066	0.222343	1.14868
TMEM69	-1.05625	-0.0283949	-0.262442	1.34709
PDCD2	-0.951126	0.0783957	-0.48786	1.36059
PRKAB2	-0.987809	-0.512375	0.185988	1.3142
ZNF576	-0.49773	-0.816425	-0.124656	1.43881
TRIM68	-1.24021	-0.0904535	0.132254	1.19841
COX7A1	-0.953133	-0.20507	-0.25119	1.40939
SNTB2	-0.698024	-0.0438451	-0.68634	1.42821
NOP9	-0.386503	-0.564264	-0.54448	1.49525
ATP6V0E1	-0.476018	-0.213351	-0.771172	1.46054
CD248	-0.404992	-0.207562	-0.835057	1.44761
AVPI1	-0.811019	-0.504206	-0.12441	1.43963
E2F1	-0.770642	0.0423012	-0.670016	1.39836
PAQR9	-0.698741	0.0498157	-0.747621	1.39655
ABT1	-0.186237	0.402819	-1.28719	1.07061
CDC42EP2	-0.594898	-0.662868	-0.212459	1.47023
COA5	-0.798901	-0.53029	-0.109089	1.43828
PITPNA	-0.970459	-0.675392	0.471044	1.17481
CCT7	-1.05907	0.359555	-0.517552	1.21706
SOAT2	-1.01407	-0.0300216	-0.322262	1.36635
TCEAL9	-0.584501	0.241114	-0.95553	1.29892
NAA10	-0.421796	-0.358203	-0.703065	1.48306
KLF16	-0.735518	-0.395727	-0.346122	1.47737
SNRPD1	-1.05495	0.843141	-0.653624	0.865432
MDH2	-1.17989	0.427907	-0.379661	1.13164
ZDHHC19	-1.10332	-0.375426	0.215729	1.26301
LRRC45	-0.428988	-0.531941	-0.537208	1.49814
ARMC10	-0.613261	-0.46557	-0.41589	1.49472
DEPDC1	-0.668149	-0.390046	-0.430473	1.48867
CAMLG	-0.666312	-0.0839618	-0.689646	1.43992
TAP2	-0.870702	-0.0470865	-0.49465	1.41244
C1orf131	-0.71387	-0.598114	-0.141505	1.45349
CASP4	-0.467183	-0.555954	-0.475663	1.4988
SFR1	-0.839309	-0.612467	0.0676273	1.38415
PDHB	-1.13861	0.466417	-0.457659	1.12985
APEX2	-0.580714	-0.913355	0.150197	1.34387
EID1	-0.337346	0.398307	-1.19789	1.13693
PPAN	-1.12503	-0.292024	0.140625	1.27643
CACFD1	-0.744242	-0.653424	-0.0231108	1.42078
NORAD	-0.590935	0.73156	-1.0964	0.955779
NABP2	-0.91435	-0.358946	-0.145811	1.41911
PUF60	-0.97345	-0.37906	-0.0287504	1.38126
DCTN2	-1.16181	-0.154876	0.0421506	1.27453
SLC26A1	-0.524437	-0.257164	-0.693954	1.47555
TLR9	-1.09824	-0.315162	0.116922	1.29648
FOXL1	-0.959292	-0.115191	-0.325671	1.40015
GART	-1.2334	-0.184108	0.239616	1.17789
CHID1	-0.429635	-0.765222	-0.273206	1.46806
TRMT10A	-0.966412	-0.488122	0.106803	1.34773
NMRAL1	-0.698153	-0.685848	-0.0443636	1.42836
DBNDD1	-1.21528	-0.000214916	-0.0185122	1.234
ISG15	-1.05221	-0.359898	0.0870662	1.32504
CXCL9	-0.925013	-0.663939	0.324821	1.26413
YEATS4	-1.26018	-0.0275989	0.104443	1.18333
H2AC20	-0.689424	-0.289107	-0.501277	1.47981
SAMM50	-1.22583	-0.246398	0.316054	1.15617
RDH11	-1.21262	0.266809	-0.238112	1.18392
SMG8	-0.645086	-0.762574	-0.00736296	1.41502
DNASE2	-1.05697	-0.00732416	-0.279153	1.34344
VPS26B	-1.15174	-0.294968	0.20373	1.24298
EIF4EBP2	-1.12096	-0.0154053	-0.172608	1.30897
RAB34	-0.470484	-0.400423	-0.622626	1.49353
LCMT1	-0.723975	-0.613005	-0.108146	1.44513
CCNQ	-0.653926	-0.809812	0.0817462	1.38199
HELZ2	-1.19807	0.0222024	-0.0726726	1.24854
SUSD2	-0.519581	-0.678977	-0.281277	1.47983
MLF2	-1.02826	0.6498	-0.661899	1.04036
SPP1	-0.948631	0.702044	-0.764634	1.01122
AP5S1	-0.562042	-0.900005	0.0964735	1.36557
FEN1	-0.730292	0.0278283	-0.702137	1.4046
APOL5	-0.836947	-0.543882	-0.0342809	1.41511
CDK1	-1.05285	0.626395	-0.625884	1.05234
PAICS	-1.26646	0.103661	-0.0141165	1.17692
THAP1	-1.12668	-0.356417	0.239675	1.24343
H2AZ2	-1.07763	0.697974	-0.610003	0.989663
ING2	-1.30289	0.207375	-0.026431	1.12195
ERFE	-1.01067	-0.0969922	-0.269486	1.37714
LITAF	-0.863352	-0.480508	-0.0766537	1.42051
NKRF	-0.887582	-0.55983	0.071291	1.37612
PPIL1	-1.21072	0.535795	-0.376435	1.05136
OSCAR	-0.697671	-0.356037	-0.430053	1.48376
AURKA	-0.756967	-0.477135	-0.23084	1.46494
TXNL4A	-0.941022	-0.762315	0.64835	1.05499
TMEM25	-1.32329	0.152854	0.0653298	1.10511
ARF4	-0.687811	0.79971	-1.02577	0.913875
FAM110A	-1.13899	-0.385721	0.319891	1.20482
TMEM79	-1.06379	-0.367011	0.119565	1.31124
PRDX2	-0.856771	-0.111569	-0.46046	1.4288
RELA	-0.839902	0.123063	-0.647187	1.36403
DUSP3	-1.1558	-0.220246	0.109713	1.26633
CTXN1	-0.835432	-0.222472	-0.391097	1.449
CORO1B	-0.879083	0.116759	-0.599402	1.36173
JUNB	-0.759054	0.936242	-0.963691	0.786503
TPRKB	-0.971151	-0.0301151	-0.38104	1.38231
ARMS2	-1.07445	-0.548015	0.472827	1.14964
OR6C76	-1.00873	-0.171017	-0.203004	1.38275
MAPK13	-1.21894	0.199466	-0.181174	1.20065
ISYNA1	-0.388411	-0.579244	-0.527467	1.49512
DACT2	-1.09095	0.068029	-0.28917	1.31209
GNRH1	-0.741235	-0.509468	-0.213958	1.46466
TMEM129	-0.489634	0.599015	-1.1491	1.03972
SLC25A32	-1.10762	-0.450326	0.356615	1.20133
TCP11X2	-0.680818	-0.40093	-0.405343	1.48709
NUCB1	-1.33052	0.186473	0.0521597	1.09189
PSMD6	-1.2056	-0.289946	0.332958	1.16259
NOC4L	-0.859417	-0.79686	0.471214	1.18506
FUCA2	-1.17778	-0.36957	0.400121	1.14723
TBL2	-0.716503	-0.319888	-0.442856	1.47925
DNAJA2	-1.13897	-0.331885	0.23002	1.24084
AKT1S1	-1.09895	-0.141577	-0.0878374	1.32836
TRAF4	-0.448652	-0.0929417	-0.878858	1.42045
B3GALT4	-0.835451	-0.296868	-0.320637	1.45296
TP53RK	-0.500612	-0.800548	-0.143776	1.44494
CYP11A1	-0.57312	0.000319435	-0.833306	1.40611
RAET1G	-0.718806	-0.540846	-0.206069	1.46572
CHMP1B	-0.850573	0.685104	-0.864226	1.02969
BCL2A1	-0.755884	-0.127951	-0.56349	1.44732
FAM3C	-1.14233	-0.356133	0.277239	1.22122
SRGN	-0.758951	0.905161	-0.96585	0.81964
CSTA	-1.12927	-0.193159	0.0236363	1.2988
SNUPN	-0.688505	-0.641985	-0.118565	1.44905
CCL7	-1.01107	-0.301582	-0.0596607	1.37231
EPHB4	-0.975387	-0.332235	-0.0821586	1.38978
PIGO	-1.2975	-0.0235551	0.189719	1.13134
OAZ2	-0.540123	-0.618854	-0.329816	1.48879
C10orf62	-0.920893	0.184148	-0.592525	1.32927
TAS2R39	-0.727477	-0.403775	-0.347577	1.47883
FNDC10	-0.947145	-0.383327	-0.0665074	1.39698
PQBP1	-1.20196	-0.296998	0.334968	1.16399
CNIH4	-0.661616	-0.0777784	-0.69868	1.43808
CHPF2	-0.815629	-0.272753	-0.369063	1.45745
FMOD	-0.985139	-0.425798	0.0524664	1.35847
NOLC1	-0.557494	-0.237262	-0.678979	1.47373
TMEM102	-0.649827	-0.476123	-0.363618	1.48957
GNG3	-1.25358	-0.107294	0.184929	1.17594
STX5	-0.988621	-0.668562	0.510375	1.14681
DNAJB1	-1.32489	0.276215	-0.0317701	1.08044
ZSCAN32	-0.770965	-0.626995	-0.0205137	1.41847
IGLON5	-0.589178	0.237576	-0.949947	1.30155
GMFB	-1.12193	0.0020041	-0.186416	1.30634
POLR2K	-1.10805	0.655725	-0.561224	1.01355
TWF2	-0.760519	-0.090627	-0.58714	1.43829
IFNL1	-1.2569	0.15117	-0.0740437	1.17977
GATD1	-1.27965	0.105324	0.0118887	1.16244
ALLC	-0.517441	1.09035	-1.1169	0.543994
HPS1	-0.89507	-0.615935	0.173306	1.3377
GNPDA1	-1.25318	0.471141	-0.280459	1.0625
CDKN1C	-0.816198	0.206348	-0.721058	1.33091
RAC2	-1.14338	0.0245923	-0.170759	1.28954
THYN1	-0.83932	0.966373	-0.886203	0.759151
NUDT18	-0.373763	-0.579793	-0.54045	1.49401
THNSL1	-0.286273	0.227841	-1.16754	1.22597
MOSPD1	-0.878203	-0.587154	0.0961353	1.36922
GNRHR2	-0.982159	-0.367221	-0.0289085	1.37829
ZNF213	-1.25738	0.0113462	0.0562074	1.18983
ELK1	-0.597889	-0.271238	-0.612162	1.48129
AKIRIN2	-0.536016	-0.996119	0.243232	1.2889
ANAPC13	-0.516852	-0.727722	-0.222936	1.46751
NRAV	-1.27705	-0.044398	0.163695	1.15775
CASP14	-1.05403	-0.455736	0.234477	1.27529
ZNF787	-1.17309	-0.364025	0.374858	1.16225
RPRML	-0.709227	-0.433284	-0.338854	1.48136
ZSWIM1	-1.13074	-0.32669	0.203047	1.25438
UFC1	-0.943399	0.490852	-0.713584	1.16613
TSFM	-1.25611	0.0830469	-0.0164875	1.18955
RUVBL2	-0.708297	-0.60463	-0.140672	1.4536
PPP1R14A	-0.360416	-0.396887	-0.722672	1.47998
LBR	-1.18547	-0.315001	0.320287	1.18019
ZNF561	-1.11718	-0.337257	0.18848	1.26596
DDX54	-0.473235	-0.965754	0.0838754	1.35511
LINC01444	-0.954551	0.0340153	-0.451867	1.3724
ARMCX1	-0.969683	-0.674372	0.466023	1.17803
CHERP	-0.816995	-0.799131	0.367622	1.2485
VARS2	-0.764835	-0.721489	0.114711	1.37161
FBXW4P1	-1.18618	-0.0417809	-0.0330543	1.26101
PSMD1	-1.06944	-0.57322	0.522529	1.12013
CCDC115	-1.28436	0.014483	0.113442	1.15643
CABP4	-0.850215	-0.588952	0.0507523	1.38841
CRNKL1	-1.22505	-0.184795	0.219499	1.19035
CDCA5	-1.28522	0.235422	-0.0841	1.1339
TNFRSF11B	-0.878071	-0.429181	-0.117846	1.4251
CNGA4	-1.00447	0.0912268	-0.428172	1.34141
TUBB	-0.781227	0.875529	-0.946786	0.852484
RBM43	-0.950398	-0.682697	0.431082	1.20201
DPM2	-1.29696	0.153755	0.00556241	1.13764
ZNF282	-0.840391	-0.460941	-0.135001	1.43633
SPARC	-0.834938	0.403317	-0.795887	1.22751
LINC00638	-1.27799	0.0026692	0.11158	1.16374
CT83	-1.03656	0.0326817	-0.340846	1.34473
H2BW1	-0.902993	-0.24674	-0.280348	1.43008
GPR33	-0.711341	-0.0425429	-0.673775	1.42766
MAGEA6	-0.702995	-0.426687	-0.353213	1.48289
TCEAL1	-0.728473	-0.533572	-0.202118	1.46416
SLC39A6	-0.643298	-0.576592	-0.25886	1.47875
PRELID3A	-0.933014	-0.2633	-0.221774	1.41809
ARRB2	-0.797055	0.585453	-0.894089	1.10569
SLC7A5	-0.968206	-0.423331	0.0193141	1.37222
RRAGC	-0.606305	-0.797197	-0.00957187	1.41307
MCTS1	-1.23893	-0.0931262	0.132563	1.1995
APRT	-0.307284	0.0942614	-1.09224	1.30526
MUL1	-0.830927	-0.802738	0.410175	1.22349
OR6V1	-0.646744	-0.389429	-0.454857	1.49103
PRAF2	-0.819689	-0.0556011	-0.547736	1.42303
CHCHD7	-0.580697	-0.300541	-0.604411	1.48565
PCBP1	-0.825052	1.1298	-0.858209	0.55346
CACUL1	-0.909053	-0.610683	0.191587	1.32815
H2AC17	-0.795672	-0.600686	-0.0198648	1.41622
FAM83H	-0.244315	0.383059	-1.24919	1.11045
HSPA9	-0.818602	1.0676	-0.885787	0.636783
TRIM16L	-0.886229	-0.61236	0.150658	1.34793
TCEA2	-0.7213	-0.994056	0.756794	0.958562
RNF7	-0.923187	0.9239	-0.804762	0.804048
WDR4	-0.649561	-0.636695	-0.177074	1.46333
DNMT3L	-0.383587	0.88181	-1.23683	0.738603
PEAR1	-0.64484	-0.692799	-0.10886	1.4465
CXCL8	-0.928978	0.951744	-0.795896	0.773131
BPIFA4P	-0.664687	-0.425376	-0.399196	1.48926
TBC1D24	-1.09838	-0.407449	0.256025	1.2498
FZR1	-1.01071	-0.544051	0.290635	1.26412
FHOD1	-1.24909	-0.0753711	0.134499	1.18996
THY1	-0.539145	-0.308992	-0.637576	1.48571
EHD1	-0.543403	-0.607324	-0.339455	1.49018
CCNA2	-1.3379	0.317512	-0.0323102	1.0527
NXT2	-1.09943	-0.377525	0.210264	1.26669
SPATA46	-0.870188	0.0513546	-0.566517	1.38535
CPSF3	-0.972617	0.0469243	-0.438087	1.36378
DPRXP4	-0.709173	0.294698	-0.8708	1.28528
PSMA4	-1.17656	0.206029	-0.257133	1.22766
TAS2R19	-1.21373	-0.224544	0.248959	1.18931
UTP18	-1.22013	-0.255892	0.315826	1.1602
OR10Q1	-1.08916	-0.0644522	-0.179558	1.33317
ORC6	-1.16193	0.161004	-0.248892	1.24982
IL4I1	-1.16357	0.00232008	-0.116455	1.27771
TMEM107	-1.25556	-0.121527	0.208634	1.16845
SLC25A51P4	-1.13947	-0.377344	0.306266	1.21055
CEACAM16	-1.16678	0.034086	-0.13933	1.27202
NPAP1	-1.2432	0.108823	-0.0649484	1.19933
FNTA	-0.604309	-0.919321	0.201039	1.32259
TOMM40	-0.981636	0.0147057	-0.402169	1.3691
NAA38	-0.985772	-0.66226	0.483676	1.16436
CKAP2L	-0.903426	-0.333992	-0.189582	1.427
DCN	-1.18131	0.0722411	-0.146995	1.25606
KRT34	-1.02412	-0.194185	-0.15613	1.37444
CAPZA3	-0.20377	0.793946	-1.33287	0.742692
RFLNB	-1.1821	-0.0453424	-0.0371603	1.2646
IMP4	-0.450606	-0.542306	-0.506021	1.49893
PNO1	-1.25279	-0.040203	0.101987	1.19101
ORAI1	-1.15965	-0.119498	-0.00183101	1.28098
KRT6B	-0.684051	-0.323977	-0.47554	1.48357
NIFK	-1.27577	0.421194	-0.216856	1.07143
LASP1	-0.835897	0.869063	-0.895633	0.862466
MICB	-1.18577	0.207105	-0.242851	1.22151
CYCS	-1.11854	0.169793	-0.322484	1.27123
TRMT12	-0.990121	-0.604852	0.36054	1.23443
DDX1	-1.00539	-0.537579	0.26659	1.27638
UTP25	-1.11904	-0.365406	0.236042	1.2484
TCIM	-0.87354	0.708071	-0.845132	1.0106
SND1	-1.17263	-0.226414	0.15409	1.24496
ARMCX5	-1.05885	-0.576173	0.493326	1.1417
BRMS1	-0.952775	-0.390562	-0.0485409	1.39188
GPR87	-1.28775	0.256365	-0.0942629	1.12565
AIMP1	-1.21087	-0.277633	0.326593	1.16191
GADD45GIP1	-0.486224	0.0817301	-0.954277	1.35877
NOB1	-0.87533	0.511632	-0.794341	1.15804
POLR1B	-0.427923	-0.949501	-0.00651636	1.38394
ZNF165	-1.14312	0.527734	-0.475063	1.09045
GALR2	-0.554469	0.17485	-0.948157	1.32778
ATP6V1C1	-1.02945	-0.625238	0.52707	1.12761
TBCCD1	-1.15185	-0.356662	0.302473	1.20604
FBXO45	-1.15437	-0.116295	-0.0152934	1.28595
EGOT	-0.885764	0.379681	-0.732657	1.23874
SOCS6	-0.474162	-1.09991	0.382979	1.19109
EIF1AD	-1.18196	-0.287574	0.265447	1.20408
FBXW9	-1.10028	-0.435713	0.309782	1.22621
CYSRT1	-0.932422	-0.552873	0.141869	1.34343
KLHDC10	-0.534078	-1.05527	0.383496	1.20586
RTCA	-1.19215	-0.180625	0.136888	1.23589
GAGE10	-0.61448	-0.245912	-0.616658	1.47705
CLCF1	-0.771365	-0.447328	-0.245723	1.46442
FAM98A	-0.860257	-0.767189	0.397136	1.23031
HCP5	-1.26548	0.578575	-0.29993	0.986838
SPACA9	-1.13209	-0.44228	0.41073	1.16364
GSK3A	-1.09058	-0.445284	0.302687	1.23318
RDM1	-1.15485	0.781305	-0.515406	0.888952
EFEMP2	-0.423833	-0.966717	0.0174076	1.37314
FAM89B	-1.29047	0.443112	-0.200561	1.04791
FPR3	-1.06847	-0.52869	0.409083	1.18807
TAS2R41	-0.816468	-0.474844	-0.152517	1.44383
CEACAM8	-1.03235	-0.106996	-0.22837	1.36772
ARL1	-1.28001	0.0508497	0.0652295	1.16393
TPX2	-0.81662	-0.471796	-0.155959	1.44437
ARF3	-1.24545	0.408256	-0.26395	1.10114
MRGBP	-0.513199	0.485664	-1.10435	1.13189
NPC2	-0.979636	0.954689	-0.738716	0.763662
MDFI	-1.19627	-0.119759	0.0712305	1.2448
YPEL5	-0.971182	0.508506	-0.688225	1.1509
AIP	-1.26836	-0.0415555	0.139399	1.17052
GIMAP7	-0.919565	-0.210438	-0.292804	1.42281
TTI1	-1.01299	-0.613076	0.441586	1.18448
ETS2	-0.522371	0.939138	-1.14601	0.729247
COMMD6	-1.04763	-0.219088	-0.0919571	1.35868
CREB3	-0.349177	0.00628927	-1.01583	1.35872
SYT12	-1.04561	0.479062	-0.587559	1.15411
METRNL	-1.03169	-0.201189	-0.13693	1.36981
B3GNT2	-1.17786	-0.247362	0.195007	1.23022
KLHDC3	-0.703535	0.356303	-0.902907	1.25014
MAK16	-0.511793	-1.10424	0.481724	1.13431
